# Supplementary material for: Macroevolutionary dynamics of gene family gain and loss along multicellular eukaryotic lineages
Source: Nat Commun. 2024 Mar 26;15:2663. doi: 10.1038/s41467-024-47017-w (PMC10966110; doi:10.1038/s41467-024-47017-w)
Supplement: Supplementary file 7 — Supplementary Dataset 2 [file 41467_2024_47017_MOESM7_ESM.xlsx]

## Sheet: All_nodes
Supplementary Data 2: The number of total, gained and lost gene families per phylogenetic node depending on the c-value
Gained = the number of gained gene families in a node
Lost = the number of lost gene families in a node
Total = the total number of gene families in a node
tax_ID = node ID
Node = node name
n.a. = not available
See phylogeny in Supplementary Data 1 for reference.
		c = 0.8					c = 0.7					c = 0.6					c = 0.5					c = 0.4					c = 0.3					c = 0.2					c = 0.1					c = 0
tax_ID	Node	Total	Gained	Lost	tax_ID	Node	Total	Gained	Lost	tax_ID	Node	Total	Gained	Lost	tax_ID	Node	Total	Gained	Lost	tax_ID	Node	Total	Gained	Lost	tax_ID	Node	Total	Gained	Lost	tax_ID	Node	Total	Gained	Lost	tax_ID	Node	Total	Gained	Lost	tax_ID	Node	Total	Gained	Lost
131567	Cellular_organisms	10942	10942	n.a.	131567	Cellular_organisms	11024	11024	n.a.	131567	Cellular_organisms	10893	10893	n.a.	131567	Cellular_organisms	10456	10456	n.a.	131567	Cellular_organisms	9979	9979	n.a.	131567	Cellular_organisms	9301	9301	n.a.	131567	Cellular_organisms	8815	8815	n.a.	131567	Cellular_organisms	8577	8577	n.a.	131567	Cellular_organisms	8496	8496	n.a.
3000001	DPANN/Euryarchaeota/TACK/Asgard_archaea/Eukaryota	11237	295	n.a.	3000001	DPANN/Euryarchaeota/TACK/Asgard_archaea/Eukaryota	11314	290	n.a.	3000001	DPANN/Euryarchaeota/TACK/Asgard_archaea/Eukaryota	11153	260	n.a.	3000001	DPANN/Euryarchaeota/TACK/Asgard_archaea/Eukaryota	10702	246	n.a.	3000001	DPANN/Euryarchaeota/TACK/Asgard_archaea/Eukaryota	10211	232	n.a.	3000001	DPANN/Euryarchaeota/TACK/Asgard_archaea/Eukaryota	9519	218	n.a.	3000001	DPANN/Euryarchaeota/TACK/Asgard_archaea/Eukaryota	9030	215	n.a.	3000001	DPANN/Euryarchaeota/TACK/Asgard_archaea/Eukaryota	8785	208	n.a.	3000001	DPANN/Euryarchaeota/TACK/Asgard_archaea/Eukaryota	8700	204	n.a.
3000002	Euryarchaeota/TACK/Asgard_archaea/Eukaryota	11747	546	36	3000002	Euryarchaeota/TACK/Asgard_archaea/Eukaryota	11788	505	31	3000002	Euryarchaeota/TACK/Asgard_archaea/Eukaryota	11573	453	33	3000002	Euryarchaeota/TACK/Asgard_archaea/Eukaryota	11101	423	24	3000002	Euryarchaeota/TACK/Asgard_archaea/Eukaryota	10577	391	25	3000002	Euryarchaeota/TACK/Asgard_archaea/Eukaryota	9875	390	34	3000002	Euryarchaeota/TACK/Asgard_archaea/Eukaryota	9400	405	35	3000002	Euryarchaeota/TACK/Asgard_archaea/Eukaryota	9158	403	30	3000002	Euryarchaeota/TACK/Asgard_archaea/Eukaryota	9068	399	31
3000003	TACK/Asgard_archaea/Eukaryota	10672	190	1265	3000003	TACK/Asgard_archaea/Eukaryota	10815	179	1152	3000003	TACK/Asgard_archaea/Eukaryota	10655	168	1086	3000003	TACK/Asgard_archaea/Eukaryota	10274	170	997	3000003	TACK/Asgard_archaea/Eukaryota	9779	157	955	3000003	TACK/Asgard_archaea/Eukaryota	9107	142	910	3000003	TACK/Asgard_archaea/Eukaryota	8652	140	888	3000003	TACK/Asgard_archaea/Eukaryota	8430	138	866	3000003	TACK/Asgard_archaea/Eukaryota	8337	137	868
3000004	Asgard_archaea/Eukaryota	9755	84	1001	3000004	Asgard_archaea/Eukaryota	9962	84	937	3000004	Asgard_archaea/Eukaryota	9877	80	858	3000004	Asgard_archaea/Eukaryota	9510	64	828	3000004	Asgard_archaea/Eukaryota	9056	73	796	3000004	Asgard_archaea/Eukaryota	8408	65	764	3000004	Asgard_archaea/Eukaryota	7965	57	744	3000004	Asgard_archaea/Eukaryota	7742	58	746	3000004	Asgard_archaea/Eukaryota	7643	50	744
1935183	Asgard_archaea	2585	88	7258	1935183	Asgard_archaea	2552	90	7500	1935183	Asgard_archaea	2421	94	7550	1935183	Asgard_archaea	2216	80	7374	1935183	Asgard_archaea	2037	86	7105	1935183	Asgard_archaea	1843	76	6641	1935183	Asgard_archaea	1741	69	6293	1935183	Asgard_archaea	1686	66	6122	1935183	Asgard_archaea	1656	67	6054
1783275	TACK	3006	98	7764	1783275	TACK	2926	95	7984	1783275	TACK	2753	85	7987	1783275	TACK	2628	87	7733	1783275	TACK	2419	86	7446	1783275	TACK	2239	87	6955	1783275	TACK	2138	87	6601	1783275	TACK	2079	84	6435	1783275	TACK	2063	84	6358
1783276	DPANN	979	185	10443	1783276	DPANN	950	178	10542	1783276	DPANN	922	177	10408	1783276	DPANN	870	175	10007	1783276	DPANN	793	164	9582	1783276	DPANN	741	164	8942	1783276	DPANN	701	159	8488	1783276	DPANN	677	158	8266	1783276	DPANN	674	158	8184
28890	Euryarchaeota	4119	17	7645	28890	Euryarchaeota	3962	17	7843	28890	Euryarchaeota	3739	16	7850	28890	Euryarchaeota	3511	16	7606	28890	Euryarchaeota	3226	18	7369	28890	Euryarchaeota	3003	14	6886	28890	Euryarchaeota	2866	13	6547	28890	Euryarchaeota	2760	15	6413	28890	Euryarchaeota	2743	15	6340
2759	Eukaryota	22301	13881	1335	2759	Eukaryota	21823	13086	1225	2759	Eukaryota	20484	11750	1143	2759	Eukaryota	18819	10347	1038	2759	Eukaryota	17080	9002	978	2759	Eukaryota	15271	7806	943	2759	Eukaryota	13729	6688	924	2759	Eukaryota	12614	5781	909	2759	Eukaryota	12065	5336	914
163718	Amorpheae	21592	763	1472	163718	Amorpheae	21142	741	1422	163718	Amorpheae	19809	705	1380	163718	Amorpheae	18074	609	1354	163718	Amorpheae	16377	577	1280	163718	Amorpheae	14578	495	1188	163718	Amorpheae	13045	440	1124	163718	Amorpheae	11978	406	1042	163718	Amorpheae	11413	376	1028
3000011	Obazoa	21394	268	466	3000011	Obazoa	20925	254	471	3000011	Obazoa	19577	235	467	3000011	Obazoa	17933	236	377	3000011	Obazoa	16225	193	345	3000011	Obazoa	14422	202	358	3000011	Obazoa	12909	183	319	3000011	Obazoa	11858	166	286	3000011	Obazoa	11325	180	268
33154	Opisthokonta	23676	2461	179	33154	Opisthokonta	22990	2256	191	33154	Opisthokonta	21512	2133	198	33154	Opisthokonta	19557	1827	203	33154	Opisthokonta	17649	1619	195	33154	Opisthokonta	15640	1402	184	33154	Opisthokonta	13984	1247	172	33154	Opisthokonta	12778	1098	178	33154	Opisthokonta	12193	1044	176
3000016	Holomycota	10180	39	13535	3000016	Holomycota	9541	44	13493	3000016	Holomycota	8803	27	12736	3000016	Holomycota	7902	32	11687	3000016	Holomycota	6972	22	10699	3000016	Holomycota	6121	28	9547	3000016	Holomycota	5533	32	8483	3000016	Holomycota	5074	24	7728	3000016	Holomycota	4874	22	7341
4751	Fungi	10134	134	180	4751	Fungi	9481	117	177	4751	Fungi	8747	116	172	4751	Fungi	7849	107	160	4751	Fungi	6942	116	146	4751	Fungi	6109	119	131	4751	Fungi	5490	102	145	4751	Fungi	5037	100	137	4751	Fungi	4842	91	123
3000017	Fungi_1	9891	179	422	3000017	Fungi_1	9215	168	434	3000017	Fungi_1	8482	152	417	3000017	Fungi_1	7528	123	444	3000017	Fungi_1	6649	113	406	3000017	Fungi_1	5839	102	372	3000017	Fungi_1	5197	80	373	3000017	Fungi_1	4775	85	347	3000017	Fungi_1	4583	80	339
3000018	Fungi_2	9990	303	204	3000018	Fungi_2	9289	251	177	3000018	Fungi_2	8529	216	169	3000018	Fungi_2	7570	188	146	3000018	Fungi_2	6679	173	143	3000018	Fungi_2	5891	176	124	3000018	Fungi_2	5241	165	121	3000018	Fungi_2	4817	153	111	3000018	Fungi_2	4626	153	110
3000302	Fungi_3	9785	687	892	3000302	Fungi_3	8993	590	886	3000302	Fungi_3	8204	486	811	3000302	Fungi_3	7277	452	745	3000302	Fungi_3	6382	394	691	3000302	Fungi_3	5560	341	672	3000302	Fungi_3	4912	314	643	3000302	Fungi_3	4512	290	595	3000302	Fungi_3	4298	275	603
451864	Dikarya	8665	657	1777	451864	Dikarya	7896	564	1661	451864	Dikarya	7174	498	1528	451864	Dikarya	6308	432	1401	451864	Dikarya	5502	385	1265	451864	Dikarya	4778	358	1140	451864	Dikarya	4223	321	1010	451864	Dikarya	3896	299	915	451864	Dikarya	3732	303	869
4890	Ascomycota	7984	567	1248	4890	Ascomycota	7094	445	1247	4890	Ascomycota	6427	395	1142	4890	Ascomycota	5656	341	993	4890	Ascomycota	4962	364	904	4890	Ascomycota	4287	306	797	4890	Ascomycota	3823	279	679	4890	Ascomycota	3585	286	597	4890	Ascomycota	3458	283	557
3000022	Saccharo/Pezizomycotina	7823	353	514	3000022	Saccharo/Pezizomycotina	6982	306	418	3000022	Saccharo/Pezizomycotina	6302	244	369	3000022	Saccharo/Pezizomycotina	5483	201	374	3000022	Saccharo/Pezizomycotina	4822	176	316	3000022	Saccharo/Pezizomycotina	4164	163	286	3000022	Saccharo/Pezizomycotina	3711	154	266	3000022	Saccharo/Pezizomycotina	3467	142	260	3000022	Saccharo/Pezizomycotina	3347	147	258
147538	Pezizomycotina	7032	991	1782	147538	Pezizomycotina	6376	831	1437	147538	Pezizomycotina	5744	705	1263	147538	Pezizomycotina	4971	639	1151	147538	Pezizomycotina	4271	574	1125	147538	Pezizomycotina	3714	539	989	147538	Pezizomycotina	3292	513	932	147538	Pezizomycotina	3062	482	887	147538	Pezizomycotina	2956	484	875
716546	Leotiomyceta	7322	891	601	716546	Leotiomyceta	6560	749	565	716546	Leotiomyceta	5832	637	549	716546	Leotiomyceta	5096	593	468	716546	Leotiomyceta	4380	547	438	716546	Leotiomyceta	3768	512	458	716546	Leotiomyceta	3342	468	418	716546	Leotiomyceta	3095	449	416	716546	Leotiomyceta	2986	432	402
3000209	Dothideo/Eurotio/Lecanoromycetes	6814	177	685	3000209	Dothideo/Eurotio/Lecanoromycetes	6146	171	585	3000209	Dothideo/Eurotio/Lecanoromycetes	5440	146	538	3000209	Dothideo/Eurotio/Lecanoromycetes	4732	125	489	3000209	Dothideo/Eurotio/Lecanoromycetes	4034	120	466	3000209	Dothideo/Eurotio/Lecanoromycetes	3425	116	459	3000209	Dothideo/Eurotio/Lecanoromycetes	3014	110	438	3000209	Dothideo/Eurotio/Lecanoromycetes	2774	107	428	3000209	Dothideo/Eurotio/Lecanoromycetes	2677	106	415
147541	Dothideomycetes	5788	79	1105	147541	Dothideomycetes	5282	79	943	147541	Dothideomycetes	4701	72	811	147541	Dothideomycetes	4095	66	703	147541	Dothideomycetes	3449	63	648	147541	Dothideomycetes	2896	58	587	147541	Dothideomycetes	2520	56	550	147541	Dothideomycetes	2284	57	547	147541	Dothideomycetes	2205	57	529
5599	Alternaria_alternata	5174	104	718	5599	Alternaria_alternata	4799	102	585	5599	Alternaria_alternata	4308	104	497	5599	Alternaria_alternata	3762	97	430	5599	Alternaria_alternata	3159	110	400	5599	Alternaria_alternata	2642	114	368	5599	Alternaria_alternata	2275	99	344	5599	Alternaria_alternata	2037	96	343	5599	Alternaria_alternata	1967	97	335
3000207	Orbilio/Pezizomycetes	5552	99	1579	3000207	Orbilio/Pezizomycetes	5076	89	1389	3000207	Orbilio/Pezizomycetes	4534	84	1294	3000207	Orbilio/Pezizomycetes	3899	76	1148	3000207	Orbilio/Pezizomycetes	3242	65	1094	3000207	Orbilio/Pezizomycetes	2749	60	1025	3000207	Orbilio/Pezizomycetes	2383	62	971	3000207	Orbilio/Pezizomycetes	2179	62	945	3000207	Orbilio/Pezizomycetes	2107	63	912
189478	Orbiliomycetes	6325	1808	1035	189478	Orbiliomycetes	5838	1663	901	189478	Orbiliomycetes	5287	1535	782	189478	Orbiliomycetes	4666	1449	682	189478	Orbiliomycetes	3963	1351	630	189478	Orbiliomycetes	3397	1260	612	189478	Orbiliomycetes	3021	1203	565	189478	Orbiliomycetes	2759	1129	549	189478	Orbiliomycetes	2676	1107	538
756982	Arthrobotrys_oligospora_atcc_24927	6052	78	351	756982	Arthrobotrys_oligospora_atcc_24927	5641	89	286	756982	Arthrobotrys_oligospora_atcc_24927	5125	83	245	756982	Arthrobotrys_oligospora_atcc_24927	4530	80	216	756982	Arthrobotrys_oligospora_atcc_24927	3853	80	190	756982	Arthrobotrys_oligospora_atcc_24927	3298	76	175	756982	Arthrobotrys_oligospora_atcc_24927	2921	70	170	756982	Arthrobotrys_oligospora_atcc_24927	2658	63	164	756982	Arthrobotrys_oligospora_atcc_24927	2574	62	164
3000210	Eurotio/Lecanoromycetes	5728	50	1136	3000210	Eurotio/Lecanoromycetes	5216	61	991	3000210	Eurotio/Lecanoromycetes	4610	43	873	3000210	Eurotio/Lecanoromycetes	3968	47	811	3000210	Eurotio/Lecanoromycetes	3306	41	769	3000210	Eurotio/Lecanoromycetes	2765	37	697	3000210	Eurotio/Lecanoromycetes	2359	38	693	3000210	Eurotio/Lecanoromycetes	2127	38	685	3000210	Eurotio/Lecanoromycetes	2060	38	655
147545	Eurotiomycetes	5125	42	645	147545	Eurotiomycetes	4680	25	561	147545	Eurotiomycetes	4119	21	512	147545	Eurotiomycetes	3537	21	452	147545	Eurotiomycetes	2917	18	407	147545	Eurotiomycetes	2411	16	370	147545	Eurotiomycetes	2047	18	330	147545	Eurotiomycetes	1842	15	300	147545	Eurotiomycetes	1787	15	288
227321	Aspergillus_nidulans	4524	55	656	227321	Aspergillus_nidulans	4153	55	582	227321	Aspergillus_nidulans	3680	52	491	227321	Aspergillus_nidulans	3184	50	403	227321	Aspergillus_nidulans	2588	46	375	227321	Aspergillus_nidulans	2133	51	329	227321	Aspergillus_nidulans	1772	50	325	227321	Aspergillus_nidulans	1571	49	320	227321	Aspergillus_nidulans	1513	49	323
3000025	Saccharomycotina	5619	122	2326	3000025	Saccharomycotina	4915	90	2157	3000025	Saccharomycotina	4328	73	2047	3000025	Saccharomycotina	3774	81	1790	3000025	Saccharomycotina	3236	73	1659	3000025	Saccharomycotina	2719	74	1519	3000025	Saccharomycotina	2381	69	1399	3000025	Saccharomycotina	2195	78	1350	3000025	Saccharomycotina	2137	77	1287
3000026	Saccharomycotina_1	5195	87	511	3000026	Saccharomycotina_1	4526	76	465	3000026	Saccharomycotina_1	3961	53	420	3000026	Saccharomycotina_1	3420	45	399	3000026	Saccharomycotina_1	2905	38	369	3000026	Saccharomycotina_1	2430	31	320	3000026	Saccharomycotina_1	2107	33	307	3000026	Saccharomycotina_1	1925	32	302	3000026	Saccharomycotina_1	1881	34	290
3000028	Saccharomycotina_2	5258	219	156	3000028	Saccharomycotina_2	4566	161	121	3000028	Saccharomycotina_2	3985	128	104	3000028	Saccharomycotina_2	3423	100	97	3000028	Saccharomycotina_2	2894	90	101	3000028	Saccharomycotina_2	2423	86	93	3000028	Saccharomycotina_2	2108	90	89	3000028	Saccharomycotina_2	1923	83	85	3000028	Saccharomycotina_2	1888	83	76
3000029	Saccharomycotina_3	5530	666	394	3000029	Saccharomycotina_3	4798	559	327	3000029	Saccharomycotina_3	4138	443	290	3000029	Saccharomycotina_3	3536	398	285	3000029	Saccharomycotina_3	2983	349	260	3000029	Saccharomycotina_3	2485	321	259	3000029	Saccharomycotina_3	2163	306	251	3000029	Saccharomycotina_3	1989	301	235	3000029	Saccharomycotina_3	1950	290	228
3000030	Pichi/Debaryo/Metschnikowiaceae	5081	202	651	3000030	Pichi/Debaryo/Metschnikowiaceae	4387	150	561	3000030	Pichi/Debaryo/Metschnikowiaceae	3780	134	492	3000030	Pichi/Debaryo/Metschnikowiaceae	3214	117	439	3000030	Pichi/Debaryo/Metschnikowiaceae	2684	112	411	3000030	Pichi/Debaryo/Metschnikowiaceae	2218	114	381	3000030	Pichi/Debaryo/Metschnikowiaceae	1914	96	345	3000030	Pichi/Debaryo/Metschnikowiaceae	1776	104	317	3000030	Pichi/Debaryo/Metschnikowiaceae	1744	108	314
3000035	Debaryo/Metschnikowiaceae	4534	71	618	3000035	Debaryo/Metschnikowiaceae	3930	55	512	3000035	Debaryo/Metschnikowiaceae	3403	43	420	3000035	Debaryo/Metschnikowiaceae	2875	37	376	3000035	Debaryo/Metschnikowiaceae	2376	35	343	3000035	Debaryo/Metschnikowiaceae	1918	39	339	3000035	Debaryo/Metschnikowiaceae	1613	40	341	3000035	Debaryo/Metschnikowiaceae	1482	38	332	3000035	Debaryo/Metschnikowiaceae	1451	37	330
984486	Babjeviella_inositovora_nrrl_y_12698	3194	19	1359	984486	Babjeviella_inositovora_nrrl_y_12698	2913	21	1038	984486	Babjeviella_inositovora_nrrl_y_12698	2567	26	862	984486	Babjeviella_inositovora_nrrl_y_12698	2167	25	733	984486	Babjeviella_inositovora_nrrl_y_12698	1710	28	694	984486	Babjeviella_inositovora_nrrl_y_12698	1354	29	593	984486	Babjeviella_inositovora_nrrl_y_12698	1104	28	537	984486	Babjeviella_inositovora_nrrl_y_12698	991	24	515	984486	Babjeviella_inositovora_nrrl_y_12698	950	24	525
4761	Chytridiomycota	4112	37	5915	4761	Chytridiomycota	3899	27	5417	4761	Chytridiomycota	3565	32	4996	4761	Chytridiomycota	3146	34	4458	4761	Chytridiomycota	2642	29	4066	4761	Chytridiomycota	2237	32	3686	4761	Chytridiomycota	1980	34	3295	4761	Chytridiomycota	1801	32	3048	4761	Chytridiomycota	1754	32	2904
684364	Batrachochytrium_dendrobatidis_jam81	3103	255	1264	684364	Batrachochytrium_dendrobatidis_jam81	2950	239	1188	684364	Batrachochytrium_dendrobatidis_jam81	2641	211	1135	684364	Batrachochytrium_dendrobatidis_jam81	2313	205	1038	684364	Batrachochytrium_dendrobatidis_jam81	1857	187	972	684364	Batrachochytrium_dendrobatidis_jam81	1490	172	919	684364	Batrachochytrium_dendrobatidis_jam81	1286	164	858	684364	Batrachochytrium_dendrobatidis_jam81	1171	160	790	684364	Batrachochytrium_dendrobatidis_jam81	1129	163	788
1313167	Blastocladiell_emersonii_atcc_22665	3029	510	7372	1313167	Blastocladiell_emersonii_atcc_22665	2928	490	6777	1313167	Blastocladiell_emersonii_atcc_22665	2657	461	6286	1313167	Blastocladiell_emersonii_atcc_22665	2336	446	5638	1313167	Blastocladiell_emersonii_atcc_22665	1922	410	5137	1313167	Blastocladiell_emersonii_atcc_22665	1591	391	4639	1313167	Blastocladiell_emersonii_atcc_22665	1348	356	4205	1313167	Blastocladiell_emersonii_atcc_22665	1200	325	3900	1313167	Blastocladiell_emersonii_atcc_22665	1151	318	3750
3000208	Sordario/Leotiomycetes	6338	219	1203	3000208	Sordario/Leotiomycetes	5700	171	1031	3000208	Sordario/Leotiomycetes	5050	154	936	3000208	Sordario/Leotiomycetes	4396	142	842	3000208	Sordario/Leotiomycetes	3729	125	776	3000208	Sordario/Leotiomycetes	3185	109	692	3000208	Sordario/Leotiomycetes	2787	110	665	3000208	Sordario/Leotiomycetes	2556	101	640	3000208	Sordario/Leotiomycetes	2467	100	619
147548	Leotiomycetes	5160	45	1223	147548	Leotiomycetes	4659	39	1080	147548	Leotiomycetes	4086	41	1005	147548	Leotiomycetes	3523	42	915	147548	Leotiomycetes	2879	39	889	147548	Leotiomycetes	2380	34	839	147548	Leotiomycetes	2035	33	785	147548	Leotiomycetes	1813	31	774	147548	Leotiomycetes	1745	32	754
1290391	Botrytis_cinerea_bcdw1	4866	57	351	1290391	Botrytis_cinerea_bcdw1	4456	65	268	1290391	Botrytis_cinerea_bcdw1	3962	68	192	1290391	Botrytis_cinerea_bcdw1	3447	74	150	1290391	Botrytis_cinerea_bcdw1	2827	75	127	1290391	Botrytis_cinerea_bcdw1	2316	68	132	1290391	Botrytis_cinerea_bcdw1	1991	84	128	1290391	Botrytis_cinerea_bcdw1	1781	86	118	1290391	Botrytis_cinerea_bcdw1	1717	83	111
1156497	Pichiaceae	4283	95	893	1156497	Pichiaceae	3710	83	760	1156497	Pichiaceae	3209	72	643	1156497	Pichiaceae	2733	69	550	1156497	Pichiaceae	2245	63	502	1156497	Pichiaceae	1849	60	429	1156497	Pichiaceae	1585	57	386	1156497	Pichiaceae	1459	55	372	1156497	Pichiaceae	1428	55	371
3000031	Pichiaceae_1	4127	75	231	3000031	Pichiaceae_1	3584	64	190	3000031	Pichiaceae_1	3104	62	167	3000031	Pichiaceae_1	2632	45	146	3000031	Pichiaceae_1	2163	40	122	3000031	Pichiaceae_1	1788	50	111	3000031	Pichiaceae_1	1542	53	96	3000031	Pichiaceae_1	1430	56	85	3000031	Pichiaceae_1	1399	56	85
3000032	Pichiaceae_2	4038	71	160	3000032	Pichiaceae_2	3510	62	136	3000032	Pichiaceae_2	3037	50	117	3000032	Pichiaceae_2	2567	46	111	3000032	Pichiaceae_2	2094	49	118	3000032	Pichiaceae_2	1725	42	105	3000032	Pichiaceae_2	1478	38	102	3000032	Pichiaceae_2	1354	32	108	3000032	Pichiaceae_2	1332	35	102
3000033	Pichiaceae_3	3759	89	368	3000033	Pichiaceae_3	3320	93	283	3000033	Pichiaceae_3	2884	97	250	3000033	Pichiaceae_3	2436	85	216	3000033	Pichiaceae_3	1981	85	198	3000033	Pichiaceae_3	1616	90	199	3000033	Pichiaceae_3	1379	93	192	3000033	Pichiaceae_3	1254	89	189	3000033	Pichiaceae_3	1227	89	194
3000034	Pichiaceae_4	3515	80	324	3000034	Pichiaceae_4	3149	62	233	3000034	Pichiaceae_4	2768	66	182	3000034	Pichiaceae_4	2360	50	126	3000034	Pichiaceae_4	1916	50	115	3000034	Pichiaceae_4	1557	40	99	3000034	Pichiaceae_4	1326	39	92	3000034	Pichiaceae_4	1202	37	89	3000034	Pichiaceae_4	1176	39	90
5007	Brettanomyces_bruxellensis_ucd_2041	3072	13	456	5007	Brettanomyces_bruxellensis_ucd_2041	2839	13	323	5007	Brettanomyces_bruxellensis_ucd_2041	2509	12	271	5007	Brettanomyces_bruxellensis_ucd_2041	2119	12	253	5007	Brettanomyces_bruxellensis_ucd_2041	1687	12	241	5007	Brettanomyces_bruxellensis_ucd_2041	1345	11	223	5007	Brettanomyces_bruxellensis_ucd_2041	1115	10	221	5007	Brettanomyces_bruxellensis_ucd_2041	991	9	220	5007	Brettanomyces_bruxellensis_ucd_2041	966	8	218
3000036	Debaryo/Metschnikowiaceae_1	4758	490	266	3000036	Debaryo/Metschnikowiaceae_1	4115	420	235	3000036	Debaryo/Metschnikowiaceae_1	3581	385	207	3000036	Debaryo/Metschnikowiaceae_1	3015	336	196	3000036	Debaryo/Metschnikowiaceae_1	2492	302	186	3000036	Debaryo/Metschnikowiaceae_1	2006	268	180	3000036	Debaryo/Metschnikowiaceae_1	1677	241	177	3000036	Debaryo/Metschnikowiaceae_1	1529	227	180	3000036	Debaryo/Metschnikowiaceae_1	1495	222	178
3000038	Debaryo/Metschnikowiaceae_3	4709	147	196	3000038	Debaryo/Metschnikowiaceae_3	4055	102	162	3000038	Debaryo/Metschnikowiaceae_3	3522	84	143	3000038	Debaryo/Metschnikowiaceae_3	2973	79	121	3000038	Debaryo/Metschnikowiaceae_3	2457	74	109	3000038	Debaryo/Metschnikowiaceae_3	1992	74	88	3000038	Debaryo/Metschnikowiaceae_3	1658	69	88	3000038	Debaryo/Metschnikowiaceae_3	1497	61	93	3000038	Debaryo/Metschnikowiaceae_3	1467	58	86
766764	Debaryomycetaceae	4571	55	193	766764	Debaryomycetaceae	3940	32	147	766764	Debaryomycetaceae	3416	29	135	766764	Debaryomycetaceae	2880	25	118	766764	Debaryomycetaceae	2355	22	124	766764	Debaryomycetaceae	1890	15	117	766764	Debaryomycetaceae	1574	19	103	766764	Debaryomycetaceae	1406	16	107	766764	Debaryomycetaceae	1363	15	119
3000212	Debaryomycetaceae_1	4472	57	156	3000212	Debaryomycetaceae_1	3862	46	124	3000212	Debaryomycetaceae_1	3340	36	112	3000212	Debaryomycetaceae_1	2805	26	101	3000212	Debaryomycetaceae_1	2279	22	98	3000212	Debaryomycetaceae_1	1825	21	86	3000212	Debaryomycetaceae_1	1525	21	70	3000212	Debaryomycetaceae_1	1346	19	79	3000212	Debaryomycetaceae_1	1306	18	75
3000213	Debaryomycetaceae_2	4388	39	123	3000213	Debaryomycetaceae_2	3797	27	92	3000213	Debaryomycetaceae_2	3295	24	69	3000213	Debaryomycetaceae_2	2755	17	67	3000213	Debaryomycetaceae_2	2228	18	69	3000213	Debaryomycetaceae_2	1775	12	62	3000213	Debaryomycetaceae_2	1475	10	60	3000213	Debaryomycetaceae_2	1296	8	58	3000213	Debaryomycetaceae_2	1251	9	64
3000214	Debaryomycetaceae_3	4244	75	219	3000214	Debaryomycetaceae_3	3706	55	146	3000214	Debaryomycetaceae_3	3225	42	112	3000214	Debaryomycetaceae_3	2697	41	99	3000214	Debaryomycetaceae_3	2183	39	84	3000214	Debaryomycetaceae_3	1731	37	81	3000214	Debaryomycetaceae_3	1439	43	79	3000214	Debaryomycetaceae_3	1265	42	73	3000214	Debaryomycetaceae_3	1218	41	74
3000215	Debaryomycetaceae_4	4088	57	213	3000215	Debaryomycetaceae_4	3593	42	155	3000215	Debaryomycetaceae_4	3144	38	119	3000215	Debaryomycetaceae_4	2630	32	99	3000215	Debaryomycetaceae_4	2128	31	86	3000215	Debaryomycetaceae_4	1677	30	84	3000215	Debaryomycetaceae_4	1390	27	76	3000215	Debaryomycetaceae_4	1212	28	81	3000215	Debaryomycetaceae_4	1171	30	77
5475	Candida	3953	103	238	5475	Candida	3516	89	166	5475	Candida	3084	81	141	5475	Candida	2586	73	117	5475	Candida	2084	63	107	5475	Candida	1646	59	90	5475	Candida	1355	48	83	5475	Candida	1195	48	65	5475	Candida	1157	47	61
294748	Candida_albicans_wo_1	3544	11	420	294748	Candida_albicans_wo_1	3187	15	344	294748	Candida_albicans_wo_1	2797	15	302	294748	Candida_albicans_wo_1	2349	13	250	294748	Candida_albicans_wo_1	1877	11	218	294748	Candida_albicans_wo_1	1467	10	189	294748	Candida_albicans_wo_1	1212	13	156	294748	Candida_albicans_wo_1	1077	12	130	294748	Candida_albicans_wo_1	1038	12	131
1245528	Candida_maltosa_xu316	3346	73	680	1245528	Candida_maltosa_xu316	3038	82	560	1245528	Candida_maltosa_xu316	2707	77	454	1245528	Candida_maltosa_xu316	2288	64	362	1245528	Candida_maltosa_xu316	1824	61	321	1245528	Candida_maltosa_xu316	1420	54	280	1245528	Candida_maltosa_xu316	1152	47	250	1245528	Candida_maltosa_xu316	1007	37	225	1245528	Candida_maltosa_xu316	973	34	218
984487	Candida_tanzawaensis_nrrl_y_17324	3633	8	847	984487	Candida_tanzawaensis_nrrl_y_17324	3257	11	616	984487	Candida_tanzawaensis_nrrl_y_17324	2840	10	510	984487	Candida_tanzawaensis_nrrl_y_17324	2394	9	420	984487	Candida_tanzawaensis_nrrl_y_17324	1910	8	377	984487	Candida_tanzawaensis_nrrl_y_17324	1499	9	335	984487	Candida_tanzawaensis_nrrl_y_17324	1231	9	303	984487	Candida_tanzawaensis_nrrl_y_17324	1088	8	266	984487	Candida_tanzawaensis_nrrl_y_17324	1052	7	261
3000037	Debaryo/Metschnikowiaceae_2	3999	7	766	3000037	Debaryo/Metschnikowiaceae_2	3514	7	608	3000037	Debaryo/Metschnikowiaceae_2	3063	5	523	3000037	Debaryo/Metschnikowiaceae_2	2586	3	432	3000037	Debaryo/Metschnikowiaceae_2	2081	2	413	3000037	Debaryo/Metschnikowiaceae_2	1634	2	374	3000037	Debaryo/Metschnikowiaceae_2	1358	1	320	3000037	Debaryo/Metschnikowiaceae_2	1216	2	315	3000037	Debaryo/Metschnikowiaceae_2	1175	2	322
590646	Candida_tenuis_atcc_10573	3373	4	630	590646	Candida_tenuis_atcc_10573	3025	6	495	590646	Candida_tenuis_atcc_10573	2657	6	412	590646	Candida_tenuis_atcc_10573	2236	8	358	590646	Candida_tenuis_atcc_10573	1785	8	304	590646	Candida_tenuis_atcc_10573	1392	8	250	590646	Candida_tenuis_atcc_10573	1143	8	223	590646	Candida_tenuis_atcc_10573	1016	8	208	590646	Candida_tenuis_atcc_10573	978	8	205
3000303	Mucoro/Zoopagomycota	5916	57	3926	3000303	Mucoro/Zoopagomycota	5460	55	3588	3000303	Mucoro/Zoopagomycota	4882	48	3370	3000303	Mucoro/Zoopagomycota	4310	55	3022	3000303	Mucoro/Zoopagomycota	3607	57	2832	3000303	Mucoro/Zoopagomycota	3096	46	2510	3000303	Mucoro/Zoopagomycota	2688	48	2272	3000303	Mucoro/Zoopagomycota	2386	41	2167	3000303	Mucoro/Zoopagomycota	2281	37	2054
796925	Conidiobolus_coronatus_nrrl_28638	3023	434	3327	796925	Conidiobolus_coronatus_nrrl_28638	2893	448	3015	796925	Conidiobolus_coronatus_nrrl_28638	2687	452	2647	796925	Conidiobolus_coronatus_nrrl_28638	2362	410	2358	796925	Conidiobolus_coronatus_nrrl_28638	1960	405	2052	796925	Conidiobolus_coronatus_nrrl_28638	1641	391	1846	796925	Conidiobolus_coronatus_nrrl_28638	1423	371	1636	796925	Conidiobolus_coronatus_nrrl_28638	1241	356	1501	796925	Conidiobolus_coronatus_nrrl_28638	1206	359	1434
3000216	Phaffomycetaceae/Saccharomycetaceae	4656	98	972	3000216	Phaffomycetaceae/Saccharomycetaceae	4053	79	824	3000216	Phaffomycetaceae/Saccharomycetaceae	3480	56	714	3000216	Phaffomycetaceae/Saccharomycetaceae	2984	47	599	3000216	Phaffomycetaceae/Saccharomycetaceae	2468	45	560	3000216	Phaffomycetaceae/Saccharomycetaceae	2043	43	485	3000216	Phaffomycetaceae/Saccharomycetaceae	1734	41	470	3000216	Phaffomycetaceae/Saccharomycetaceae	1578	36	447	3000216	Phaffomycetaceae/Saccharomycetaceae	1535	36	451
115784	Phaffomycetaceae	4288	309	677	115784	Phaffomycetaceae	3739	275	589	115784	Phaffomycetaceae	3206	254	528	115784	Phaffomycetaceae	2722	241	503	115784	Phaffomycetaceae	2170	227	525	115784	Phaffomycetaceae	1730	204	517	115784	Phaffomycetaceae	1450	198	482	115784	Phaffomycetaceae	1288	193	483	115784	Phaffomycetaceae	1240	189	484
604195	Cyberlindnera	3915	52	425	604195	Cyberlindnera	3475	41	305	604195	Cyberlindnera	3010	43	239	604195	Cyberlindnera	2550	36	208	604195	Cyberlindnera	2028	30	172	604195	Cyberlindnera	1621	33	142	604195	Cyberlindnera	1357	30	123	604195	Cyberlindnera	1203	32	117	604195	Cyberlindnera	1158	31	113
36022	Cyberlindnera_fabianii	3217	6	704	36022	Cyberlindnera_fabianii	2922	8	561	36022	Cyberlindnera_fabianii	2564	7	453	36022	Cyberlindnera_fabianii	2192	7	365	36022	Cyberlindnera_fabianii	1730	9	307	36022	Cyberlindnera_fabianii	1381	12	252	36022	Cyberlindnera_fabianii	1145	10	222	36022	Cyberlindnera_fabianii	1014	10	199	36022	Cyberlindnera_fabianii	981	10	187
983966	Cyberlindnera_jadinii_nrrl_y_1542	3508	45	452	983966	Cyberlindnera_jadinii_nrrl_y_1542	3163	49	361	983966	Cyberlindnera_jadinii_nrrl_y_1542	2788	45	267	983966	Cyberlindnera_jadinii_nrrl_y_1542	2362	47	235	983966	Cyberlindnera_jadinii_nrrl_y_1542	1889	46	185	983966	Cyberlindnera_jadinii_nrrl_y_1542	1498	46	169	983966	Cyberlindnera_jadinii_nrrl_y_1542	1247	42	152	983966	Cyberlindnera_jadinii_nrrl_y_1542	1096	41	148	983966	Cyberlindnera_jadinii_nrrl_y_1542	1055	41	144
1284197	Dactylellina_haptotyla_cbs_200_50	5912	70	483	1284197	Dactylellina_haptotyla_cbs_200_50	5504	67	401	1284197	Dactylellina_haptotyla_cbs_200_50	5019	75	343	1284197	Dactylellina_haptotyla_cbs_200_50	4451	65	280	1284197	Dactylellina_haptotyla_cbs_200_50	3776	52	239	1284197	Dactylellina_haptotyla_cbs_200_50	3237	50	210	1284197	Dactylellina_haptotyla_cbs_200_50	2876	45	190	1284197	Dactylellina_haptotyla_cbs_200_50	2639	44	164	1284197	Dactylellina_haptotyla_cbs_200_50	2554	40	162
284592	Debaryomyces_hansenii_cbs767	3804	22	789	284592	Debaryomyces_hansenii_cbs767	3366	24	598	284592	Debaryomyces_hansenii_cbs767	2935	26	507	284592	Debaryomyces_hansenii_cbs767	2483	23	420	284592	Debaryomyces_hansenii_cbs767	2001	25	379	284592	Debaryomyces_hansenii_cbs767	1563	26	353	284592	Debaryomyces_hansenii_cbs767	1290	22	306	284592	Debaryomyces_hansenii_cbs767	1147	20	279	284592	Debaryomyces_hansenii_cbs767	1104	18	277
3000217	Saccharomycodaceae/mycetaceae	3758	67	965	3000217	Saccharomycodaceae/mycetaceae	3325	56	784	3000217	Saccharomycodaceae/mycetaceae	2890	62	652	3000217	Saccharomycodaceae/mycetaceae	2475	54	563	3000217	Saccharomycodaceae/mycetaceae	2028	51	491	3000217	Saccharomycodaceae/mycetaceae	1656	52	439	3000217	Saccharomycodaceae/mycetaceae	1398	51	387	3000217	Saccharomycodaceae/mycetaceae	1275	49	352	3000217	Saccharomycodaceae/mycetaceae	1239	47	343
4893	Saccharomycetaceae	4073	560	245	4893	Saccharomycetaceae	3565	459	219	4893	Saccharomycetaceae	3090	375	175	4893	Saccharomycetaceae	2637	350	188	4893	Saccharomycetaceae	2164	314	178	4893	Saccharomycetaceae	1779	295	172	4893	Saccharomycetaceae	1534	280	144	4893	Saccharomycetaceae	1409	270	136	4893	Saccharomycetaceae	1370	269	138
3000051	Saccharomycetaceae_1	3775	45	343	3000051	Saccharomycetaceae_1	3307	30	288	3000051	Saccharomycetaceae_1	2870	26	246	3000051	Saccharomycetaceae_1	2433	22	226	3000051	Saccharomycetaceae_1	1947	24	241	3000051	Saccharomycetaceae_1	1569	26	236	3000051	Saccharomycetaceae_1	1322	22	234	3000051	Saccharomycetaceae_1	1202	19	226	3000051	Saccharomycetaceae_1	1171	19	218
3000218	Eremothecium/Kluyveromyces	3639	26	162	3000218	Eremothecium/Kluyveromyces	3188	18	137	3000218	Eremothecium/Kluyveromyces	2763	13	120	3000218	Eremothecium/Kluyveromyces	2348	14	99	3000218	Eremothecium/Kluyveromyces	1872	17	92	3000218	Eremothecium/Kluyveromyces	1498	16	87	3000218	Eremothecium/Kluyveromyces	1257	16	81	3000218	Eremothecium/Kluyveromyces	1132	14	84	3000218	Eremothecium/Kluyveromyces	1102	12	81
33170	Eremothecium	3473	116	282	33170	Eremothecium	3051	96	233	33170	Eremothecium	2642	85	206	33170	Eremothecium	2236	74	186	33170	Eremothecium	1782	76	166	33170	Eremothecium	1420	71	149	33170	Eremothecium	1178	65	144	33170	Eremothecium	1058	61	135	33170	Eremothecium	1030	60	132
931890	Eremothecium_cymbalariae_dbvpg_7215	3186	0	287	931890	Eremothecium_cymbalariae_dbvpg_7215	2831	0	220	931890	Eremothecium_cymbalariae_dbvpg_7215	2455	0	187	931890	Eremothecium_cymbalariae_dbvpg_7215	2076	0	160	931890	Eremothecium_cymbalariae_dbvpg_7215	1634	0	148	931890	Eremothecium_cymbalariae_dbvpg_7215	1293	0	127	931890	Eremothecium_cymbalariae_dbvpg_7215	1074	0	104	931890	Eremothecium_cymbalariae_dbvpg_7215	954	0	104	931890	Eremothecium_cymbalariae_dbvpg_7215	926	0	104
1034331	Eremothecium_gossypii_fdag1	3335	4	142	1034331	Eremothecium_gossypii_fdag1	2971	3	83	1034331	Eremothecium_gossypii_fdag1	2575	2	69	1034331	Eremothecium_gossypii_fdag1	2173	2	65	1034331	Eremothecium_gossypii_fdag1	1723	2	61	1034331	Eremothecium_gossypii_fdag1	1362	2	60	1034331	Eremothecium_gossypii_fdag1	1124	2	56	1034331	Eremothecium_gossypii_fdag1	1008	2	52	1034331	Eremothecium_gossypii_fdag1	980	2	52
52586	Erysiphe_necator	3399	117	1878	52586	Erysiphe_necator	3050	119	1728	52586	Erysiphe_necator	2648	120	1558	52586	Erysiphe_necator	2234	107	1396	52586	Erysiphe_necator	1749	101	1231	52586	Erysiphe_necator	1367	100	1113	52586	Erysiphe_necator	1123	88	1000	52586	Erysiphe_necator	960	80	933	52586	Erysiphe_necator	917	79	907
147550	Sordariomycetes	5769	139	708	147550	Sordariomycetes	5260	132	572	147550	Sordariomycetes	4695	132	487	147550	Sordariomycetes	4058	127	465	147550	Sordariomycetes	3406	115	438	147550	Sordariomycetes	2861	108	432	147550	Sordariomycetes	2475	104	416	147550	Sordariomycetes	2255	97	398	147550	Sordariomycetes	2168	96	395
5518	Fusarium_graminearum	5425	114	458	5518	Fusarium_graminearum	5005	119	374	5518	Fusarium_graminearum	4480	105	320	5518	Fusarium_graminearum	3885	107	280	5518	Fusarium_graminearum	3243	110	273	5518	Fusarium_graminearum	2713	115	263	5518	Fusarium_graminearum	2331	112	256	5518	Fusarium_graminearum	2126	121	250	5518	Fusarium_graminearum	2037	116	247
1344416	Gonapodya_prolifera_jel478	3415	355	1052	1344416	Gonapodya_prolifera_jel478	3419	409	889	1344416	Gonapodya_prolifera_jel478	3230	439	774	1344416	Gonapodya_prolifera_jel478	2901	454	699	1344416	Gonapodya_prolifera_jel478	2462	448	628	1344416	Gonapodya_prolifera_jel478	2126	454	565	1344416	Gonapodya_prolifera_jel478	1889	449	540	1344416	Gonapodya_prolifera_jel478	1724	447	524	1344416	Gonapodya_prolifera_jel478	1688	443	509
34365	Saccharomycodaceae	2907	698	1549	34365	Saccharomycodaceae	2688	678	1315	34365	Saccharomycodaceae	2431	663	1122	34365	Saccharomycodaceae	2112	626	989	34365	Saccharomycodaceae	1739	614	903	34365	Saccharomycodaceae	1452	564	768	34365	Saccharomycodaceae	1239	544	703	34365	Saccharomycodaceae	1116	515	674	34365	Saccharomycodaceae	1089	502	652
29833	Hanseniaspora_uvarum_h20	2617	6	296	29833	Hanseniaspora_uvarum_h20	2453	5	240	29833	Hanseniaspora_uvarum_h20	2223	2	210	29833	Hanseniaspora_uvarum_h20	1930	3	185	29833	Hanseniaspora_uvarum_h20	1587	2	154	29833	Hanseniaspora_uvarum_h20	1328	2	126	29833	Hanseniaspora_uvarum_h20	1153	3	89	29833	Hanseniaspora_uvarum_h20	1058	4	62	29833	Hanseniaspora_uvarum_h20	1037	4	56
766949	Hanseniaspora_valbyensis_nrrl_y_1626	2669	53	291	766949	Hanseniaspora_valbyensis_nrrl_y_1626	2532	58	214	766949	Hanseniaspora_valbyensis_nrrl_y_1626	2337	56	150	766949	Hanseniaspora_valbyensis_nrrl_y_1626	2053	45	104	766949	Hanseniaspora_valbyensis_nrrl_y_1626	1695	40	84	766949	Hanseniaspora_valbyensis_nrrl_y_1626	1414	37	75	766949	Hanseniaspora_valbyensis_nrrl_y_1626	1218	37	58	766949	Hanseniaspora_valbyensis_nrrl_y_1626	1106	38	48	766949	Hanseniaspora_valbyensis_nrrl_y_1626	1075	37	51
27319	Metschnikowiaceae	3984	8	733	27319	Metschnikowiaceae	3497	4	562	27319	Metschnikowiaceae	3022	2	502	27319	Metschnikowiaceae	2563	3	413	27319	Metschnikowiaceae	2060	1	398	27319	Metschnikowiaceae	1648	1	345	27319	Metschnikowiaceae	1369	1	290	27319	Metschnikowiaceae	1226	1	272	27319	Metschnikowiaceae	1202	1	266
984485	Hyphopichia_burtonii_nrrl_y_1933	3645	8	347	984485	Hyphopichia_burtonii_nrrl_y_1933	3272	6	231	984485	Hyphopichia_burtonii_nrrl_y_1933	2843	8	187	984485	Hyphopichia_burtonii_nrrl_y_1933	2405	10	168	984485	Hyphopichia_burtonii_nrrl_y_1933	1922	10	148	984485	Hyphopichia_burtonii_nrrl_y_1933	1514	11	145	984485	Hyphopichia_burtonii_nrrl_y_1933	1257	14	126	984485	Hyphopichia_burtonii_nrrl_y_1933	1111	14	129	984485	Hyphopichia_burtonii_nrrl_y_1933	1077	14	139
3000056	Saccharomycetaceae_2	4064	154	163	3000056	Saccharomycetaceae_2	3536	105	134	3000056	Saccharomycetaceae_2	3051	90	129	3000056	Saccharomycetaceae_2	2603	77	111	3000056	Saccharomycetaceae_2	2139	77	102	3000056	Saccharomycetaceae_2	1756	66	89	3000056	Saccharomycetaceae_2	1510	60	84	3000056	Saccharomycetaceae_2	1381	60	88	3000056	Saccharomycetaceae_2	1343	59	86
3000221	Saccharomycetaceae_3	3983	50	131	3000221	Saccharomycetaceae_3	3479	34	91	3000221	Saccharomycetaceae_3	2989	21	83	3000221	Saccharomycetaceae_3	2550	17	70	3000221	Saccharomycetaceae_3	2078	15	76	3000221	Saccharomycetaceae_3	1693	16	79	3000221	Saccharomycetaceae_3	1454	16	72	3000221	Saccharomycetaceae_3	1330	18	69	3000221	Saccharomycetaceae_3	1287	17	73
3000223	Kazachstania/Naumovozyma/Saccharomyces	3828	44	199	3000223	Kazachstania/Naumovozyma/Saccharomyces	3344	30	165	3000223	Kazachstania/Naumovozyma/Saccharomyces	2877	29	141	3000223	Kazachstania/Naumovozyma/Saccharomyces	2439	27	138	3000223	Kazachstania/Naumovozyma/Saccharomyces	1980	27	125	3000223	Kazachstania/Naumovozyma/Saccharomyces	1611	22	104	3000223	Kazachstania/Naumovozyma/Saccharomyces	1369	24	109	3000223	Kazachstania/Naumovozyma/Saccharomyces	1253	23	100	3000223	Kazachstania/Naumovozyma/Saccharomyces	1212	20	95
3000224	Kazachstania/Naumovozyma	3694	31	165	3000224	Kazachstania/Naumovozyma	3227	21	138	3000224	Kazachstania/Naumovozyma	2770	20	127	3000224	Kazachstania/Naumovozyma	2348	19	110	3000224	Kazachstania/Naumovozyma	1886	12	106	3000224	Kazachstania/Naumovozyma	1521	15	105	3000224	Kazachstania/Naumovozyma	1279	14	104	3000224	Kazachstania/Naumovozyma	1168	12	97	3000224	Kazachstania/Naumovozyma	1133	14	93
71245	Kazachstania	3500	26	220	71245	Kazachstania	3075	17	169	71245	Kazachstania	2662	10	118	71245	Kazachstania	2251	12	109	71245	Kazachstania	1794	13	105	71245	Kazachstania	1427	10	104	71245	Kazachstania	1192	9	96	71245	Kazachstania	1085	8	91	71245	Kazachstania	1050	7	90
1071382	Kazachstania_africana_cbs_2517	3355	12	157	1071382	Kazachstania_africana_cbs_2517	2978	11	108	1071382	Kazachstania_africana_cbs_2517	2572	15	105	1071382	Kazachstania_africana_cbs_2517	2160	12	103	1071382	Kazachstania_africana_cbs_2517	1714	12	92	1071382	Kazachstania_africana_cbs_2517	1356	10	81	1071382	Kazachstania_africana_cbs_2517	1114	7	85	1071382	Kazachstania_africana_cbs_2517	1009	7	83	1071382	Kazachstania_africana_cbs_2517	977	7	80
1071383	Kazachstania_naganishii_cbs_8797	3250	11	261	1071383	Kazachstania_naganishii_cbs_8797	2913	11	173	1071383	Kazachstania_naganishii_cbs_8797	2519	14	157	1071383	Kazachstania_naganishii_cbs_8797	2129	12	134	1071383	Kazachstania_naganishii_cbs_8797	1682	12	124	1071383	Kazachstania_naganishii_cbs_8797	1322	12	117	1071383	Kazachstania_naganishii_cbs_8797	1090	11	113	1071383	Kazachstania_naganishii_cbs_8797	982	9	112	1071383	Kazachstania_naganishii_cbs_8797	947	9	112
4910	Kluyveromyces	3584	192	247	4910	Kluyveromyces	3176	166	178	4910	Kluyveromyces	2747	133	149	4910	Kluyveromyces	2327	121	142	4910	Kluyveromyces	1857	109	124	4910	Kluyveromyces	1479	103	122	4910	Kluyveromyces	1242	96	111	4910	Kluyveromyces	1128	98	102	4910	Kluyveromyces	1095	96	103
28985	Kluyveromyces_lactis	3532	7	59	28985	Kluyveromyces_lactis	3127	4	53	28985	Kluyveromyces_lactis	2706	4	45	28985	Kluyveromyces_lactis	2282	4	49	28985	Kluyveromyces_lactis	1821	3	39	28985	Kluyveromyces_lactis	1451	3	31	28985	Kluyveromyces_lactis	1217	3	28	28985	Kluyveromyces_lactis	1106	4	26	28985	Kluyveromyces_lactis	1074	4	25
1003335	Kluyveromyces_marxianus_dmku3_1042	3435	5	154	1003335	Kluyveromyces_marxianus_dmku3_1042	3052	4	128	1003335	Kluyveromyces_marxianus_dmku3_1042	2639	4	112	1003335	Kluyveromyces_marxianus_dmku3_1042	2234	3	96	1003335	Kluyveromyces_marxianus_dmku3_1042	1771	3	89	1003335	Kluyveromyces_marxianus_dmku3_1042	1394	3	88	1003335	Kluyveromyces_marxianus_dmku3_1042	1166	3	79	1003335	Kluyveromyces_marxianus_dmku3_1042	1058	3	73	1003335	Kluyveromyces_marxianus_dmku3_1042	1028	3	70
644223	Komagataella_pastoris	3098	3	1032	644223	Komagataella_pastoris	2802	4	786	644223	Komagataella_pastoris	2443	5	666	644223	Komagataella_pastoris	2054	6	584	644223	Komagataella_pastoris	1616	6	553	644223	Komagataella_pastoris	1260	1	529	644223	Komagataella_pastoris	1041	0	501	644223	Komagataella_pastoris	926	1	505	644223	Komagataella_pastoris	900	1	500
1382522	Kuraishia_capsulata_cbs_1993	3325	11	724	1382522	Kuraishia_capsulata_cbs_1993	3000	9	519	1382522	Kuraishia_capsulata_cbs_1993	2623	7	421	1382522	Kuraishia_capsulata_cbs_1993	2232	10	345	1382522	Kuraishia_capsulata_cbs_1993	1761	10	343	1382522	Kuraishia_capsulata_cbs_1993	1415	11	321	1382522	Kuraishia_capsulata_cbs_1993	1176	15	317	1382522	Kuraishia_capsulata_cbs_1993	1033	12	333	1382522	Kuraishia_capsulata_cbs_1993	1008	12	336
5204	Basidiomycota	5598	296	3363	5204	Basidiomycota	5233	256	2919	5204	Basidiomycota	4723	214	2665	5204	Basidiomycota	4084	188	2412	5204	Basidiomycota	3465	188	2225	5204	Basidiomycota	2942	167	2003	5204	Basidiomycota	2518	140	1845	5204	Basidiomycota	2276	133	1753	5204	Basidiomycota	2179	127	1680
3000304	Ustilagino/Agaricomycotina	5298	90	390	3000304	Ustilagino/Agaricomycotina	4939	83	377	3000304	Ustilagino/Agaricomycotina	4453	67	337	3000304	Ustilagino/Agaricomycotina	3854	65	295	3000304	Ustilagino/Agaricomycotina	3227	50	288	3000304	Ustilagino/Agaricomycotina	2696	41	287	3000304	Ustilagino/Agaricomycotina	2312	51	257	3000304	Ustilagino/Agaricomycotina	2059	58	275	3000304	Ustilagino/Agaricomycotina	1977	63	265
5302	Agaricomycotina	5800	1017	515	5302	Agaricomycotina	5487	984	436	5302	Agaricomycotina	4982	921	392	5302	Agaricomycotina	4300	797	351	5302	Agaricomycotina	3605	719	341	5302	Agaricomycotina	3022	669	343	5302	Agaricomycotina	2587	598	323	5302	Agaricomycotina	2293	554	320	5302	Agaricomycotina	2185	535	327
3000305	Agaricales/Hymenochaetales	5292	350	858	3000305	Agaricales/Hymenochaetales	4971	310	826	3000305	Agaricales/Hymenochaetales	4478	251	755	3000305	Agaricales/Hymenochaetales	3899	229	630	3000305	Agaricales/Hymenochaetales	3271	207	541	3000305	Agaricales/Hymenochaetales	2732	180	470	3000305	Agaricales/Hymenochaetales	2366	161	382	3000305	Agaricales/Hymenochaetales	2139	161	315	3000305	Agaricales/Hymenochaetales	2048	157	294
1095629	Laccaria_amethystina	5654	1169	807	1095629	Laccaria_amethystina	5494	1210	687	1095629	Laccaria_amethystina	5110	1213	581	1095629	Laccaria_amethystina	4635	1243	507	1095629	Laccaria_amethystina	4073	1240	438	1095629	Laccaria_amethystina	3549	1225	408	1095629	Laccaria_amethystina	3212	1228	382	1095629	Laccaria_amethystina	2955	1167	351	1095629	Laccaria_amethystina	2843	1138	343
300275	Lachancea	3625	103	253	300275	Lachancea	3206	86	187	300275	Lachancea	2765	70	175	300275	Lachancea	2331	69	171	300275	Lachancea	1839	57	165	300275	Lachancea	1472	58	155	300275	Lachancea	1229	54	147	300275	Lachancea	1106	51	147	300275	Lachancea	1070	50	151
1245769	Lachancea_lanzarotensis	3516	2	111	1245769	Lachancea_lanzarotensis	3123	0	83	1245769	Lachancea_lanzarotensis	2694	0	71	1245769	Lachancea_lanzarotensis	2268	0	63	1245769	Lachancea_lanzarotensis	1789	0	50	1245769	Lachancea_lanzarotensis	1427	0	45	1245769	Lachancea_lanzarotensis	1182	0	47	1245769	Lachancea_lanzarotensis	1058	0	48	1245769	Lachancea_lanzarotensis	1023	0	47
559295	Lachancea_thermotolerans_cbs_6340	3507	4	122	559295	Lachancea_thermotolerans_cbs_6340	3116	4	94	559295	Lachancea_thermotolerans_cbs_6340	2682	3	86	559295	Lachancea_thermotolerans_cbs_6340	2252	3	82	559295	Lachancea_thermotolerans_cbs_6340	1763	2	78	559295	Lachancea_thermotolerans_cbs_6340	1404	2	70	559295	Lachancea_thermotolerans_cbs_6340	1163	1	67	559295	Lachancea_thermotolerans_cbs_6340	1043	2	65	559295	Lachancea_thermotolerans_cbs_6340	1010	2	62
1913637	Mucoromycota	5631	136	421	1913637	Mucoromycota	5205	138	393	1913637	Mucoromycota	4637	119	364	1913637	Mucoromycota	4069	111	352	1913637	Mucoromycota	3368	99	338	1913637	Mucoromycota	2863	102	335	1913637	Mucoromycota	2473	103	318	1913637	Mucoromycota	2203	103	286	1913637	Mucoromycota	2104	95	272
3000227	Glomeromycotina/Mucoromycotina	5072	97	656	3000227	Glomeromycotina/Mucoromycotina	4680	68	593	3000227	Glomeromycotina/Mucoromycotina	4174	53	516	3000227	Glomeromycotina/Mucoromycotina	3619	41	491	3000227	Glomeromycotina/Mucoromycotina	2990	47	425	3000227	Glomeromycotina/Mucoromycotina	2483	35	415	3000227	Glomeromycotina/Mucoromycotina	2106	27	394	3000227	Glomeromycotina/Mucoromycotina	1852	24	375	3000227	Glomeromycotina/Mucoromycotina	1773	24	355
451507	Mucoromycotina	4684	610	998	451507	Mucoromycotina	4303	567	944	451507	Mucoromycotina	3805	536	905	451507	Mucoromycotina	3303	516	832	451507	Mucoromycotina	2691	476	775	451507	Mucoromycotina	2193	430	720	451507	Mucoromycotina	1875	421	652	451507	Mucoromycotina	1659	399	592	451507	Mucoromycotina	1597	394	570
688394	Lichtheimia_ramosa	4357	199	526	688394	Lichtheimia_ramosa	4022	173	454	688394	Lichtheimia_ramosa	3598	151	358	688394	Lichtheimia_ramosa	3115	133	321	688394	Lichtheimia_ramosa	2528	126	289	688394	Lichtheimia_ramosa	2052	115	256	688394	Lichtheimia_ramosa	1754	103	224	688394	Lichtheimia_ramosa	1567	111	203	688394	Lichtheimia_ramosa	1503	109	203
675824	Lipomyces_starkeyi_nrrl_y_11557	3417	163	2365	675824	Lipomyces_starkeyi_nrrl_y_11557	3157	178	1936	675824	Lipomyces_starkeyi_nrrl_y_11557	2825	181	1684	675824	Lipomyces_starkeyi_nrrl_y_11557	2464	175	1485	675824	Lipomyces_starkeyi_nrrl_y_11557	1994	175	1417	675824	Lipomyces_starkeyi_nrrl_y_11557	1608	178	1289	675824	Lipomyces_starkeyi_nrrl_y_11557	1332	173	1222	675824	Lipomyces_starkeyi_nrrl_y_11557	1211	166	1150	675824	Lipomyces_starkeyi_nrrl_y_11557	1159	163	1141
379508	Lodderomyces_elongisporus_nrrl_yb_4239	3238	27	877	379508	Lodderomyces_elongisporus_nrrl_yb_4239	2974	24	643	379508	Lodderomyces_elongisporus_nrrl_yb_4239	2640	26	530	379508	Lodderomyces_elongisporus_nrrl_yb_4239	2226	26	430	379508	Lodderomyces_elongisporus_nrrl_yb_4239	1765	24	387	379508	Lodderomyces_elongisporus_nrrl_yb_4239	1354	25	348	379508	Lodderomyces_elongisporus_nrrl_yb_4239	1107	23	306	379508	Lodderomyces_elongisporus_nrrl_yb_4239	968	22	266	379508	Lodderomyces_elongisporus_nrrl_yb_4239	927	23	267
452284	Ustilaginomycotina	3241	120	2177	452284	Ustilaginomycotina	3019	128	2048	452284	Ustilaginomycotina	2727	148	1874	452284	Ustilaginomycotina	2348	136	1642	452284	Ustilaginomycotina	1878	121	1470	452284	Ustilaginomycotina	1539	117	1274	452284	Ustilaginomycotina	1292	107	1127	452284	Ustilaginomycotina	1171	112	1000	452284	Ustilaginomycotina	1130	110	957
77020	Malassezia_pachydermatis	2289	3	955	77020	Malassezia_pachydermatis	2158	1	862	77020	Malassezia_pachydermatis	1937	2	792	77020	Malassezia_pachydermatis	1666	3	685	77020	Malassezia_pachydermatis	1301	4	581	77020	Malassezia_pachydermatis	1033	4	510	77020	Malassezia_pachydermatis	849	3	446	77020	Malassezia_pachydermatis	744	3	430	77020	Malassezia_pachydermatis	715	3	418
869754	Metschnikowia_bicuspidata_var_bicuspidata_nrrl_yb_4993	3356	23	651	869754	Metschnikowia_bicuspidata_var_bicuspidata_nrrl_yb_4993	3003	21	515	869754	Metschnikowia_bicuspidata_var_bicuspidata_nrrl_yb_4993	2637	24	409	869754	Metschnikowia_bicuspidata_var_bicuspidata_nrrl_yb_4993	2237	26	352	869754	Metschnikowia_bicuspidata_var_bicuspidata_nrrl_yb_4993	1776	27	311	869754	Metschnikowia_bicuspidata_var_bicuspidata_nrrl_yb_4993	1396	29	281	869754	Metschnikowia_bicuspidata_var_bicuspidata_nrrl_yb_4993	1146	29	252	869754	Metschnikowia_bicuspidata_var_bicuspidata_nrrl_yb_4993	1021	34	239	869754	Metschnikowia_bicuspidata_var_bicuspidata_nrrl_yb_4993	995	31	238
294746	Meyerozyma_guilliermondii_atcc_6260	3473	17	543	294746	Meyerozyma_guilliermondii_atcc_6260	3126	18	406	294746	Meyerozyma_guilliermondii_atcc_6260	2732	16	347	294746	Meyerozyma_guilliermondii_atcc_6260	2301	17	302	294746	Meyerozyma_guilliermondii_atcc_6260	1811	15	285	294746	Meyerozyma_guilliermondii_atcc_6260	1388	16	262	294746	Meyerozyma_guilliermondii_atcc_6260	1121	14	251	294746	Meyerozyma_guilliermondii_atcc_6260	989	16	243	294746	Meyerozyma_guilliermondii_atcc_6260	955	16	236
1314771	Mortierella_elongata_ag_77	4082	550	2099	1314771	Mortierella_elongata_ag_77	3924	556	1837	1314771	Mortierella_elongata_ag_77	3598	572	1611	1314771	Mortierella_elongata_ag_77	3216	560	1413	1314771	Mortierella_elongata_ag_77	2632	542	1278	1314771	Mortierella_elongata_ag_77	2210	498	1151	1314771	Mortierella_elongata_ag_77	1923	468	1018	1314771	Mortierella_elongata_ag_77	1710	437	930	1314771	Mortierella_elongata_ag_77	1618	424	910
3000211	Yarrowia_clade	3469	42	1831	3000211	Yarrowia_clade	3074	47	1539	3000211	Yarrowia_clade	2674	38	1349	3000211	Yarrowia_clade	2284	31	1170	3000211	Yarrowia_clade	1815	35	1114	3000211	Yarrowia_clade	1456	30	997	3000211	Yarrowia_clade	1225	28	911	3000211	Yarrowia_clade	1082	28	869	3000211	Yarrowia_clade	1049	29	868
857566	Nadsonia_fulvescens_var_elongata_dsm_6958	2899	15	585	857566	Nadsonia_fulvescens_var_elongata_dsm_6958	2642	16	448	857566	Nadsonia_fulvescens_var_elongata_dsm_6958	2317	14	371	857566	Nadsonia_fulvescens_var_elongata_dsm_6958	1960	14	338	857566	Nadsonia_fulvescens_var_elongata_dsm_6958	1513	15	317	857566	Nadsonia_fulvescens_var_elongata_dsm_6958	1192	16	280	857566	Nadsonia_fulvescens_var_elongata_dsm_6958	968	16	273	857566	Nadsonia_fulvescens_var_elongata_dsm_6958	839	15	258	857566	Nadsonia_fulvescens_var_elongata_dsm_6958	802	15	262
278028	Naumovozyma	3566	50	178	278028	Naumovozyma	3145	44	126	278028	Naumovozyma	2698	46	118	278028	Naumovozyma	2278	38	108	278028	Naumovozyma	1816	35	105	278028	Naumovozyma	1449	32	104	278028	Naumovozyma	1197	29	111	278028	Naumovozyma	1086	30	112	278028	Naumovozyma	1053	30	110
1064592	Naumovozyma_castellii_cbs_4309	3436	23	153	1064592	Naumovozyma_castellii_cbs_4309	3063	21	103	1064592	Naumovozyma_castellii_cbs_4309	2633	18	83	1064592	Naumovozyma_castellii_cbs_4309	2221	18	75	1064592	Naumovozyma_castellii_cbs_4309	1770	17	63	1064592	Naumovozyma_castellii_cbs_4309	1402	15	62	1064592	Naumovozyma_castellii_cbs_4309	1150	15	62	1064592	Naumovozyma_castellii_cbs_4309	1045	16	57	1064592	Naumovozyma_castellii_cbs_4309	1014	16	55
1071378	Naumovozyma_dairenensis_cbs_421	3402	22	186	1071378	Naumovozyma_dairenensis_cbs_421	3039	18	124	1071378	Naumovozyma_dairenensis_cbs_421	2628	19	89	1071378	Naumovozyma_dairenensis_cbs_421	2206	18	90	1071378	Naumovozyma_dairenensis_cbs_421	1738	16	94	1071378	Naumovozyma_dairenensis_cbs_421	1386	12	75	1071378	Naumovozyma_dairenensis_cbs_421	1136	12	73	1071378	Naumovozyma_dairenensis_cbs_421	1026	11	71	1071378	Naumovozyma_dairenensis_cbs_421	992	11	72
451866	Taphrinomycotina	4202	48	3830	451866	Taphrinomycotina	3781	52	3365	451866	Taphrinomycotina	3411	48	3064	451866	Taphrinomycotina	2944	47	2759	451866	Taphrinomycotina	2463	44	2543	451866	Taphrinomycotina	2026	42	2303	451866	Taphrinomycotina	1761	44	2106	451866	Taphrinomycotina	1613	37	2009	451866	Taphrinomycotina	1556	38	1940
147556	Neolectomycetes	3535	14	681	147556	Neolectomycetes	3307	19	493	147556	Neolectomycetes	3001	15	425	147556	Neolectomycetes	2595	15	364	147556	Neolectomycetes	2118	20	365	147556	Neolectomycetes	1720	19	325	147556	Neolectomycetes	1442	17	336	147556	Neolectomycetes	1287	22	348	147556	Neolectomycetes	1235	25	346
1198029	Neolecta_irregularis_dah_3	2444	44	1135	1198029	Neolecta_irregularis_dah_3	2342	55	1020	1198029	Neolecta_irregularis_dah_3	2145	63	919	1198029	Neolecta_irregularis_dah_3	1831	66	830	1198029	Neolecta_irregularis_dah_3	1427	64	755	1198029	Neolecta_irregularis_dah_3	1117	64	667	1198029	Neolecta_irregularis_dah_3	915	68	595	1198029	Neolecta_irregularis_dah_3	791	71	567	1198029	Neolecta_irregularis_dah_3	757	69	547
367110	Neurospora_crassa	4502	45	1312	367110	Neurospora_crassa	4217	58	1101	367110	Neurospora_crassa	3781	62	976	367110	Neurospora_crassa	3247	67	878	367110	Neurospora_crassa	2673	70	803	367110	Neurospora_crassa	2174	69	756	367110	Neurospora_crassa	1839	72	708	367110	Neurospora_crassa	1632	74	697	367110	Neurospora_crassa	1560	75	683
460523	Ogataea_polymorpha	2937	4	826	460523	Ogataea_polymorpha	2713	4	611	460523	Ogataea_polymorpha	2404	2	482	460523	Ogataea_polymorpha	2021	4	419	460523	Ogataea_polymorpha	1594	2	389	460523	Ogataea_polymorpha	1256	1	361	460523	Ogataea_polymorpha	1032	0	347	460523	Ogataea_polymorpha	911	0	343	460523	Ogataea_polymorpha	888	0	339
669874	Pachysolen_tannophilus_nrrl_y_2460	3210	10	1083	669874	Pachysolen_tannophilus_nrrl_y_2460	2922	13	801	669874	Pachysolen_tannophilus_nrrl_y_2460	2578	10	641	669874	Pachysolen_tannophilus_nrrl_y_2460	2192	11	552	669874	Pachysolen_tannophilus_nrrl_y_2460	1703	9	551	669874	Pachysolen_tannophilus_nrrl_y_2460	1346	10	513	669874	Pachysolen_tannophilus_nrrl_y_2460	1088	11	508	669874	Pachysolen_tannophilus_nrrl_y_2460	955	13	517	669874	Pachysolen_tannophilus_nrrl_y_2460	919	12	521
158046	Phaeomoniella_chlamydospora	3319	9	1815	158046	Phaeomoniella_chlamydospora	3117	9	1572	158046	Phaeomoniella_chlamydospora	2772	8	1355	158046	Phaeomoniella_chlamydospora	2349	13	1201	158046	Phaeomoniella_chlamydospora	1866	13	1064	158046	Phaeomoniella_chlamydospora	1460	14	965	158046	Phaeomoniella_chlamydospora	1208	12	851	158046	Phaeomoniella_chlamydospora	1062	12	792	158046	Phaeomoniella_chlamydospora	1029	12	770
763406	Pichia_membranifaciens_nrrl_y_2026	2941	6	580	763406	Pichia_membranifaciens_nrrl_y_2026	2706	9	452	763406	Pichia_membranifaciens_nrrl_y_2026	2414	10	364	763406	Pichia_membranifaciens_nrrl_y_2026	2063	11	308	763406	Pichia_membranifaciens_nrrl_y_2026	1639	11	288	763406	Pichia_membranifaciens_nrrl_y_2026	1324	11	244	763406	Pichia_membranifaciens_nrrl_y_2026	1099	13	240	763406	Pichia_membranifaciens_nrrl_y_2026	996	12	218	763406	Pichia_membranifaciens_nrrl_y_2026	962	12	226
3000206	Pneumocystido/Schizosaccharomycetes	2996	18	1224	3000206	Pneumocystido/Schizosaccharomycetes	2688	21	1114	3000206	Pneumocystido/Schizosaccharomycetes	2366	16	1061	3000206	Pneumocystido/Schizosaccharomycetes	2037	6	913	3000206	Pneumocystido/Schizosaccharomycetes	1662	9	810	3000206	Pneumocystido/Schizosaccharomycetes	1308	8	726	3000206	Pneumocystido/Schizosaccharomycetes	1125	9	645	3000206	Pneumocystido/Schizosaccharomycetes	1016	9	606	3000206	Pneumocystido/Schizosaccharomycetes	977	9	588
1408658	Pneumocystis_carinii_b80	2148	5	853	1408658	Pneumocystis_carinii_b80	1949	3	742	1408658	Pneumocystis_carinii_b80	1720	3	649	1408658	Pneumocystis_carinii_b80	1450	4	591	1408658	Pneumocystis_carinii_b80	1138	6	530	1408658	Pneumocystis_carinii_b80	881	5	432	1408658	Pneumocystis_carinii_b80	715	4	414	1408658	Pneumocystis_carinii_b80	619	3	400	1408658	Pneumocystis_carinii_b80	580	3	400
29000	Pucciniomycotina	3296	57	2359	29000	Pucciniomycotina	3097	47	2183	29000	Pucciniomycotina	2755	31	1999	29000	Pucciniomycotina	2368	23	1739	29000	Pucciniomycotina	1915	22	1572	29000	Pucciniomycotina	1554	21	1409	29000	Pucciniomycotina	1289	15	1244	29000	Pucciniomycotina	1164	11	1123	29000	Pucciniomycotina	1099	11	1091
418459	Puccinia_graminis	3631	1048	713	418459	Puccinia_graminis	3558	1074	613	418459	Puccinia_graminis	3281	1050	524	418459	Puccinia_graminis	2964	1041	445	418459	Puccinia_graminis	2574	1017	358	418459	Puccinia_graminis	2217	967	304	418459	Puccinia_graminis	1945	947	291	418459	Puccinia_graminis	1802	931	293	418459	Puccinia_graminis	1746	926	279
147549	Pezizomycetes	4728	153	977	147549	Pezizomycetes	4300	125	901	147549	Pezizomycetes	3808	120	846	147549	Pezizomycetes	3247	108	760	147549	Pezizomycetes	2640	102	704	147549	Pezizomycetes	2170	80	659	147549	Pezizomycetes	1842	82	623	147549	Pezizomycetes	1648	76	607	147549	Pezizomycetes	1585	76	598
1076935	Pyronema_omphalodes_cbs_100304	4244	141	625	1076935	Pyronema_omphalodes_cbs_100304	3941	153	512	1076935	Pyronema_omphalodes_cbs_100304	3538	153	423	1076935	Pyronema_omphalodes_cbs_100304	3063	176	360	1076935	Pyronema_omphalodes_cbs_100304	2518	196	318	1076935	Pyronema_omphalodes_cbs_100304	2106	219	283	1076935	Pyronema_omphalodes_cbs_100304	1812	233	263	1076935	Pyronema_omphalodes_cbs_100304	1642	238	244	1076935	Pyronema_omphalodes_cbs_100304	1595	245	235
1432141	Rhizophagus_irregularis_daom_197198w_gca_000597685	5494	2057	1635	1432141	Rhizophagus_irregularis_daom_197198w_gca_000597685	5230	1974	1424	1432141	Rhizophagus_irregularis_daom_197198w_gca_000597685	4823	1840	1191	1432141	Rhizophagus_irregularis_daom_197198w_gca_000597685	4285	1687	1021	1432141	Rhizophagus_irregularis_daom_197198w_gca_000597685	3669	1562	883	1432141	Rhizophagus_irregularis_daom_197198w_gca_000597685	3129	1426	780	1432141	Rhizophagus_irregularis_daom_197198w_gca_000597685	2760	1339	685	1432141	Rhizophagus_irregularis_daom_197198w_gca_000597685	2480	1244	616	1432141	Rhizophagus_irregularis_daom_197198w_gca_000597685	2364	1198	607
86635	Rhizopus_microsporus_var_microsporus	4230	265	719	86635	Rhizopus_microsporus_var_microsporus	4023	296	576	86635	Rhizopus_microsporus_var_microsporus	3676	297	426	86635	Rhizopus_microsporus_var_microsporus	3232	271	342	86635	Rhizopus_microsporus_var_microsporus	2677	267	281	86635	Rhizopus_microsporus_var_microsporus	2201	250	242	86635	Rhizopus_microsporus_var_microsporus	1882	225	218	86635	Rhizopus_microsporus_var_microsporus	1695	222	186	86635	Rhizopus_microsporus_var_microsporus	1629	214	182
3000060	Saccharomyces	3700	185	313	3000060	Saccharomyces	3252	135	227	3000060	Saccharomyces	2804	120	193	3000060	Saccharomyces	2362	103	180	3000060	Saccharomyces	1898	94	176	3000060	Saccharomyces	1524	90	177	3000060	Saccharomyces	1279	87	177	3000060	Saccharomyces	1159	88	182	3000060	Saccharomyces	1122	88	178
3000225	Arboricola_clade	3678	13	35	3000225	Arboricola_clade	3231	8	29	3000225	Arboricola_clade	2792	8	20	3000225	Arboricola_clade	2353	8	17	3000225	Arboricola_clade	1889	7	16	3000225	Arboricola_clade	1516	5	13	3000225	Arboricola_clade	1275	5	9	3000225	Arboricola_clade	1153	3	9	3000225	Arboricola_clade	1116	3	9
1160507	Saccharomyces_arboricola_h_6	2574	0	1104	1160507	Saccharomyces_arboricola_h_6	2257	0	974	1160507	Saccharomyces_arboricola_h_6	1929	0	863	1160507	Saccharomyces_arboricola_h_6	1623	0	730	1160507	Saccharomyces_arboricola_h_6	1245	0	644	1160507	Saccharomyces_arboricola_h_6	981	0	535	1160507	Saccharomyces_arboricola_h_6	809	0	466	1160507	Saccharomyces_arboricola_h_6	725	0	428	1160507	Saccharomyces_arboricola_h_6	705	0	411
3000226	Cerevisiae_clade	3688	14	4	3000226	Cerevisiae_clade	3248	17	0	3000226	Cerevisiae_clade	2807	15	0	3000226	Cerevisiae_clade	2366	13	0	3000226	Cerevisiae_clade	1902	13	0	3000226	Cerevisiae_clade	1529	13	0	3000226	Cerevisiae_clade	1288	13	0	3000226	Cerevisiae_clade	1166	13	0	3000226	Cerevisiae_clade	1128	12	0
559292	Saccharomyces_cerevisiae	3683	32	37	559292	Saccharomyces_cerevisiae	3251	29	26	559292	Saccharomyces_cerevisiae	2816	29	20	559292	Saccharomyces_cerevisiae	2376	26	16	559292	Saccharomyces_cerevisiae	1913	27	16	559292	Saccharomyces_cerevisiae	1541	26	14	559292	Saccharomyces_cerevisiae	1299	24	13	559292	Saccharomyces_cerevisiae	1175	21	12	559292	Saccharomyces_cerevisiae	1140	21	9
1080349	Saccharomyces_eubayanus	3520	1	181	1080349	Saccharomyces_eubayanus	3099	2	155	1080349	Saccharomyces_eubayanus	2669	2	137	1080349	Saccharomyces_eubayanus	2253	3	112	1080349	Saccharomyces_eubayanus	1797	3	104	1080349	Saccharomyces_eubayanus	1425	2	101	1080349	Saccharomyces_eubayanus	1182	1	98	1080349	Saccharomyces_eubayanus	1069	0	90	1080349	Saccharomyces_eubayanus	1039	0	83
226230	Saccharomyces_kudriavzevii_ifo_1802	3599	5	94	226230	Saccharomyces_kudriavzevii_ifo_1802	3159	4	93	226230	Saccharomyces_kudriavzevii_ifo_1802	2716	4	95	226230	Saccharomyces_kudriavzevii_ifo_1802	2281	1	86	226230	Saccharomyces_kudriavzevii_ifo_1802	1819	1	84	226230	Saccharomyces_kudriavzevii_ifo_1802	1450	1	80	226230	Saccharomyces_kudriavzevii_ifo_1802	1206	1	83	226230	Saccharomyces_kudriavzevii_ifo_1802	1088	1	79	226230	Saccharomyces_kudriavzevii_ifo_1802	1051	1	78
698492	Saitoella_complicata_nrrl_y_17804	2652	82	965	698492	Saitoella_complicata_nrrl_y_17804	2582	75	800	698492	Saitoella_complicata_nrrl_y_17804	2374	67	694	698492	Saitoella_complicata_nrrl_y_17804	2098	69	566	698492	Saitoella_complicata_nrrl_y_17804	1727	62	453	698492	Saitoella_complicata_nrrl_y_17804	1391	57	386	698492	Saitoella_complicata_nrrl_y_17804	1165	54	331	698492	Saitoella_complicata_nrrl_y_17804	1029	47	305	698492	Saitoella_complicata_nrrl_y_17804	991	48	292
322104	Scheffersomyces_stipitis_cbs_6054	3643	15	760	322104	Scheffersomyces_stipitis_cbs_6054	3242	13	568	322104	Scheffersomyces_stipitis_cbs_6054	2798	13	510	322104	Scheffersomyces_stipitis_cbs_6054	2349	13	419	322104	Scheffersomyces_stipitis_cbs_6054	1862	12	378	322104	Scheffersomyces_stipitis_cbs_6054	1438	12	349	322104	Scheffersomyces_stipitis_cbs_6054	1178	12	309	322104	Scheffersomyces_stipitis_cbs_6054	1024	13	285	322104	Scheffersomyces_stipitis_cbs_6054	993	13	271
27342	Schizopora_paradoxa	5057	603	838	27342	Schizopora_paradoxa	4790	612	793	27342	Schizopora_paradoxa	4347	608	739	27342	Schizopora_paradoxa	3842	606	663	27342	Schizopora_paradoxa	3229	582	624	27342	Schizopora_paradoxa	2779	586	539	27342	Schizopora_paradoxa	2457	583	492	27342	Schizopora_paradoxa	2277	584	446	27342	Schizopora_paradoxa	2214	586	420
284812	Schizosaccharomyces_pombe	2543	31	484	284812	Schizosaccharomyces_pombe	2295	27	420	284812	Schizosaccharomyces_pombe	2007	26	385	284812	Schizosaccharomyces_pombe	1706	22	353	284812	Schizosaccharomyces_pombe	1365	21	318	284812	Schizosaccharomyces_pombe	1045	22	285	284812	Schizosaccharomyces_pombe	881	23	267	284812	Schizosaccharomyces_pombe	780	22	258	284812	Schizosaccharomyces_pombe	751	22	248
619300	Spathaspora_passalidarum_nrrl_y_27907	3546	22	720	619300	Spathaspora_passalidarum_nrrl_y_27907	3205	22	523	619300	Spathaspora_passalidarum_nrrl_y_27907	2808	26	443	619300	Spathaspora_passalidarum_nrrl_y_27907	2367	21	351	619300	Spathaspora_passalidarum_nrrl_y_27907	1892	23	314	619300	Spathaspora_passalidarum_nrrl_y_27907	1486	23	268	619300	Spathaspora_passalidarum_nrrl_y_27907	1228	26	237	619300	Spathaspora_passalidarum_nrrl_y_27907	1088	25	202	619300	Spathaspora_passalidarum_nrrl_y_27907	1046	27	199
990650	Sphaerobolus_stellatus_ss14	7901	3059	958	990650	Sphaerobolus_stellatus_ss14	7773	3102	816	990650	Sphaerobolus_stellatus_ss14	7298	3037	721	990650	Sphaerobolus_stellatus_ss14	6605	2899	594	990650	Sphaerobolus_stellatus_ss14	5810	2716	511	990650	Sphaerobolus_stellatus_ss14	5110	2544	456	990650	Sphaerobolus_stellatus_ss14	4535	2369	421	990650	Sphaerobolus_stellatus_ss14	4098	2179	374	990650	Sphaerobolus_stellatus_ss14	3935	2119	369
5005	Sporidiobolus_salmonicolor	2423	15	888	5005	Sporidiobolus_salmonicolor	2329	15	783	5005	Sporidiobolus_salmonicolor	2067	15	703	5005	Sporidiobolus_salmonicolor	1759	13	622	5005	Sporidiobolus_salmonicolor	1344	11	582	5005	Sporidiobolus_salmonicolor	995	7	566	5005	Sporidiobolus_salmonicolor	802	5	492	5005	Sporidiobolus_salmonicolor	710	4	458	5005	Sporidiobolus_salmonicolor	665	4	438
3000219	Tetrapisispora_clade	3618	11	457	3000219	Tetrapisispora_clade	3161	9	384	3000219	Tetrapisispora_clade	2731	6	326	3000219	Tetrapisispora_clade	2301	8	310	3000219	Tetrapisispora_clade	1850	7	296	3000219	Tetrapisispora_clade	1481	2	277	3000219	Tetrapisispora_clade	1242	5	273	3000219	Tetrapisispora_clade	1125	5	261	3000219	Tetrapisispora_clade	1093	3	253
1071380	Tetrapisispora_blattae_cbs_6284	3071	13	560	1071380	Tetrapisispora_blattae_cbs_6284	2764	11	408	1071380	Tetrapisispora_blattae_cbs_6284	2414	14	331	1071380	Tetrapisispora_blattae_cbs_6284	2038	14	277	1071380	Tetrapisispora_blattae_cbs_6284	1606	16	260	1071380	Tetrapisispora_blattae_cbs_6284	1251	14	244	1071380	Tetrapisispora_blattae_cbs_6284	1009	10	243	1071380	Tetrapisispora_blattae_cbs_6284	903	9	231	1071380	Tetrapisispora_blattae_cbs_6284	880	8	221
3000220	Vanderwaltozyma_clade	3519	36	135	3000220	Vanderwaltozyma_clade	3095	34	100	3000220	Vanderwaltozyma_clade	2676	30	85	3000220	Vanderwaltozyma_clade	2250	26	77	3000220	Vanderwaltozyma_clade	1796	22	76	3000220	Vanderwaltozyma_clade	1427	22	76	3000220	Vanderwaltozyma_clade	1192	21	71	3000220	Vanderwaltozyma_clade	1065	20	80	3000220	Vanderwaltozyma_clade	1030	20	83
1071381	Tetrapisispora_phaffii_cbs_4417	3320	9	208	1071381	Tetrapisispora_phaffii_cbs_4417	2959	8	144	1071381	Tetrapisispora_phaffii_cbs_4417	2567	9	118	1071381	Tetrapisispora_phaffii_cbs_4417	2149	6	107	1071381	Tetrapisispora_phaffii_cbs_4417	1700	7	103	1071381	Tetrapisispora_phaffii_cbs_4417	1340	8	95	1071381	Tetrapisispora_phaffii_cbs_4417	1113	6	85	1071381	Tetrapisispora_phaffii_cbs_4417	996	7	76	1071381	Tetrapisispora_phaffii_cbs_4417	965	7	72
767744	Tortispora_caseinolytica_nrrl_y_17796	2474	17	2738	767744	Tortispora_caseinolytica_nrrl_y_17796	2232	14	2308	767744	Tortispora_caseinolytica_nrrl_y_17796	1975	15	2001	767744	Tortispora_caseinolytica_nrrl_y_17796	1653	13	1780	767744	Tortispora_caseinolytica_nrrl_y_17796	1261	13	1657	767744	Tortispora_caseinolytica_nrrl_y_17796	951	13	1492	767744	Tortispora_caseinolytica_nrrl_y_17796	763	13	1357	767744	Tortispora_caseinolytica_nrrl_y_17796	671	14	1268	767744	Tortispora_caseinolytica_nrrl_y_17796	631	14	1264
3000222	Torulaspora_clade	3650	23	356	3000222	Torulaspora_clade	3217	21	283	3000222	Torulaspora_clade	2780	20	229	3000222	Torulaspora_clade	2356	15	209	3000222	Torulaspora_clade	1879	14	213	3000222	Torulaspora_clade	1495	12	210	3000222	Torulaspora_clade	1248	9	215	3000222	Torulaspora_clade	1125	10	215	3000222	Torulaspora_clade	1085	9	211
4950	Torulaspora_delbrueckii	3472	3	181	4950	Torulaspora_delbrueckii	3092	2	127	4950	Torulaspora_delbrueckii	2668	3	115	4950	Torulaspora_delbrueckii	2254	2	104	4950	Torulaspora_delbrueckii	1782	0	97	4950	Torulaspora_delbrueckii	1403	1	93	4950	Torulaspora_delbrueckii	1161	0	87	4950	Torulaspora_delbrueckii	1041	0	84	4950	Torulaspora_delbrueckii	1005	0	80
656061	Tuber_melanosporum_Mel28	3740	19	1007	656061	Tuber_melanosporum_Mel28	3437	22	885	656061	Tuber_melanosporum_Mel28	3062	24	770	656061	Tuber_melanosporum_Mel28	2616	25	656	656061	Tuber_melanosporum_Mel28	2075	26	591	656061	Tuber_melanosporum_Mel28	1631	27	566	656061	Tuber_melanosporum_Mel28	1335	28	535	656061	Tuber_melanosporum_Mel28	1149	23	522	656061	Tuber_melanosporum_Mel28	1095	24	514
136370	Umbilicaria_pustulata	3776	154	2106	136370	Umbilicaria_pustulata	3519	120	1817	136370	Umbilicaria_pustulata	3138	95	1567	136370	Umbilicaria_pustulata	2713	84	1339	136370	Umbilicaria_pustulata	2189	62	1179	136370	Umbilicaria_pustulata	1743	56	1078	136370	Umbilicaria_pustulata	1432	50	977	136370	Umbilicaria_pustulata	1241	34	920	136370	Umbilicaria_pustulata	1192	33	901
237631	Ustilago_maydis	2883	40	398	237631	Ustilago_maydis	2797	51	273	237631	Ustilago_maydis	2576	55	206	237631	Ustilago_maydis	2245	58	161	237631	Ustilago_maydis	1796	65	147	237631	Ustilago_maydis	1462	69	146	237631	Ustilago_maydis	1229	67	130	237631	Ustilago_maydis	1102	61	130	237631	Ustilago_maydis	1065	62	127
436907	Vanderwaltozyma_polyspora_dsm_70294	3309	28	238	436907	Vanderwaltozyma_polyspora_dsm_70294	2965	29	159	436907	Vanderwaltozyma_polyspora_dsm_70294	2558	26	144	436907	Vanderwaltozyma_polyspora_dsm_70294	2135	23	138	436907	Vanderwaltozyma_polyspora_dsm_70294	1703	22	115	436907	Vanderwaltozyma_polyspora_dsm_70294	1350	23	100	436907	Vanderwaltozyma_polyspora_dsm_70294	1110	22	104	436907	Vanderwaltozyma_polyspora_dsm_70294	985	23	103	436907	Vanderwaltozyma_polyspora_dsm_70294	953	19	96
599737	Wickerhamomyces	4127	164	325	599737	Wickerhamomyces	3621	142	260	599737	Wickerhamomyces	3128	135	213	599737	Wickerhamomyces	2653	108	177	599737	Wickerhamomyces	2115	100	155	599737	Wickerhamomyces	1690	94	134	599737	Wickerhamomyces	1407	89	132	599737	Wickerhamomyces	1248	86	126	599737	Wickerhamomyces	1202	86	124
683960	Wickerhamomyces_anomalus_nrrl_y_366_8	3728	41	440	683960	Wickerhamomyces_anomalus_nrrl_y_366_8	3359	41	303	683960	Wickerhamomyces_anomalus_nrrl_y_366_8	2938	38	228	683960	Wickerhamomyces_anomalus_nrrl_y_366_8	2498	39	194	683960	Wickerhamomyces_anomalus_nrrl_y_366_8	2004	40	151	683960	Wickerhamomyces_anomalus_nrrl_y_366_8	1598	40	132	683960	Wickerhamomyces_anomalus_nrrl_y_366_8	1329	38	116	683960	Wickerhamomyces_anomalus_nrrl_y_366_8	1177	38	109	683960	Wickerhamomyces_anomalus_nrrl_y_366_8	1136	38	104
1041607	Wickerhamomyces_ciferrii	3719	88	496	1041607	Wickerhamomyces_ciferrii	3328	85	378	1041607	Wickerhamomyces_ciferrii	2916	89	301	1041607	Wickerhamomyces_ciferrii	2485	83	251	1041607	Wickerhamomyces_ciferrii	1976	80	219	1041607	Wickerhamomyces_ciferrii	1586	81	185	1041607	Wickerhamomyces_ciferrii	1320	79	166	1041607	Wickerhamomyces_ciferrii	1173	71	146	1041607	Wickerhamomyces_ciferrii	1138	71	135
284591	Yarrowia_lipolytica	3018	60	511	284591	Yarrowia_lipolytica	2758	68	384	284591	Yarrowia_lipolytica	2420	61	315	284591	Yarrowia_lipolytica	2069	64	279	284591	Yarrowia_lipolytica	1647	66	234	284591	Yarrowia_lipolytica	1281	64	239	284591	Yarrowia_lipolytica	1048	56	233	284591	Yarrowia_lipolytica	920	57	219	284591	Yarrowia_lipolytica	890	60	219
4953	Zygosaccharomyces	3583	91	158	4953	Zygosaccharomyces	3163	63	117	4953	Zygosaccharomyces	2732	48	96	4953	Zygosaccharomyces	2293	42	105	4953	Zygosaccharomyces	1826	35	88	4953	Zygosaccharomyces	1455	34	74	4953	Zygosaccharomyces	1204	30	74	4953	Zygosaccharomyces	1087	29	67	4953	Zygosaccharomyces	1048	30	67
4954	Zygosaccharomyces_bailii_ist302	3509	5	79	4954	Zygosaccharomyces_bailii_ist302	3113	5	55	4954	Zygosaccharomyces_bailii_ist302	2689	3	46	4954	Zygosaccharomyces_bailii_ist302	2259	3	37	4954	Zygosaccharomyces_bailii_ist302	1793	4	37	4954	Zygosaccharomyces_bailii_ist302	1418	3	40	4954	Zygosaccharomyces_bailii_ist302	1169	5	40	4954	Zygosaccharomyces_bailii_ist302	1057	4	34	4954	Zygosaccharomyces_bailii_ist302	1018	4	34
4956	Zygosaccharomyces_rouxii	3469	2	116	4956	Zygosaccharomyces_rouxii	3073	3	93	4956	Zygosaccharomyces_rouxii	2651	3	84	4956	Zygosaccharomyces_rouxii	2220	4	77	4956	Zygosaccharomyces_rouxii	1753	3	76	4956	Zygosaccharomyces_rouxii	1387	3	71	4956	Zygosaccharomyces_rouxii	1142	3	65	4956	Zygosaccharomyces_rouxii	1021	3	69	4956	Zygosaccharomyces_rouxii	989	3	62
1047171	Zymoseptoria_tritici	4383	102	1507	1047171	Zymoseptoria_tritici	4070	113	1325	1047171	Zymoseptoria_tritici	3665	128	1164	1047171	Zymoseptoria_tritici	3204	150	1041	1047171	Zymoseptoria_tritici	2654	161	956	1047171	Zymoseptoria_tritici	2200	175	871	1047171	Zymoseptoria_tritici	1886	190	824	1047171	Zymoseptoria_tritici	1723	204	765	1047171	Zymoseptoria_tritici	1646	198	757
3000012	Holozoa	22526	1202	2352	3000012	Holozoa	22010	1124	2104	3000012	Holozoa	20694	1061	1879	3000012	Holozoa	18879	1038	1716	3000012	Holozoa	17043	952	1558	3000012	Holozoa	15099	869	1410	3000012	Holozoa	13429	756	1311	3000012	Holozoa	12122	608	1264	3000012	Holozoa	11524	563	1232
3000013	Filozoa	21880	212	858	3000013	Filozoa	21338	196	868	3000013	Filozoa	20051	172	815	3000013	Filozoa	18268	147	758	3000013	Filozoa	16426	117	734	3000013	Filozoa	14498	101	702	3000013	Filozoa	12883	99	645	3000013	Filozoa	11619	91	594	3000013	Filozoa	11052	92	564
5000100	Choanoflagellida/Metazoa	25515	3851	216	5000100	Choanoflagellida/Metazoa	25121	3997	214	5000100	Choanoflagellida/Metazoa	23588	3736	199	5000100	Choanoflagellida/Metazoa	21231	3151	188	5000100	Choanoflagellida/Metazoa	18980	2740	186	5000100	Choanoflagellida/Metazoa	16559	2233	172	5000100	Choanoflagellida/Metazoa	14515	1782	150	5000100	Choanoflagellida/Metazoa	12780	1304	143	5000100	Choanoflagellida/Metazoa	12019	1108	141
33208	Metazoa	20667	892	5740	33208	Metazoa	19702	842	6261	33208	Metazoa	17993	774	6369	33208	Metazoa	15681	669	6219	33208	Metazoa	13704	623	5899	33208	Metazoa	11520	557	5596	33208	Metazoa	9826	470	5159	33208	Metazoa	8329	370	4821	33208	Metazoa	7656	302	4665
5000116	Myriazoa	22283	1871	255	5000116	Myriazoa	21017	1599	284	5000116	Myriazoa	19102	1402	293	5000116	Myriazoa	16575	1167	273	5000116	Myriazoa	14371	939	272	5000116	Myriazoa	12089	822	253	5000116	Myriazoa	10243	645	228	5000116	Myriazoa	8647	520	202	5000116	Myriazoa	7947	477	186
5000117	Parahoxozoa	25213	3740	810	5000117	Parahoxozoa	23172	2993	838	5000117	Parahoxozoa	20805	2465	762	5000117	Parahoxozoa	17919	2009	665	5000117	Parahoxozoa	15409	1648	610	5000117	Parahoxozoa	12861	1304	532	5000117	Parahoxozoa	10871	1087	459	5000117	Parahoxozoa	9182	916	381	5000117	Parahoxozoa	8458	838	327
5000118	Cnidaria/Placozoa	11838	41	13416	5000118	Cnidaria/Placozoa	10518	34	12688	5000118	Cnidaria/Placozoa	9216	41	11630	5000118	Cnidaria/Placozoa	7832	43	10130	5000118	Cnidaria/Placozoa	6375	34	9068	5000118	Cnidaria/Placozoa	5143	29	7747	5000118	Cnidaria/Placozoa	4229	24	6666	5000118	Cnidaria/Placozoa	3532	20	5670	5000118	Cnidaria/Placozoa	3228	17	5247
6073	Cnidaria	11117	171	892	6073	Cnidaria	9983	168	703	6073	Cnidaria	8750	151	617	6073	Cnidaria	7424	133	541	6073	Cnidaria	6049	124	450	6073	Cnidaria	4837	93	399	6073	Cnidaria	3917	83	395	6073	Cnidaria	3191	64	405	6073	Cnidaria	2913	64	379
6102	Hexacorallia	9890	501	1728	6102	Hexacorallia	9087	503	1399	6102	Hexacorallia	8053	484	1181	6102	Hexacorallia	6874	418	968	6102	Hexacorallia	5643	386	792	6102	Hexacorallia	4482	352	707	6102	Hexacorallia	3625	325	617	6102	Hexacorallia	2935	307	563	6102	Hexacorallia	2693	298	518
70779	Acropora_digitifera	8787	2031	3134	70779	Acropora_digitifera	8003	1630	2714	70779	Acropora_digitifera	7094	1353	2312	70779	Acropora_digitifera	6052	1134	1956	70779	Acropora_digitifera	4919	984	1708	70779	Acropora_digitifera	3971	856	1367	70779	Acropora_digitifera	3301	798	1122	70779	Acropora_digitifera	2799	718	854	70779	Acropora_digitifera	2631	690	752
33213	Bilateria	29739	5972	1446	33213	Bilateria	26546	4724	1350	33213	Bilateria	23250	3734	1289	33213	Bilateria	19676	2871	1114	33213	Bilateria	16845	2406	970	33213	Bilateria	13975	1969	855	33213	Bilateria	11783	1644	732	33213	Bilateria	9758	1233	657	33213	Bilateria	8925	1078	611
33317	Protostomia	25715	1636	5660	33317	Protostomia	23208	1387	4725	33317	Protostomia	20445	1178	3983	33317	Protostomia	17424	1001	3253	33317	Protostomia	14886	825	2784	33317	Protostomia	12480	727	2222	33317	Protostomia	10572	614	1825	33317	Protostomia	8896	536	1398	33317	Protostomia	8208	483	1200
1206794	Ecdysozoa	18392	229	7552	1206794	Ecdysozoa	16473	197	6932	1206794	Ecdysozoa	14498	178	6125	1206794	Ecdysozoa	12275	142	5291	1206794	Ecdysozoa	10438	127	4575	1206794	Ecdysozoa	8715	131	3896	1206794	Ecdysozoa	7344	112	3340	1206794	Ecdysozoa	6135	103	2864	1206794	Ecdysozoa	5614	107	2701
6656	Arthropoda	18299	757	850	6656	Arthropoda	16360	706	819	6656	Arthropoda	14289	632	841	6656	Arthropoda	12114	599	760	6656	Arthropoda	10251	548	735	6656	Arthropoda	8509	507	713	6656	Arthropoda	7118	444	670	6656	Arthropoda	5832	350	653	6656	Arthropoda	5308	318	624
197563	Mandibulata	16684	229	1844	197563	Mandibulata	14804	184	1740	197563	Mandibulata	12865	154	1578	197563	Mandibulata	10851	126	1389	197563	Mandibulata	9208	116	1159	197563	Mandibulata	7612	106	1003	197563	Mandibulata	6409	91	800	197563	Mandibulata	5274	83	641	197563	Mandibulata	4801	75	582
197562	Pancrustacea	16477	442	649	197562	Pancrustacea	14662	390	532	197562	Pancrustacea	12725	336	476	197562	Pancrustacea	10755	308	404	197562	Pancrustacea	9108	255	355	197562	Pancrustacea	7554	242	300	197562	Pancrustacea	6349	211	271	197562	Pancrustacea	5213	190	251	197562	Pancrustacea	4750	181	232
50557	Insecta	15891	717	1303	50557	Insecta	14109	628	1181	50557	Insecta	12237	572	1060	50557	Insecta	10288	484	951	50557	Insecta	8708	450	850	50557	Insecta	7176	405	783	50557	Insecta	5943	351	757	50557	Insecta	4835	322	700	50557	Insecta	4408	306	648
5000122	Eumetabola	16487	949	353	5000122	Eumetabola	14578	767	298	5000122	Eumetabola	12615	649	271	5000122	Eumetabola	10616	580	252	5000122	Eumetabola	8965	501	244	5000122	Eumetabola	7374	398	200	5000122	Eumetabola	6090	337	190	5000122	Eumetabola	4976	292	151	5000122	Eumetabola	4535	261	134
7524	Hemiptera	7938	40	8589	7524	Hemiptera	7156	32	7454	7524	Hemiptera	6232	35	6418	7524	Hemiptera	5340	32	5308	7524	Hemiptera	4373	28	4620	7524	Hemiptera	3479	25	3920	7524	Hemiptera	2825	28	3293	7524	Hemiptera	2338	25	2663	7524	Hemiptera	2154	23	2404
7029	Acyrthosiphon_pisum	7678	1464	1724	7029	Acyrthosiphon_pisum	6965	1398	1589	7029	Acyrthosiphon_pisum	6011	1264	1485	7029	Acyrthosiphon_pisum	5137	1150	1353	7029	Acyrthosiphon_pisum	4276	1071	1168	7029	Acyrthosiphon_pisum	3511	1052	1020	7029	Acyrthosiphon_pisum	2975	991	841	7029	Acyrthosiphon_pisum	2496	901	743	7029	Acyrthosiphon_pisum	2332	841	663
5000007	Spiralia	17035	82	8762	5000007	Spiralia	15464	65	7809	5000007	Spiralia	13543	65	6967	5000007	Spiralia	11590	59	5893	5000007	Spiralia	9727	60	5219	5000007	Spiralia	8059	53	4474	5000007	Spiralia	6788	42	3826	5000007	Spiralia	5797	44	3143	5000007	Spiralia	5382	42	2868
104782	Adineta_vaga	7455	2407	11987	104782	Adineta_vaga	7044	2301	10721	104782	Adineta_vaga	6439	2139	9243	104782	Adineta_vaga	5791	2025	7824	104782	Adineta_vaga	4964	1897	6660	104782	Adineta_vaga	4314	1801	5546	104782	Adineta_vaga	3896	1702	4594	104782	Adineta_vaga	3599	1642	3840	104782	Adineta_vaga	3499	1618	3501
5000123	Holometabola/Psocodea	15248	290	1529	5000123	Holometabola/Psocodea	13417	233	1394	5000123	Holometabola/Psocodea	11579	196	1232	5000123	Holometabola/Psocodea	9692	177	1101	5000123	Holometabola/Psocodea	8131	161	995	5000123	Holometabola/Psocodea	6697	161	838	5000123	Holometabola/Psocodea	5493	138	735	5000123	Holometabola/Psocodea	4504	125	597	5000123	Holometabola/Psocodea	4103	114	546
33392	Holometabola	15575	652	325	33392	Holometabola	13645	485	257	33392	Holometabola	11737	376	218	33392	Holometabola	9802	317	207	33392	Holometabola	8247	283	167	33392	Holometabola	6780	250	167	33392	Holometabola	5529	194	158	33392	Holometabola	4520	149	133	33392	Holometabola	4097	135	141
6000000	Aparaglossata	14905	790	1460	6000000	Aparaglossata	13000	639	1284	6000000	Aparaglossata	11144	536	1129	6000000	Aparaglossata	9270	445	977	6000000	Aparaglossata	7749	371	869	6000000	Aparaglossata	6337	298	741	6000000	Aparaglossata	5170	242	601	6000000	Aparaglossata	4181	198	537	6000000	Aparaglossata	3776	171	492
7041	Coleoptera	10098	367	5174	7041	Coleoptera	8766	291	4525	7041	Coleoptera	7397	245	3992	7041	Coleoptera	6085	199	3384	7041	Coleoptera	4937	184	2996	7041	Coleoptera	3901	172	2608	7041	Coleoptera	3098	148	2220	7041	Coleoptera	2494	144	1831	7041	Coleoptera	2247	142	1671
224129	Agrilus_planipennis	6824	571	3845	224129	Agrilus_planipennis	5808	421	3379	224129	Agrilus_planipennis	4874	355	2878	224129	Agrilus_planipennis	3989	310	2406	224129	Agrilus_planipennis	3090	271	2118	224129	Agrilus_planipennis	2415	240	1726	224129	Agrilus_planipennis	1895	238	1441	224129	Agrilus_planipennis	1590	232	1136	224129	Agrilus_planipennis	1473	225	999
33511	Deuterostomia	21838	766	8667	33511	Deuterostomia	18694	615	8467	33511	Deuterostomia	15775	453	7928	33511	Deuterostomia	12851	370	7195	33511	Deuterostomia	10761	327	6411	33511	Deuterostomia	8582	260	5653	33511	Deuterostomia	7006	198	4975	33511	Deuterostomia	5506	147	4399	33511	Deuterostomia	4837	126	4214
7711	Chordata	19623	326	2541	7711	Chordata	16657	215	2252	7711	Chordata	13928	162	2009	7711	Chordata	11283	122	1690	7711	Chordata	9400	106	1467	7711	Chordata	7460	83	1205	7711	Chordata	6061	78	1023	7711	Chordata	4746	54	814	7711	Chordata	4193	54	698
5000011	Olfactores	18677	368	1314	5000011	Olfactores	15802	273	1128	5000011	Olfactores	13132	210	1006	5000011	Olfactores	10550	160	893	5000011	Olfactores	8756	126	770	5000011	Olfactores	6902	101	659	5000011	Olfactores	5560	91	592	5000011	Olfactores	4295	64	515	5000011	Olfactores	3762	54	485
1261581	Vertebrata	17753	704	1628	1261581	Vertebrata	14767	549	1584	1261581	Vertebrata	11955	390	1567	1261581	Vertebrata	9370	293	1473	1261581	Vertebrata	7484	227	1499	1261581	Vertebrata	5719	159	1342	1261581	Vertebrata	4460	129	1229	1261581	Vertebrata	3256	102	1141	1261581	Vertebrata	2754	96	1104
35060	Gnathostomata	18821	1664	596	35060	Gnathostomata	15502	1232	497	35060	Gnathostomata	12557	982	380	35060	Gnathostomata	9879	801	292	35060	Gnathostomata	7935	658	207	35060	Gnathostomata	6150	581	150	35060	Gnathostomata	4845	507	122	35060	Gnathostomata	3626	462	92	35060	Gnathostomata	3091	439	102
117571	Euteleostomi	21268	2670	223	117571	Euteleostomi	17127	1847	222	117571	Euteleostomi	13735	1370	192	117571	Euteleostomi	10767	1047	159	117571	Euteleostomi	8649	847	133	117571	Euteleostomi	6716	669	103	117571	Euteleostomi	5308	544	81	117571	Euteleostomi	3981	422	67	117571	Euteleostomi	3391	352	52
8287	Sarcopterygii	19749	488	2007	8287	Sarcopterygii	15807	304	1624	8287	Sarcopterygii	12621	201	1315	8287	Sarcopterygii	9909	150	1008	8287	Sarcopterygii	7952	118	815	8287	Sarcopterygii	6133	95	678	8287	Sarcopterygii	4829	78	557	8287	Sarcopterygii	3560	48	469	8287	Sarcopterygii	3018	40	413
32523	Tetrapoda	19654	469	564	32523	Tetrapoda	15706	300	401	32523	Tetrapoda	12540	208	289	32523	Tetrapoda	9853	151	207	32523	Tetrapoda	7911	112	153	32523	Tetrapoda	6097	88	124	32523	Tetrapoda	4800	83	112	32523	Tetrapoda	3522	70	108	32523	Tetrapoda	2986	68	100
32524	Amniota	20801	1705	558	32524	Amniota	16478	1206	434	32524	Amniota	13107	878	311	32524	Amniota	10298	658	213	32524	Amniota	8272	545	184	32524	Amniota	6370	432	159	32524	Amniota	5008	351	143	32524	Amniota	3693	279	108	32524	Amniota	3127	247	106
40674	Mammalia	19606	667	1862	40674	Mammalia	15547	516	1447	40674	Mammalia	12370	440	1177	40674	Mammalia	9742	334	890	40674	Mammalia	7838	280	714	40674	Mammalia	6095	255	530	40674	Mammalia	4738	199	469	40674	Mammalia	3456	130	367	40674	Mammalia	2905	104	326
722675	Theria	19342	1133	1397	722675	Theria	14819	742	1470	722675	Theria	11426	488	1432	722675	Theria	8835	354	1261	722675	Theria	7003	288	1123	722675	Theria	5448	256	903	722675	Theria	4314	212	636	722675	Theria	3282	193	367	722675	Theria	2892	181	194
9347	Placentalia	20907	2413	848	9347	Placentalia	15749	1602	672	9347	Placentalia	12087	1183	522	9347	Placentalia	9247	875	463	9347	Placentalia	7392	770	381	9347	Placentalia	5834	693	307	9347	Placentalia	4697	642	259	9347	Placentalia	3688	587	181	9347	Placentalia	3303	572	161
1437010	Boreoeutheria	21588	1791	1110	1437010	Boreoeutheria	16291	1297	755	1437010	Boreoeutheria	12580	986	493	1437010	Boreoeutheria	9726	811	332	1437010	Boreoeutheria	7905	752	239	1437010	Boreoeutheria	6323	707	218	1437010	Boreoeutheria	5192	654	159	1437010	Boreoeutheria	4193	609	104	1437010	Boreoeutheria	3782	591	112
314145	Laurasiatheria	17041	77	4624	314145	Laurasiatheria	12803	54	3542	314145	Laurasiatheria	9974	26	2632	314145	Laurasiatheria	7844	9	1891	314145	Laurasiatheria	6356	8	1557	314145	Laurasiatheria	5137	6	1192	314145	Laurasiatheria	4311	5	886	314145	Laurasiatheria	3640	3	556	314145	Laurasiatheria	3365	3	420
5000136	Scrotifera	15975	93	1159	5000136	Scrotifera	12208	59	654	5000136	Scrotifera	9641	44	377	5000136	Scrotifera	7660	30	214	5000136	Scrotifera	6210	27	173	5000136	Scrotifera	5008	24	153	5000136	Scrotifera	4178	24	157	5000136	Scrotifera	3515	25	150	5000136	Scrotifera	3253	29	141
5000137	Ferungulata	15296	140	819	5000137	Ferungulata	11791	95	512	5000137	Ferungulata	9319	71	393	5000137	Ferungulata	7480	63	243	5000137	Ferungulata	6066	58	202	5000137	Ferungulata	4912	48	144	5000137	Ferungulata	4099	39	118	5000137	Ferungulata	3459	33	89	5000137	Ferungulata	3200	31	84
5000138	Zooamata	12398	44	2942	5000138	Zooamata	9821	26	1996	5000138	Zooamata	7899	15	1435	5000138	Zooamata	6361	9	1128	5000138	Zooamata	5094	10	982	5000138	Zooamata	4065	12	859	5000138	Zooamata	3355	9	753	5000138	Zooamata	2819	8	648	5000138	Zooamata	2610	8	598
33554	Carnivora	11016	1	1383	33554	Carnivora	8897	2	926	33554	Carnivora	7226	0	673	33554	Carnivora	5849	2	514	33554	Carnivora	4641	3	456	33554	Carnivora	3665	1	401	33554	Carnivora	3011	0	344	33554	Carnivora	2532	2	289	33554	Carnivora	2347	1	264
5000139	Arctoidea	9960	6	1062	5000139	Arctoidea	8091	6	812	5000139	Arctoidea	6572	4	658	5000139	Arctoidea	5320	2	531	5000139	Arctoidea	4157	4	488	5000139	Arctoidea	3249	5	421	5000139	Arctoidea	2645	4	370	5000139	Arctoidea	2202	4	334	5000139	Arctoidea	2033	3	317
9646	Ailuropoda_melanoleuca	9000	1	961	9646	Ailuropoda_melanoleuca	7411	0	680	9646	Ailuropoda_melanoleuca	6068	0	504	9646	Ailuropoda_melanoleuca	4936	1	385	9646	Ailuropoda_melanoleuca	3833	1	325	9646	Ailuropoda_melanoleuca	2981	0	268	9646	Ailuropoda_melanoleuca	2421	0	224	9646	Ailuropoda_melanoleuca	2015	0	187	9646	Ailuropoda_melanoleuca	1876	0	157
6040	Porifera	7096	46	15233	6040	Porifera	6810	57	14264	6040	Porifera	6172	57	12987	6040	Porifera	5284	48	11339	6040	Porifera	4367	50	10054	6040	Porifera	3508	39	8620	6040	Porifera	2855	31	7419	6040	Porifera	2334	29	6342	6040	Porifera	2107	26	5866
400682	Amphimedon_queenslandica	8752	3113	1457	400682	Amphimedon_queenslandica	8390	3024	1444	400682	Amphimedon_queenslandica	7583	2779	1368	400682	Amphimedon_queenslandica	6629	2579	1234	400682	Amphimedon_queenslandica	5674	2397	1090	400682	Amphimedon_queenslandica	4896	2284	896	400682	Amphimedon_queenslandica	4161	2114	808	400682	Amphimedon_queenslandica	3578	1917	673	400682	Amphimedon_queenslandica	3310	1819	616
32561	Sauria	13189	118	7730	32561	Sauria	10532	89	6035	32561	Sauria	8396	60	4771	32561	Sauria	6683	46	3661	32561	Sauria	5228	42	3086	32561	Sauria	3988	34	2416	32561	Sauria	3193	27	1842	32561	Sauria	2537	24	1180	32561	Sauria	2289	20	858
28377	Anolis_carolinensis	7785	40	5444	28377	Anolis_carolinensis	6535	31	4028	28377	Anolis_carolinensis	5341	23	3078	28377	Anolis_carolinensis	4332	25	2376	28377	Anolis_carolinensis	3262	22	1988	28377	Anolis_carolinensis	2436	20	1572	28377	Anolis_carolinensis	1923	17	1287	28377	Anolis_carolinensis	1530	15	1022	28377	Anolis_carolinensis	1413	15	891
6000001	Mecopterida	12515	289	2679	6000001	Mecopterida	10881	229	2348	6000001	Mecopterida	9388	165	1921	6000001	Mecopterida	7846	132	1556	6000001	Mecopterida	6548	107	1308	6000001	Mecopterida	5334	90	1093	6000001	Mecopterida	4353	71	888	6000001	Mecopterida	3536	55	700	6000001	Mecopterida	3191	49	634
5000009	Diptera	11137	803	2181	5000009	Diptera	9703	638	1816	5000009	Diptera	8320	516	1584	5000009	Diptera	6960	437	1323	5000009	Diptera	5751	340	1137	5000009	Diptera	4626	294	1002	5000009	Diptera	3806	259	806	5000009	Diptera	3125	228	639	5000009	Diptera	2824	217	584
43786	Culicomorpha	7827	109	3419	43786	Culicomorpha	6775	93	3021	43786	Culicomorpha	5803	92	2609	43786	Culicomorpha	4830	68	2198	43786	Culicomorpha	3874	59	1936	43786	Culicomorpha	3041	65	1650	43786	Culicomorpha	2464	48	1390	43786	Culicomorpha	2031	53	1147	43786	Culicomorpha	1821	47	1050
7157	Culicidae	7142	449	1134	7157	Culicidae	6265	399	909	7157	Culicidae	5390	356	769	7157	Culicidae	4509	305	626	7157	Culicidae	3578	279	575	7157	Culicidae	2802	255	494	7157	Culicidae	2242	217	439	7157	Culicidae	1871	207	367	7157	Culicidae	1675	193	339
7165	Anopheles_gambiae	6032	126	1236	7165	Anopheles_gambiae	5284	111	1092	7165	Anopheles_gambiae	4511	97	976	7165	Anopheles_gambiae	3720	83	872	7165	Anopheles_gambiae	2906	83	755	7165	Anopheles_gambiae	2243	75	634	7165	Anopheles_gambiae	1814	68	496	7165	Anopheles_gambiae	1561	68	378	7165	Anopheles_gambiae	1446	68	297
41088	Cucujiformia	9514	304	888	41088	Cucujiformia	8366	281	681	41088	Cucujiformia	7124	264	537	41088	Cucujiformia	5917	257	425	41088	Cucujiformia	4829	241	349	41088	Cucujiformia	3815	212	298	41088	Cucujiformia	3087	219	230	41088	Cucujiformia	2517	210	187	41088	Cucujiformia	2281	202	168
71528	Phytophaga	8656	161	1019	71528	Phytophaga	7803	156	719	71528	Phytophaga	6709	138	553	71528	Phytophaga	5587	114	444	71528	Phytophaga	4540	100	389	71528	Phytophaga	3556	90	349	71528	Phytophaga	2874	90	303	71528	Phytophaga	2318	78	277	71528	Phytophaga	2085	73	269
217634	Anoplophora_glabripennis	7329	311	1638	217634	Anoplophora_glabripennis	6840	336	1299	217634	Anoplophora_glabripennis	6040	343	1012	217634	Anoplophora_glabripennis	5146	327	768	217634	Anoplophora_glabripennis	4172	260	628	217634	Anoplophora_glabripennis	3358	281	479	217634	Anoplophora_glabripennis	2746	280	408	217634	Anoplophora_glabripennis	2241	249	326	217634	Anoplophora_glabripennis	2047	251	289
314146	Euarchontoglires	18872	416	3132	314146	Euarchontoglires	14488	286	2089	314146	Euarchontoglires	11242	188	1526	314146	Euarchontoglires	8781	141	1086	314146	Euarchontoglires	7155	120	870	314146	Euarchontoglires	5699	109	733	314146	Euarchontoglires	4688	100	604	314146	Euarchontoglires	3810	80	463	314146	Euarchontoglires	3469	73	386
5000015	Euarchonta	16838	75	2109	5000015	Euarchonta	13037	51	1502	5000015	Euarchonta	10170	39	1111	5000015	Euarchonta	8057	34	758	5000015	Euarchonta	6552	31	634	5000015	Euarchonta	5238	32	493	5000015	Euarchonta	4316	29	401	5000015	Euarchonta	3579	29	260	5000015	Euarchonta	3279	29	219
9443	Primates	16281	234	791	9443	Primates	12731	153	459	9443	Primates	10014	124	280	9443	Primates	7995	102	164	9443	Primates	6519	90	123	9443	Primates	5222	81	97	9443	Primates	4300	71	87	9443	Primates	3571	64	72	9443	Primates	3277	58	60
376913	Haplorrhini	15711	153	723	376913	Haplorrhini	12308	89	512	376913	Haplorrhini	9736	73	351	376913	Haplorrhini	7799	53	249	376913	Haplorrhini	6366	45	198	376913	Haplorrhini	5105	37	154	376913	Haplorrhini	4229	36	107	376913	Haplorrhini	3513	30	88	376913	Haplorrhini	3228	20	69
314293	Simiiformes	15788	700	623	314293	Simiiformes	12435	578	451	314293	Simiiformes	9948	527	315	314293	Simiiformes	8055	483	227	314293	Simiiformes	6652	469	183	314293	Simiiformes	5418	451	138	314293	Simiiformes	4557	439	111	314293	Simiiformes	3880	434	67	314293	Simiiformes	3600	419	47
9479	Platyrrhini	11537	74	4325	9479	Platyrrhini	9295	41	3181	9479	Platyrrhini	7606	28	2370	9479	Platyrrhini	6266	24	1813	9479	Platyrrhini	5056	21	1617	9479	Platyrrhini	4089	16	1345	9479	Platyrrhini	3466	19	1110	9479	Platyrrhini	2995	16	901	9479	Platyrrhini	2823	19	796
5000145	Callitrichidae/aotidae	10461	10	1086	5000145	Callitrichidae/aotidae	8504	6	797	5000145	Callitrichidae/aotidae	7000	5	611	5000145	Callitrichidae/aotidae	5784	4	486	5000145	Callitrichidae/aotidae	4630	4	430	5000145	Callitrichidae/aotidae	3724	4	369	5000145	Callitrichidae/aotidae	3146	3	323	5000145	Callitrichidae/aotidae	2712	3	286	5000145	Callitrichidae/aotidae	2558	3	268
37293	Aotus_nancymaae	9467	2	996	37293	Aotus_nancymaae	7787	1	718	37293	Aotus_nancymaae	6424	0	576	37293	Aotus_nancymaae	5298	0	486	37293	Aotus_nancymaae	4187	0	443	37293	Aotus_nancymaae	3340	0	384	37293	Aotus_nancymaae	2801	0	345	37293	Aotus_nancymaae	2414	0	298	37293	Aotus_nancymaae	2281	0	277
7399	Hymenoptera	8542	816	7849	7399	Hymenoptera	7356	663	6952	7399	Hymenoptera	6303	559	5993	7399	Hymenoptera	5312	507	4997	7399	Hymenoptera	4252	406	4401	7399	Hymenoptera	3392	358	3746	7399	Hymenoptera	2715	313	3127	7399	Hymenoptera	2275	297	2542	7399	Hymenoptera	2102	288	2283
34735	Apoidea	7928	541	1155	34735	Apoidea	6909	467	914	34735	Apoidea	5981	431	753	34735	Apoidea	5117	386	581	34735	Apoidea	4129	347	470	34735	Apoidea	3355	331	368	34735	Apoidea	2757	326	284	34735	Apoidea	2371	311	215	34735	Apoidea	2206	303	199
7460	Apis_mellifera	6945	68	1051	7460	Apis_mellifera	6129	74	854	7460	Apis_mellifera	5338	75	718	7460	Apis_mellifera	4549	87	655	7460	Apis_mellifera	3669	85	545	7460	Apis_mellifera	2949	90	496	7460	Apis_mellifera	2445	91	403	7460	Apis_mellifera	2094	89	366	7460	Apis_mellifera	1946	89	349
7898	Actinopterygii	13990	307	7585	7898	Actinopterygii	11309	225	6043	7898	Actinopterygii	9094	179	4820	7898	Actinopterygii	7232	125	3660	7898	Actinopterygii	5641	102	3110	7898	Actinopterygii	4404	103	2415	7898	Actinopterygii	3447	85	1946	7898	Actinopterygii	2733	79	1327	7898	Actinopterygii	2434	78	1035
186625	Clupeocephala	14030	684	644	186625	Clupeocephala	11297	494	506	186625	Clupeocephala	9067	367	394	186625	Clupeocephala	7223	311	320	186625	Clupeocephala	5634	251	258	186625	Clupeocephala	4404	210	210	186625	Clupeocephala	3469	204	182	186625	Clupeocephala	2792	197	138	186625	Clupeocephala	2505	186	115
186626	Otophysa	9981	194	4243	186626	Otophysa	8231	145	3211	186626	Otophysa	6698	118	2487	186626	Otophysa	5421	88	1890	186626	Otophysa	4223	63	1474	186626	Otophysa	3333	57	1128	186626	Otophysa	2696	51	824	186626	Otophysa	2257	47	582	186626	Otophysa	2080	48	473
7994	Astyanax_mexicanus	8779	163	1365	7994	Astyanax_mexicanus	7401	136	966	7994	Astyanax_mexicanus	6110	101	689	7994	Astyanax_mexicanus	5004	101	518	7994	Astyanax_mexicanus	3894	81	410	7994	Astyanax_mexicanus	3074	67	326	7994	Astyanax_mexicanus	2480	53	269	7994	Astyanax_mexicanus	2092	57	222	7994	Astyanax_mexicanus	1935	54	199
2153479	Formicoidea	7409	333	1466	2153479	Formicoidea	6263	237	1330	2153479	Formicoidea	5243	195	1255	2153479	Formicoidea	4290	148	1170	2153479	Formicoidea	3313	115	1054	2153479	Formicoidea	2564	101	929	2153479	Formicoidea	2039	98	774	2153479	Formicoidea	1708	91	658	2153479	Formicoidea	1594	88	596
12957	Atta_cephalotes	6226	22	1205	12957	Atta_cephalotes	5271	12	1004	12957	Atta_cephalotes	4423	9	829	12957	Atta_cephalotes	3654	11	647	12957	Atta_cephalotes	2784	7	536	12957	Atta_cephalotes	2115	7	456	12957	Atta_cephalotes	1684	5	360	12957	Atta_cephalotes	1417	4	295	12957	Atta_cephalotes	1326	4	272
315563	Belgica_antarctica	5145	155	2837	315563	Belgica_antarctica	4667	181	2289	315563	Belgica_antarctica	4084	201	1920	315563	Belgica_antarctica	3455	231	1606	315563	Belgica_antarctica	2769	252	1357	315563	Belgica_antarctica	2185	257	1113	315563	Belgica_antarctica	1785	234	913	315563	Belgica_antarctica	1528	234	737	315563	Belgica_antarctica	1410	236	647
132113	Bombus_impatiens	7404	242	766	132113	Bombus_impatiens	6489	245	665	132113	Bombus_impatiens	5624	238	595	132113	Bombus_impatiens	4790	208	535	132113	Bombus_impatiens	3836	176	469	132113	Bombus_impatiens	3118	156	393	132113	Bombus_impatiens	2582	141	316	132113	Bombus_impatiens	2247	130	254	132113	Bombus_impatiens	2114	127	219
7088	Lepidoptera	9020	1223	4718	7088	Lepidoptera	7931	1197	4147	7088	Lepidoptera	6852	1132	3668	7088	Lepidoptera	5792	1075	3129	7088	Lepidoptera	4776	1029	2801	7088	Lepidoptera	3904	954	2384	7088	Lepidoptera	3132	860	2081	7088	Lepidoptera	2609	809	1736	7088	Lepidoptera	2380	773	1584
7091	Bombyx_mori	6236	99	2883	7091	Bombyx_mori	5909	96	2118	7091	Bombyx_mori	5325	102	1629	7091	Bombyx_mori	4639	104	1257	7091	Bombyx_mori	3848	101	1029	7091	Bombyx_mori	3153	92	843	7091	Bombyx_mori	2566	85	651	7091	Bombyx_mori	2169	85	525	7091	Bombyx_mori	1990	72	462
7739	Branchiostoma_floridae	7207	721	13137	7739	Branchiostoma_floridae	6531	729	10855	7739	Branchiostoma_floridae	5698	687	8917	7739	Branchiostoma_floridae	4911	671	7043	7739	Branchiostoma_floridae	3938	619	6081	7739	Branchiostoma_floridae	3109	571	4922	7739	Branchiostoma_floridae	2550	521	4032	7739	Branchiostoma_floridae	2082	461	3125	7739	Branchiostoma_floridae	1906	438	2725
6231	Nematoda	4877	100	13615	6231	Nematoda	4469	114	12118	6231	Nematoda	4067	115	10546	6231	Nematoda	3500	127	8902	6231	Nematoda	2959	132	7611	6231	Nematoda	2521	133	6327	6231	Nematoda	2199	125	5270	6231	Nematoda	1954	119	4300	6231	Nematoda	1854	113	3873
6236	Rhabditida	5025	848	700	6236	Rhabditida	4721	930	678	6236	Rhabditida	4280	866	653	6236	Rhabditida	3759	841	582	6236	Rhabditida	3211	800	548	6236	Rhabditida	2792	762	491	6236	Rhabditida	2488	711	422	6236	Rhabditida	2314	695	335	6236	Rhabditida	2229	684	309
2301116	Rhabditina	5465	788	348	2301116	Rhabditina	5233	798	286	2301116	Rhabditina	4773	736	243	2301116	Rhabditina	4210	667	216	2301116	Rhabditina	3647	660	224	2301116	Rhabditina	3188	610	214	2301116	Rhabditina	2834	571	225	2301116	Rhabditina	2633	547	228	2301116	Rhabditina	2526	528	231
6239	Caenorhabditis_elegans	5557	772	680	6239	Caenorhabditis_elegans	5378	766	621	6239	Caenorhabditis_elegans	4959	753	567	6239	Caenorhabditis_elegans	4420	729	519	6239	Caenorhabditis_elegans	3854	703	496	6239	Caenorhabditis_elegans	3450	694	432	6239	Caenorhabditis_elegans	3121	675	388	6239	Caenorhabditis_elegans	2929	671	375	6239	Caenorhabditis_elegans	2843	669	352
9483	Callithrix_jacchus	9295	10	1176	9483	Callithrix_jacchus	7622	5	887	9483	Callithrix_jacchus	6279	4	725	9483	Callithrix_jacchus	5177	2	609	9483	Callithrix_jacchus	4092	1	539	9483	Callithrix_jacchus	3242	1	483	9483	Callithrix_jacchus	2709	1	438	9483	Callithrix_jacchus	2309	1	404	9483	Callithrix_jacchus	2170	1	389
7868	Callorhinchus_milii	7851	305	11275	7868	Callorhinchus_milii	6636	237	9103	7868	Callorhinchus_milii	5532	179	7204	7868	Callorhinchus_milii	4558	148	5469	7868	Callorhinchus_milii	3517	112	4530	7868	Callorhinchus_milii	2693	103	3560	7868	Callorhinchus_milii	2149	93	2789	7868	Callorhinchus_milii	1767	85	1944	7868	Callorhinchus_milii	1627	85	1549
5000119	Platytrochozoa	15768	31	1298	5000119	Platytrochozoa	14188	38	1314	5000119	Platytrochozoa	12316	34	1261	5000119	Platytrochozoa	10415	33	1208	5000119	Platytrochozoa	8640	30	1117	5000119	Platytrochozoa	7065	32	1026	5000119	Platytrochozoa	5823	28	993	5000119	Platytrochozoa	4884	37	950	5000119	Platytrochozoa	4477	38	943
1206795	Lophotrochozoa	15978	547	337	1206795	Lophotrochozoa	14389	522	321	1206795	Lophotrochozoa	12484	489	321	1206795	Lophotrochozoa	10581	474	308	1206795	Lophotrochozoa	8777	446	309	1206795	Lophotrochozoa	7117	392	340	1206795	Lophotrochozoa	5851	355	327	1206795	Lophotrochozoa	4880	320	324	1206795	Lophotrochozoa	4453	304	328
5000121	Annelida/Brachiopoda	12282	82	3778	5000121	Annelida/Brachiopoda	11084	105	3410	5000121	Annelida/Brachiopoda	9608	88	2964	5000121	Annelida/Brachiopoda	8164	86	2503	5000121	Annelida/Brachiopoda	6706	77	2148	5000121	Annelida/Brachiopoda	5384	78	1811	5000121	Annelida/Brachiopoda	4432	73	1492	5000121	Annelida/Brachiopoda	3691	64	1253	5000121	Annelida/Brachiopoda	3383	60	1130
6340	Annelida	9207	119	3194	6340	Annelida	8376	103	2811	6340	Annelida	7332	88	2364	6340	Annelida	6278	89	1975	6340	Annelida	5164	92	1634	6340	Annelida	4151	94	1327	6340	Annelida	3434	83	1081	6340	Annelida	2868	71	894	6340	Annelida	2641	70	812
283909	Capitella_teleta	8825	1222	1604	283909	Capitella_teleta	8188	1176	1364	283909	Capitella_teleta	7259	1094	1167	283909	Capitella_teleta	6322	1043	999	283909	Capitella_teleta	5215	960	909	283909	Capitella_teleta	4284	923	790	283909	Capitella_teleta	3583	847	698	283909	Capitella_teleta	3079	795	584	283909	Capitella_teleta	2874	775	542
1868482	Carlito_syrichta	8938	8	6781	1868482	Carlito_syrichta	7365	5	4948	1868482	Carlito_syrichta	6012	3	3727	1868482	Carlito_syrichta	4898	4	2905	1868482	Carlito_syrichta	3789	3	2580	1868482	Carlito_syrichta	2949	2	2158	1868482	Carlito_syrichta	2397	1	1833	1868482	Carlito_syrichta	1978	0	1535	1868482	Carlito_syrichta	1822	0	1406
314147	Glires	13149	12	5735	314147	Glires	10233	9	4264	314147	Glires	8078	5	3169	314147	Glires	6394	7	2394	314147	Glires	5044	6	2117	314147	Glires	3964	6	1741	314147	Glires	3229	2	1461	314147	Glires	2626	4	1188	314147	Glires	2421	3	1051
9989	Rodentia	11694	194	1649	9989	Rodentia	9316	133	1050	9989	Rodentia	7489	105	694	9989	Rodentia	5989	79	484	9989	Rodentia	4712	62	394	9989	Rodentia	3697	53	320	9989	Rodentia	2985	42	286	9989	Rodentia	2428	33	231	9989	Rodentia	2234	23	210
5000142	Sciuromorpha/Hystricomorpha	9996	25	1723	5000142	Sciuromorpha/Hystricomorpha	8054	18	1280	5000142	Sciuromorpha/Hystricomorpha	6494	14	1009	5000142	Sciuromorpha/Hystricomorpha	5251	11	749	5000142	Sciuromorpha/Hystricomorpha	4078	9	643	5000142	Sciuromorpha/Hystricomorpha	3195	8	510	5000142	Sciuromorpha/Hystricomorpha	2590	5	400	5000142	Sciuromorpha/Hystricomorpha	2148	4	284	5000142	Sciuromorpha/Hystricomorpha	1994	2	242
33550	Hystricomorpha	9370	18	644	33550	Hystricomorpha	7599	11	466	33550	Hystricomorpha	6152	10	352	33550	Hystricomorpha	4988	9	272	33550	Hystricomorpha	3853	5	230	33550	Hystricomorpha	3001	4	198	33550	Hystricomorpha	2437	3	156	33550	Hystricomorpha	2031	4	121	33550	Hystricomorpha	1889	6	111
10141	Cavia_porcellus	8464	0	906	10141	Cavia_porcellus	6950	0	649	10141	Cavia_porcellus	5686	0	466	10141	Cavia_porcellus	4642	0	346	10141	Cavia_porcellus	3573	0	280	10141	Cavia_porcellus	2769	0	232	10141	Cavia_porcellus	2247	0	190	10141	Cavia_porcellus	1861	0	170	10141	Cavia_porcellus	1737	0	152
9498	Cebidae	10344	12	1205	9498	Cebidae	8382	6	919	9498	Cebidae	6856	6	756	9498	Cebidae	5621	5	650	9498	Cebidae	4468	4	592	9498	Cebidae	3578	4	515	9498	Cebidae	3007	4	463	9498	Cebidae	2592	4	407	9498	Cebidae	2460	4	367
1737458	Cebus_capucinus_imitator	9475	1	870	1737458	Cebus_capucinus_imitator	7807	2	577	1737458	Cebus_capucinus_imitator	6414	3	445	1737458	Cebus_capucinus_imitator	5273	0	348	1737458	Cebus_capucinus_imitator	4157	0	311	1737458	Cebus_capucinus_imitator	3311	0	267	1737458	Cebus_capucinus_imitator	2766	0	241	1737458	Cebus_capucinus_imitator	2369	0	223	1737458	Cebus_capucinus_imitator	2248	0	212
9787	Perissodactyla	10392	13	2019	9787	Perissodactyla	8344	7	1484	9787	Perissodactyla	6751	1	1149	9787	Perissodactyla	5481	1	881	9787	Perissodactyla	4335	1	760	9787	Perissodactyla	3438	1	628	9787	Perissodactyla	2850	1	506	9787	Perissodactyla	2410	1	410	9787	Perissodactyla	2261	1	350
73337	Ceratotherium_simum_simum	9269	23	1146	73337	Ceratotherium_simum_simum	7488	13	869	73337	Ceratotherium_simum_simum	6069	11	693	73337	Ceratotherium_simum_simum	4908	11	584	73337	Ceratotherium_simum_simum	3807	7	535	73337	Ceratotherium_simum_simum	2962	6	482	73337	Ceratotherium_simum_simum	2418	4	436	73337	Ceratotherium_simum_simum	2026	3	387	73337	Ceratotherium_simum_simum	1902	3	362
34839	Chinchilla_lanigera	8594	0	776	34839	Chinchilla_lanigera	7055	0	544	34839	Chinchilla_lanigera	5751	0	401	34839	Chinchilla_lanigera	4676	0	312	34839	Chinchilla_lanigera	3603	0	250	34839	Chinchilla_lanigera	2789	0	212	34839	Chinchilla_lanigera	2270	0	167	34839	Chinchilla_lanigera	1898	0	133	34839	Chinchilla_lanigera	1765	0	124
9526	Catarrhini	15798	910	900	9526	Catarrhini	12580	799	654	9526	Catarrhini	10185	735	498	9526	Catarrhini	8368	688	375	9526	Catarrhini	7028	674	298	9526	Catarrhini	5841	655	232	9526	Catarrhini	5007	633	183	9526	Catarrhini	4387	627	120	9526	Catarrhini	4127	623	96
9527	Cercopithecidae	13947	222	2073	9527	Cercopithecidae	11128	185	1637	9527	Cercopithecidae	9036	174	1323	9527	Cercopithecidae	7496	164	1036	9527	Cercopithecidae	6256	161	933	9527	Cercopithecidae	5210	160	791	9527	Cercopithecidae	4504	156	659	9527	Cercopithecidae	3966	152	573	9527	Cercopithecidae	3768	153	512
9528	Cercopithecinae	12857	22	1112	9528	Cercopithecinae	10226	10	912	9528	Cercopithecinae	8292	8	752	9528	Cercopithecinae	6879	9	626	9528	Cercopithecinae	5686	6	576	9528	Cercopithecinae	4713	6	503	9528	Cercopithecinae	4056	5	453	9528	Cercopithecinae	3556	7	417	9528	Cercopithecinae	3392	7	383
60711	Chlorocebus_sabaeus	9053	3	3807	60711	Chlorocebus_sabaeus	7412	0	2814	60711	Chlorocebus_sabaeus	6070	0	2222	60711	Chlorocebus_sabaeus	4977	0	1902	60711	Chlorocebus_sabaeus	3903	0	1783	60711	Chlorocebus_sabaeus	3075	0	1638	60711	Chlorocebus_sabaeus	2554	0	1502	60711	Chlorocebus_sabaeus	2180	0	1376	60711	Chlorocebus_sabaeus	2061	0	1331
5000133	Atlantogenata	14025	70	6952	5000133	Atlantogenata	10588	38	5199	5000133	Atlantogenata	8178	19	3928	5000133	Atlantogenata	6438	11	2820	5000133	Atlantogenata	5081	9	2320	5000133	Atlantogenata	4029	7	1812	5000133	Atlantogenata	3345	5	1357	5000133	Atlantogenata	2800	5	893	5000133	Atlantogenata	2631	4	676
9348	Xenarthra	10466	8	3567	9348	Xenarthra	8352	1	2237	9348	Xenarthra	6687	0	1491	9348	Xenarthra	5368	2	1072	9348	Xenarthra	4226	1	856	9348	Xenarthra	3316	2	715	9348	Xenarthra	2736	2	611	9348	Xenarthra	2294	3	509	9348	Xenarthra	2139	3	495
9358	Choloepus_hoffmanni	6308	5	4163	9358	Choloepus_hoffmanni	5286	3	3069	9358	Choloepus_hoffmanni	4317	2	2372	9358	Choloepus_hoffmanni	3487	2	1883	9358	Choloepus_hoffmanni	2676	2	1552	9358	Choloepus_hoffmanni	2049	2	1269	9358	Choloepus_hoffmanni	1649	1	1088	9358	Choloepus_hoffmanni	1374	2	922	9358	Choloepus_hoffmanni	1270	2	871
1329799	Archelosauria	12330	148	1007	1329799	Archelosauria	9863	101	770	1329799	Archelosauria	7875	71	592	1329799	Archelosauria	6290	54	447	1329799	Archelosauria	4962	44	310	1329799	Archelosauria	3788	38	238	1329799	Archelosauria	3045	41	189	1329799	Archelosauria	2459	37	115	1329799	Archelosauria	2221	35	103
8459	Testudines	10089	33	2274	8459	Testudines	8206	23	1680	8459	Testudines	6663	11	1223	8459	Testudines	5359	4	935	8459	Testudines	4201	7	768	8459	Testudines	3206	6	588	8459	Testudines	2571	8	482	8459	Testudines	2100	6	365	8459	Testudines	1927	4	298
8478	Chrysemys_picta_bellii	8503	98	1684	8478	Chrysemys_picta_bellii	7150	64	1120	8478	Chrysemys_picta_bellii	5945	41	759	8478	Chrysemys_picta_bellii	4877	27	509	8478	Chrysemys_picta_bellii	3821	24	404	8478	Chrysemys_picta_bellii	2942	21	285	8478	Chrysemys_picta_bellii	2373	15	213	8478	Chrysemys_picta_bellii	1953	18	165	8478	Chrysemys_picta_bellii	1790	15	152
7712	Urochordata	6736	36	11977	7712	Urochordata	6257	55	9600	7712	Urochordata	5562	52	7622	7712	Urochordata	4842	61	5769	7712	Urochordata	4069	55	4742	7712	Urochordata	3264	47	3685	7712	Urochordata	2677	53	2936	7712	Urochordata	2236	53	2112	7712	Urochordata	2072	53	1743
7718	Ciona	6660	816	892	7718	Ciona	6187	826	896	7718	Ciona	5641	875	796	7718	Ciona	5021	960	781	7718	Ciona	4240	997	826	7718	Ciona	3565	1054	753	7718	Ciona	2995	1066	748	7718	Ciona	2580	1048	704	7718	Ciona	2416	1039	695
7719	Ciona_intestinalis	5655	127	1132	7719	Ciona_intestinalis	5342	138	983	7719	Ciona_intestinalis	4960	136	817	7719	Ciona_intestinalis	4530	152	643	7719	Ciona_intestinalis	3867	138	511	7719	Ciona_intestinalis	3313	150	402	7719	Ciona_intestinalis	2874	142	263	7719	Ciona_intestinalis	2524	144	200	7719	Ciona_intestinalis	2384	143	175
51511	Ciona_savignyi	4673	107	2094	51511	Ciona_savignyi	4439	98	1846	51511	Ciona_savignyi	4119	99	1621	51511	Ciona_savignyi	3743	96	1374	51511	Ciona_savignyi	3191	89	1138	51511	Ciona_savignyi	2739	79	905	51511	Ciona_savignyi	2355	78	718	51511	Ciona_savignyi	2094	70	556	51511	Ciona_savignyi	2000	67	483
9569	Colobinae	11194	62	2815	9569	Colobinae	9257	43	1914	9569	Colobinae	7662	38	1412	9569	Colobinae	6386	34	1144	9569	Colobinae	5235	32	1053	9569	Colobinae	4312	33	931	9569	Colobinae	3717	32	819	9569	Colobinae	3288	34	712	9569	Colobinae	3129	34	673
336983	Colobus_angolensis_palliatus	9920	1	1275	336983	Colobus_angolensis_palliatus	8268	1	990	336983	Colobus_angolensis_palliatus	6857	0	805	336983	Colobus_angolensis_palliatus	5732	1	655	336983	Colobus_angolensis_palliatus	4615	0	620	336983	Colobus_angolensis_palliatus	3772	0	540	336983	Colobus_angolensis_palliatus	3221	0	496	336983	Colobus_angolensis_palliatus	2834	0	454	336983	Colobus_angolensis_palliatus	2700	0	429
6447	Mollusca	11118	207	5067	6447	Mollusca	10160	230	4459	6447	Mollusca	8927	235	3792	6447	Mollusca	7633	221	3169	6447	Mollusca	6255	208	2730	6447	Mollusca	5046	192	2263	6447	Mollusca	4118	174	1907	6447	Mollusca	3437	163	1606	6447	Mollusca	3153	166	1466
5000120	Gastropoda/Bivalvia	9202	177	2093	5000120	Gastropoda/Bivalvia	8351	179	1988	5000120	Gastropoda/Bivalvia	7228	175	1874	5000120	Gastropoda/Bivalvia	6120	139	1652	5000120	Gastropoda/Bivalvia	4944	123	1434	5000120	Gastropoda/Bivalvia	3930	110	1226	5000120	Gastropoda/Bivalvia	3231	120	1007	5000120	Gastropoda/Bivalvia	2714	120	843	5000120	Gastropoda/Bivalvia	2539	118	732
29159	Crassostrea_gigas	6632	664	3234	29159	Crassostrea_gigas	6347	711	2715	29159	Crassostrea_gigas	5764	770	2234	29159	Crassostrea_gigas	5051	792	1861	29159	Crassostrea_gigas	4176	783	1551	29159	Crassostrea_gigas	3459	808	1279	29159	Crassostrea_gigas	2979	803	1055	29159	Crassostrea_gigas	2565	762	911	29159	Crassostrea_gigas	2416	735	858
8492	Archosauria	10033	26	2323	8492	Archosauria	8083	19	1799	8492	Archosauria	6502	13	1386	8492	Archosauria	5235	13	1068	8492	Archosauria	4071	12	903	8492	Archosauria	3087	8	709	8492	Archosauria	2477	8	576	8492	Archosauria	2020	8	447	8492	Archosauria	1832	7	396
8502	Crocodylus_porosus	7572	111	2572	8502	Crocodylus_porosus	6161	62	1984	8502	Crocodylus_porosus	5028	38	1512	8502	Crocodylus_porosus	4025	31	1241	8502	Crocodylus_porosus	3092	26	1005	8502	Crocodylus_porosus	2342	24	769	8502	Crocodylus_porosus	1891	19	605	8502	Crocodylus_porosus	1575	18	463	8502	Crocodylus_porosus	1464	17	385
7176	Culex_quinquefasciatus	6434	372	1080	7176	Culex_quinquefasciatus	5913	400	752	7176	Culex_quinquefasciatus	5236	407	561	7176	Culex_quinquefasciatus	4493	393	409	7176	Culex_quinquefasciatus	3598	353	333	7176	Culex_quinquefasciatus	2874	328	256	7176	Culex_quinquefasciatus	2305	294	231	7176	Culex_quinquefasciatus	1911	248	208	7176	Culex_quinquefasciatus	1707	225	193
33415	Nymphalidae	8920	785	885	33415	Nymphalidae	7805	618	744	33415	Nymphalidae	6726	529	655	33415	Nymphalidae	5657	421	556	33415	Nymphalidae	4665	359	470	33415	Nymphalidae	3850	329	383	33415	Nymphalidae	3184	315	263	33415	Nymphalidae	2707	288	190	33415	Nymphalidae	2504	276	152
13037	Danaus_plexippus	7028	63	1955	13037	Danaus_plexippus	6418	53	1440	13037	Danaus_plexippus	5695	59	1090	13037	Danaus_plexippus	4941	63	779	13037	Danaus_plexippus	4121	63	607	13037	Danaus_plexippus	3428	65	487	13037	Danaus_plexippus	2882	61	363	13037	Danaus_plexippus	2485	51	273	13037	Danaus_plexippus	2308	55	251
7955	Danio_rerio	8865	176	1292	7955	Danio_rerio	7330	135	1036	7955	Danio_rerio	5966	101	833	7955	Danio_rerio	4837	88	672	7955	Danio_rerio	3732	80	571	7955	Danio_rerio	2893	73	513	7955	Danio_rerio	2331	72	437	7955	Danio_rerio	1965	70	362	7955	Danio_rerio	1824	70	326
6657	Crustacea	6462	17	10032	6657	Crustacea	5918	19	8763	6657	Crustacea	5171	19	7573	6657	Crustacea	4426	12	6341	6657	Crustacea	3585	12	5535	6657	Crustacea	2853	8	4709	6657	Crustacea	2405	10	3954	6657	Crustacea	2046	11	3178	6657	Crustacea	1887	10	2873
6669	Daphnia_pulex	6989	1695	1168	6669	Daphnia_pulex	6682	1805	1041	6669	Daphnia_pulex	6068	1819	922	6669	Daphnia_pulex	5355	1768	839	6669	Daphnia_pulex	4577	1730	738	6669	Daphnia_pulex	3885	1672	640	6669	Daphnia_pulex	3331	1559	633	6669	Daphnia_pulex	2919	1453	580	6669	Daphnia_pulex	2714	1368	541
9361	Dasypus_novemcinctus	9080	33	1419	9361	Dasypus_novemcinctus	7531	21	842	9361	Dasypus_novemcinctus	6145	10	552	9361	Dasypus_novemcinctus	5014	12	366	9361	Dasypus_novemcinctus	3913	7	320	9361	Dasypus_novemcinctus	3065	9	260	9361	Dasypus_novemcinctus	2519	8	225	9361	Dasypus_novemcinctus	2102	10	202	9361	Dasypus_novemcinctus	1957	10	192
77166	Dendroctonus_ponderosae	5677	243	3222	77166	Dendroctonus_ponderosae	5199	182	2786	77166	Dendroctonus_ponderosae	4511	154	2352	77166	Dendroctonus_ponderosae	3761	138	1964	77166	Dendroctonus_ponderosae	2977	120	1683	77166	Dendroctonus_ponderosae	2256	106	1406	77166	Dendroctonus_ponderosae	1772	99	1201	77166	Dendroctonus_ponderosae	1444	85	959	77166	Dendroctonus_ponderosae	1319	85	851
5000143	Myomorpha/Castorimorpha	10945	116	865	5000143	Myomorpha/Castorimorpha	8815	85	586	5000143	Myomorpha/Castorimorpha	7145	68	412	5000143	Myomorpha/Castorimorpha	5730	48	307	5000143	Myomorpha/Castorimorpha	4507	40	245	5000143	Myomorpha/Castorimorpha	3523	32	206	5000143	Myomorpha/Castorimorpha	2867	27	145	5000143	Myomorpha/Castorimorpha	2343	15	100	5000143	Myomorpha/Castorimorpha	2158	7	83
10020	Dipodomys_ordii	8370	2	2577	10020	Dipodomys_ordii	6958	1	1858	10020	Dipodomys_ordii	5716	1	1430	10020	Dipodomys_ordii	4645	0	1085	10020	Dipodomys_ordii	3614	0	893	10020	Dipodomys_ordii	2772	0	751	10020	Dipodomys_ordii	2228	0	639	10020	Dipodomys_ordii	1773	0	570	10020	Dipodomys_ordii	1622	0	536
5000125	Bibionomorpha/Cyclorrhapha	9744	144	1537	5000125	Bibionomorpha/Cyclorrhapha	8533	103	1273	5000125	Bibionomorpha/Cyclorrhapha	7274	84	1130	5000125	Bibionomorpha/Cyclorrhapha	6053	87	994	5000125	Bibionomorpha/Cyclorrhapha	4937	73	887	5000125	Bibionomorpha/Cyclorrhapha	3931	66	761	5000125	Bibionomorpha/Cyclorrhapha	3172	58	692	5000125	Bibionomorpha/Cyclorrhapha	2614	51	562	5000125	Bibionomorpha/Cyclorrhapha	2385	44	483
480117	Cyclorrhapha	9021	727	1450	480117	Cyclorrhapha	7715	571	1389	480117	Cyclorrhapha	6399	416	1291	480117	Cyclorrhapha	5293	366	1126	480117	Cyclorrhapha	4230	287	994	480117	Cyclorrhapha	3357	257	831	480117	Cyclorrhapha	2696	217	693	480117	Cyclorrhapha	2226	199	587	480117	Cyclorrhapha	2029	193	549
5000126	Calyptratae/Drosophila	9014	525	532	5000126	Calyptratae/Drosophila	7763	403	355	5000126	Calyptratae/Drosophila	6475	339	263	5000126	Calyptratae/Drosophila	5399	317	211	5000126	Calyptratae/Drosophila	4341	283	172	5000126	Calyptratae/Drosophila	3475	265	147	5000126	Calyptratae/Drosophila	2795	242	143	5000126	Calyptratae/Drosophila	2322	227	131	5000126	Calyptratae/Drosophila	2116	214	127
2081351	Drosophila	10064	1651	601	2081351	Drosophila	8509	1301	555	2081351	Drosophila	7082	1105	498	2081351	Drosophila	5946	983	436	2081351	Drosophila	4790	875	426	2081351	Drosophila	3870	788	393	2081351	Drosophila	3173	736	358	2081351	Drosophila	2682	682	322	2081351	Drosophila	2488	666	294
32341	Sophophora	10017	256	303	32341	Sophophora	8490	206	225	32341	Sophophora	7065	173	190	32341	Sophophora	5931	146	161	32341	Sophophora	4804	138	124	32341	Sophophora	3896	130	104	32341	Sophophora	3218	126	81	32341	Sophophora	2738	121	65	32341	Sophophora	2535	109	62
5000129	Obscura/Melanogaster_group	10269	483	231	5000129	Obscura/Melanogaster_group	8751	422	161	5000129	Obscura/Melanogaster_group	7306	374	133	5000129	Obscura/Melanogaster_group	6156	326	101	5000129	Obscura/Melanogaster_group	5057	318	65	5000129	Obscura/Melanogaster_group	4127	283	52	5000129	Obscura/Melanogaster_group	3424	261	55	5000129	Obscura/Melanogaster_group	2906	214	46	5000129	Obscura/Melanogaster_group	2692	197	40
6000007	Drosophila_melanogaster_group	9570	263	962	6000007	Drosophila_melanogaster_group	8197	201	755	6000007	Drosophila_melanogaster_group	6885	179	600	6000007	Drosophila_melanogaster_group	5858	161	459	6000007	Drosophila_melanogaster_group	4803	152	406	6000007	Drosophila_melanogaster_group	3934	137	330	6000007	Drosophila_melanogaster_group	3312	138	250	6000007	Drosophila_melanogaster_group	2843	135	198	6000007	Drosophila_melanogaster_group	2672	134	154
7217	Drosophila_ananassae	7988	53	1635	7217	Drosophila_ananassae	6823	39	1413	7217	Drosophila_ananassae	5768	38	1155	7217	Drosophila_ananassae	4867	28	1019	7217	Drosophila_ananassae	3939	26	890	7217	Drosophila_ananassae	3236	26	724	7217	Drosophila_ananassae	2790	25	547	7217	Drosophila_ananassae	2482	24	385	7217	Drosophila_ananassae	2375	23	320
6000009	Drosophila_melanogaster_subgroup	9839	493	224	6000009	Drosophila_melanogaster_subgroup	8392	386	191	6000009	Drosophila_melanogaster_subgroup	7084	326	127	6000009	Drosophila_melanogaster_subgroup	6018	281	121	6000009	Drosophila_melanogaster_subgroup	4958	256	101	6000009	Drosophila_melanogaster_subgroup	4078	241	97	6000009	Drosophila_melanogaster_subgroup	3463	236	85	6000009	Drosophila_melanogaster_subgroup	2998	231	76	6000009	Drosophila_melanogaster_subgroup	2819	232	85
6000010	Drosophila_yakuba/erecta_group	8779	54	1114	6000010	Drosophila_yakuba/erecta_group	7428	46	1010	6000010	Drosophila_yakuba/erecta_group	6277	42	849	6000010	Drosophila_yakuba/erecta_group	5310	42	750	6000010	Drosophila_yakuba/erecta_group	4326	40	672	6000010	Drosophila_yakuba/erecta_group	3566	36	548	6000010	Drosophila_yakuba/erecta_group	3099	34	398	6000010	Drosophila_yakuba/erecta_group	2757	33	274	6000010	Drosophila_yakuba/erecta_group	2635	33	217
7220	Drosophila_erecta	8321	2	460	7220	Drosophila_erecta	7057	1	372	7220	Drosophila_erecta	5969	1	309	7220	Drosophila_erecta	5035	2	277	7220	Drosophila_erecta	4099	2	229	7220	Drosophila_erecta	3375	2	193	7220	Drosophila_erecta	2933	2	168	7220	Drosophila_erecta	2619	2	140	7220	Drosophila_erecta	2505	2	132
5000127	Sugenus_drosophila	8422	185	1827	5000127	Sugenus_drosophila	7064	138	1583	5000127	Sugenus_drosophila	5939	115	1258	5000127	Sugenus_drosophila	4975	92	1063	5000127	Sugenus_drosophila	3988	81	883	5000127	Sugenus_drosophila	3233	79	716	5000127	Sugenus_drosophila	2732	65	506	5000127	Sugenus_drosophila	2380	64	366	5000127	Sugenus_drosophila	2253	64	299
7222	Drosophila_grimshawi	7603	30	849	7222	Drosophila_grimshawi	6454	22	632	7222	Drosophila_grimshawi	5408	24	555	7222	Drosophila_grimshawi	4520	18	473	7222	Drosophila_grimshawi	3600	17	405	7222	Drosophila_grimshawi	2863	13	383	7222	Drosophila_grimshawi	2418	14	328	7222	Drosophila_grimshawi	2099	14	295	7222	Drosophila_grimshawi	1988	13	278
6000011	Drosophila_similans/sechellia/melanogaster_group	9678	133	294	6000011	Drosophila_similans/sechellia/melanogaster_group	8250	106	248	6000011	Drosophila_similans/sechellia/melanogaster_group	6974	96	206	6000011	Drosophila_similans/sechellia/melanogaster_group	5926	85	177	6000011	Drosophila_similans/sechellia/melanogaster_group	4901	78	135	6000011	Drosophila_similans/sechellia/melanogaster_group	4050	75	103	6000011	Drosophila_similans/sechellia/melanogaster_group	3445	73	91	6000011	Drosophila_similans/sechellia/melanogaster_group	3013	72	57	6000011	Drosophila_similans/sechellia/melanogaster_group	2842	69	46
7227	Drosophila_melanogaster	8501	4	1181	7227	Drosophila_melanogaster	7184	4	1070	7227	Drosophila_melanogaster	6064	4	914	7227	Drosophila_melanogaster	5128	2	800	7227	Drosophila_melanogaster	4184	2	719	7227	Drosophila_melanogaster	3455	2	597	7227	Drosophila_melanogaster	3001	2	446	7227	Drosophila_melanogaster	2699	3	317	7227	Drosophila_melanogaster	2583	2	261
5000128	Repelta/virilis_group	8225	165	362	5000128	Repelta/virilis_group	6926	131	269	5000128	Repelta/virilis_group	5856	110	193	5000128	Repelta/virilis_group	4908	98	165	5000128	Repelta/virilis_group	3941	90	137	5000128	Repelta/virilis_group	3214	86	105	5000128	Repelta/virilis_group	2717	78	93	5000128	Repelta/virilis_group	2387	71	64	5000128	Repelta/virilis_group	2270	72	55
7230	Drosophila_mojavensis	7742	29	512	7230	Drosophila_mojavensis	6580	23	369	7230	Drosophila_mojavensis	5598	22	280	7230	Drosophila_mojavensis	4711	18	215	7230	Drosophila_mojavensis	3786	19	174	7230	Drosophila_mojavensis	3071	18	161	7230	Drosophila_mojavensis	2594	16	139	7230	Drosophila_mojavensis	2284	16	119	7230	Drosophila_mojavensis	2171	17	116
6000006	Drosophila_obscura_group	9471	465	1263	6000006	Drosophila_obscura_group	8064	407	1094	6000006	Drosophila_obscura_group	6852	379	833	6000006	Drosophila_obscura_group	5727	334	763	6000006	Drosophila_obscura_group	4763	321	615	6000006	Drosophila_obscura_group	3920	301	508	6000006	Drosophila_obscura_group	3314	278	388	6000006	Drosophila_obscura_group	2853	259	312	6000006	Drosophila_obscura_group	2668	260	284
7234	Drosophila_persimilis	7994	113	1590	7234	Drosophila_persimilis	7188	109	985	7234	Drosophila_persimilis	6282	107	677	7234	Drosophila_persimilis	5379	115	463	7234	Drosophila_persimilis	4499	105	369	7234	Drosophila_persimilis	3714	92	298	7234	Drosophila_persimilis	3144	78	248	7234	Drosophila_persimilis	2701	66	218	7234	Drosophila_persimilis	2522	56	202
46245	Drosophila_pseudoobscura_pseudoobscura	8662	265	1074	46245	Drosophila_pseudoobscura_pseudoobscura	7277	188	975	46245	Drosophila_pseudoobscura_pseudoobscura	6139	145	858	46245	Drosophila_pseudoobscura_pseudoobscura	5134	116	709	46245	Drosophila_pseudoobscura_pseudoobscura	4184	93	672	46245	Drosophila_pseudoobscura_pseudoobscura	3450	87	557	46245	Drosophila_pseudoobscura_pseudoobscura	2960	85	439	46245	Drosophila_pseudoobscura_pseudoobscura	2630	78	301	46245	Drosophila_pseudoobscura_pseudoobscura	2510	78	236
6000012	Drosophila_similans/sechellia_group	9579	45	144	6000012	Drosophila_similans/sechellia_group	8195	43	98	6000012	Drosophila_similans/sechellia_group	6940	39	73	6000012	Drosophila_similans/sechellia_group	5903	29	52	6000012	Drosophila_similans/sechellia_group	4887	24	38	6000012	Drosophila_similans/sechellia_group	4039	26	37	6000012	Drosophila_similans/sechellia_group	3438	25	32	6000012	Drosophila_similans/sechellia_group	3006	22	29	6000012	Drosophila_similans/sechellia_group	2838	23	27
7238	Drosophila_sechellia	8177	75	1477	7238	Drosophila_sechellia	7229	73	1039	7238	Drosophila_sechellia	6217	66	789	7238	Drosophila_sechellia	5332	59	630	7238	Drosophila_sechellia	4398	49	538	7238	Drosophila_sechellia	3605	43	477	7238	Drosophila_sechellia	3046	40	432	7238	Drosophila_sechellia	2640	42	408	7238	Drosophila_sechellia	2470	35	403
7240	Drosophila_simulans	8537	6	1048	7240	Drosophila_simulans	7248	5	952	7240	Drosophila_simulans	6156	2	786	7240	Drosophila_simulans	5216	2	689	7240	Drosophila_simulans	4270	2	619	7240	Drosophila_simulans	3533	1	507	7240	Drosophila_simulans	3075	1	364	7240	Drosophila_simulans	2760	1	247	7240	Drosophila_simulans	2651	1	188
7244	Drosophila_virilis	7859	31	397	7244	Drosophila_virilis	6669	25	282	7244	Drosophila_virilis	5638	19	237	7244	Drosophila_virilis	4730	17	195	7244	Drosophila_virilis	3792	14	163	7244	Drosophila_virilis	3080	13	147	7244	Drosophila_virilis	2611	12	118	7244	Drosophila_virilis	2292	12	107	7244	Drosophila_virilis	2184	12	98
7260	Drosophila_willistoni	7546	43	2514	7260	Drosophila_willistoni	6435	34	2089	7260	Drosophila_willistoni	5471	32	1626	7260	Drosophila_willistoni	4594	32	1369	7260	Drosophila_willistoni	3658	31	1177	7260	Drosophila_willistoni	2958	33	971	7260	Drosophila_willistoni	2515	32	735	7260	Drosophila_willistoni	2199	29	568	7260	Drosophila_willistoni	2077	28	486
7245	Drosophila_yakuba	8480	22	321	7245	Drosophila_yakuba	7226	16	218	7245	Drosophila_yakuba	6135	15	157	7245	Drosophila_yakuba	5202	15	123	7245	Drosophila_yakuba	4240	13	99	7245	Drosophila_yakuba	3491	13	88	7245	Drosophila_yakuba	3031	9	77	7245	Drosophila_yakuba	2700	9	66	7245	Drosophila_yakuba	2580	8	63
311790	Afrotheria	12209	30	1846	311790	Afrotheria	9372	21	1237	311790	Afrotheria	7343	10	845	311790	Afrotheria	5836	8	610	311790	Afrotheria	4564	6	523	311790	Afrotheria	3591	7	445	311790	Afrotheria	2978	7	374	311790	Afrotheria	2507	7	300	311790	Afrotheria	2366	6	271
5000134	Afroinsectiphilia	10389	2	1822	5000134	Afroinsectiphilia	8226	1	1147	5000134	Afroinsectiphilia	6553	0	790	5000134	Afroinsectiphilia	5277	0	559	5000134	Afroinsectiphilia	4135	0	429	5000134	Afroinsectiphilia	3247	0	344	5000134	Afroinsectiphilia	2700	0	278	5000134	Afroinsectiphilia	2281	0	226	5000134	Afroinsectiphilia	2159	1	208
9371	Echinops_telfairi	7597	30	2822	9371	Echinops_telfairi	6347	30	1909	9371	Echinops_telfairi	5207	25	1371	9371	Echinops_telfairi	4236	23	1064	9371	Echinops_telfairi	3278	25	882	9371	Echinops_telfairi	2546	19	720	9371	Echinops_telfairi	2098	19	621	9371	Echinops_telfairi	1759	19	541	9371	Echinops_telfairi	1661	19	517
286459	Episyrphus_balteatus	6814	447	2654	286459	Episyrphus_balteatus	5681	311	2345	286459	Episyrphus_balteatus	4697	242	1944	286459	Episyrphus_balteatus	3838	195	1650	286459	Episyrphus_balteatus	2953	169	1446	286459	Episyrphus_balteatus	2271	146	1232	286459	Episyrphus_balteatus	1831	131	996	286459	Episyrphus_balteatus	1554	116	788	286459	Episyrphus_balteatus	1451	113	691
9796	Equus_caballus	8936	38	1494	9796	Equus_caballus	7467	24	901	9796	Equus_caballus	6184	12	579	9796	Equus_caballus	5078	8	411	9796	Equus_caballus	3988	3	350	9796	Equus_caballus	3170	4	272	9796	Equus_caballus	2645	5	210	9796	Equus_caballus	2241	6	175	9796	Equus_caballus	2110	5	156
9362	Eulipotyphla	8871	32	8202	9362	Eulipotyphla	7013	18	5808	9362	Eulipotyphla	5609	13	4378	9362	Eulipotyphla	4469	10	3385	9362	Eulipotyphla	3431	8	2933	9362	Eulipotyphla	2671	8	2474	9362	Eulipotyphla	2204	7	2114	9362	Eulipotyphla	1874	8	1774	9362	Eulipotyphla	1756	8	1617
9365	Erinaceus_europaeus	7194	2	1679	9365	Erinaceus_europaeus	5935	3	1081	9365	Erinaceus_europaeus	4863	2	748	9365	Erinaceus_europaeus	3944	3	528	9365	Erinaceus_europaeus	3003	2	430	9365	Erinaceus_europaeus	2334	1	338	9365	Erinaceus_europaeus	1905	1	300	9365	Erinaceus_europaeus	1611	1	264	9365	Erinaceus_europaeus	1504	1	253
9685	Felis_catus	9089	7	1934	9685	Felis_catus	7502	2	1397	9685	Felis_catus	6189	3	1040	9685	Felis_catus	5073	2	778	9685	Felis_catus	3994	1	648	9685	Felis_catus	3148	0	517	9685	Felis_catus	2604	0	407	9685	Felis_catus	2217	1	316	9685	Felis_catus	2085	1	263
8782	Aves	9254	60	839	8782	Aves	7525	37	595	8782	Aves	6064	29	467	8782	Aves	4910	22	347	8782	Aves	3794	25	302	8782	Aves	2864	24	247	8782	Aves	2271	24	230	8782	Aves	1843	26	203	8782	Aves	1669	27	190
5000131	Psittacopasserae	8250	9	1013	5000131	Psittacopasserae	6707	5	823	5000131	Psittacopasserae	5383	4	685	5000131	Psittacopasserae	4334	5	581	5000131	Psittacopasserae	3307	6	493	5000131	Psittacopasserae	2488	5	381	5000131	Psittacopasserae	1980	3	294	5000131	Psittacopasserae	1636	2	209	5000131	Psittacopasserae	1496	2	175
59894	Ficedula_albicollis	7092	13	1171	59894	Ficedula_albicollis	5839	14	882	59894	Ficedula_albicollis	4803	12	592	59894	Ficedula_albicollis	3916	11	429	59894	Ficedula_albicollis	3014	8	301	59894	Ficedula_albicollis	2269	9	228	59894	Ficedula_albicollis	1801	10	189	59894	Ficedula_albicollis	1503	12	145	59894	Ficedula_albicollis	1374	12	134
123368	Acanthomorpha	13593	723	1160	123368	Acanthomorpha	10942	589	944	123368	Acanthomorpha	8871	496	692	123368	Acanthomorpha	7108	436	551	123368	Acanthomorpha	5562	384	456	123368	Acanthomorpha	4317	318	405	123368	Acanthomorpha	3396	273	346	123368	Acanthomorpha	2722	221	291	123368	Acanthomorpha	2458	213	260
8049	Gadus_morhua	8004	33	5622	8049	Gadus_morhua	6691	22	4273	8049	Gadus_morhua	5530	19	3360	8049	Gadus_morhua	4523	10	2595	8049	Gadus_morhua	3494	7	2075	8049	Gadus_morhua	2640	6	1683	8049	Gadus_morhua	2055	6	1347	8049	Gadus_morhua	1663	9	1068	8049	Gadus_morhua	1542	8	924
9031	Gallus_gallus	7450	78	1882	9031	Gallus_gallus	6286	68	1307	9031	Gallus_gallus	5227	51	888	9031	Gallus_gallus	4273	33	670	9031	Gallus_gallus	3314	30	510	9031	Gallus_gallus	2497	22	389	9031	Gallus_gallus	1970	19	320	9031	Gallus_gallus	1611	17	249	9031	Gallus_gallus	1471	14	212
1489872	Percomorpha	13367	373	599	1489872	Percomorpha	10771	239	410	1489872	Percomorpha	8767	183	287	1489872	Percomorpha	7039	131	200	1489872	Percomorpha	5520	106	148	1489872	Percomorpha	4296	92	113	1489872	Percomorpha	3389	81	88	1489872	Percomorpha	2732	78	68	1489872	Percomorpha	2466	76	68
5000014	Perciformes/Tetraodontiformes	11424	19	1962	5000014	Perciformes/Tetraodontiformes	9398	16	1389	5000014	Perciformes/Tetraodontiformes	7729	11	1049	5000014	Perciformes/Tetraodontiformes	6249	8	798	5000014	Perciformes/Tetraodontiformes	4876	9	653	5000014	Perciformes/Tetraodontiformes	3775	8	529	5000014	Perciformes/Tetraodontiformes	2939	7	457	5000014	Perciformes/Tetraodontiformes	2346	4	390	5000014	Perciformes/Tetraodontiformes	2126	4	344
69293	Gasterosteus_aculeatus	7972	24	3476	69293	Gasterosteus_aculeatus	6621	19	2796	69293	Gasterosteus_aculeatus	5498	17	2248	69293	Gasterosteus_aculeatus	4499	14	1764	69293	Gasterosteus_aculeatus	3473	12	1415	69293	Gasterosteus_aculeatus	2619	10	1166	69293	Gasterosteus_aculeatus	2063	10	886	69293	Gasterosteus_aculeatus	1670	13	689	69293	Gasterosteus_aculeatus	1558	11	579
314295	Hominoidea	13569	176	2405	314295	Hominoidea	11064	143	1659	314295	Hominoidea	9160	124	1149	314295	Hominoidea	7631	121	858	314295	Hominoidea	6377	114	765	314295	Hominoidea	5317	111	635	314295	Hominoidea	4587	106	526	314295	Hominoidea	4073	105	419	314295	Hominoidea	3870	103	360
9604	Hominidae	13040	51	580	9604	Hominidae	10654	53	463	9604	Hominidae	8828	45	377	9604	Hominidae	7356	41	316	9604	Hominidae	6129	38	286	9604	Hominidae	5092	31	256	9604	Hominidae	4390	31	228	9604	Hominidae	3890	30	213	9604	Hominidae	3696	30	204
207598	Homininae	12036	152	1156	207598	Homininae	9878	111	887	207598	Homininae	8230	101	699	207598	Homininae	6883	88	561	207598	Homininae	5678	80	531	207598	Homininae	4696	75	471	207598	Homininae	4048	71	413	207598	Homininae	3578	72	384	207598	Homininae	3400	71	367
9593	Gorilla_gorilla	10408	5	1633	9593	Gorilla_gorilla	8637	4	1245	9593	Gorilla_gorilla	7228	1	1003	9593	Gorilla_gorilla	6052	1	832	9593	Gorilla_gorilla	4920	2	760	9593	Gorilla_gorilla	4033	2	665	9593	Gorilla_gorilla	3459	1	590	9593	Gorilla_gorilla	3053	1	526	9593	Gorilla_gorilla	2911	1	490
5000124	Heliconiinae/Nymphalinae	8138	118	900	5000124	Heliconiinae/Nymphalinae	7091	85	799	5000124	Heliconiinae/Nymphalinae	6086	74	714	5000124	Heliconiinae/Nymphalinae	5095	51	613	5000124	Heliconiinae/Nymphalinae	4117	40	588	5000124	Heliconiinae/Nymphalinae	3334	36	552	5000124	Heliconiinae/Nymphalinae	2761	34	457	5000124	Heliconiinae/Nymphalinae	2375	37	369	5000124	Heliconiinae/Nymphalinae	2218	33	319
34740	Heliconius_melpomene	6157	39	2020	34740	Heliconius_melpomene	5728	31	1394	34740	Heliconius_melpomene	5088	26	1024	34740	Heliconius_melpomene	4372	25	748	34740	Heliconius_melpomene	3557	30	590	34740	Heliconius_melpomene	2900	28	462	34740	Heliconius_melpomene	2396	26	391	34740	Heliconius_melpomene	2071	30	334	34740	Heliconius_melpomene	1926	28	320
6412	Helobdella_robusta	5515	569	4261	6412	Helobdella_robusta	5106	561	3831	6412	Helobdella_robusta	4547	534	3319	6412	Helobdella_robusta	3901	490	2867	6412	Helobdella_robusta	3171	452	2445	6412	Helobdella_robusta	2506	391	2036	6412	Helobdella_robusta	2050	351	1735	6412	Helobdella_robusta	1699	336	1505	6412	Helobdella_robusta	1567	321	1395
5000016	Hominini	11507	15	544	5000016	Hominini	9454	11	435	5000016	Hominini	7880	9	359	5000016	Hominini	6589	3	297	5000016	Hominini	5418	2	262	5000016	Hominini	4467	3	232	5000016	Hominini	3846	3	205	5000016	Hominini	3398	1	181	5000016	Hominini	3233	1	168
9606	Homo_sapiens	9402	39	2144	9606	Homo_sapiens	7654	34	1834	9606	Homo_sapiens	6287	29	1622	9606	Homo_sapiens	5152	27	1464	9606	Homo_sapiens	4053	26	1391	9606	Homo_sapiens	3194	22	1295	9606	Homo_sapiens	2657	22	1211	9606	Homo_sapiens	2264	22	1156	9606	Homo_sapiens	2136	21	1118
6087	Hydra_vulgaris	6421	962	5658	6087	Hydra_vulgaris	5766	801	5018	6087	Hydra_vulgaris	5015	697	4432	6087	Hydra_vulgaris	4226	610	3808	6087	Hydra_vulgaris	3347	554	3256	6087	Hydra_vulgaris	2646	504	2695	6087	Hydra_vulgaris	2165	482	2234	6087	Hydra_vulgaris	1836	452	1807	6087	Hydra_vulgaris	1707	447	1653
43179	Ictidomys_tridecemlineatus	8571	1	1426	43179	Ictidomys_tridecemlineatus	7034	0	1020	43179	Ictidomys_tridecemlineatus	5773	1	722	43179	Ictidomys_tridecemlineatus	4695	0	556	43179	Ictidomys_tridecemlineatus	3643	0	435	43179	Ictidomys_tridecemlineatus	2827	0	368	43179	Ictidomys_tridecemlineatus	2299	0	291	43179	Ictidomys_tridecemlineatus	1911	0	237	43179	Ictidomys_tridecemlineatus	1783	0	211
1963758	Myomorpha	10144	7	808	1963758	Myomorpha	8241	6	580	1963758	Myomorpha	6739	5	411	1963758	Myomorpha	5427	5	308	1963758	Myomorpha	4257	5	255	1963758	Myomorpha	3333	4	194	1963758	Myomorpha	2735	4	136	1963758	Myomorpha	2283	4	64	1963758	Myomorpha	2116	4	46
51337	Jaculus_jaculus	8525	1	1620	51337	Jaculus_jaculus	7041	0	1200	51337	Jaculus_jaculus	5781	1	959	51337	Jaculus_jaculus	4685	1	743	51337	Jaculus_jaculus	3620	1	638	51337	Jaculus_jaculus	2787	0	546	51337	Jaculus_jaculus	2261	0	474	51337	Jaculus_jaculus	1843	0	440	51337	Jaculus_jaculus	1693	0	423
7897	Latimeria_chalumnae	8220	25	11554	7897	Latimeria_chalumnae	6722	12	9097	7897	Latimeria_chalumnae	5453	6	7174	7897	Latimeria_chalumnae	4360	4	5553	7897	Latimeria_chalumnae	3297	7	4662	7897	Latimeria_chalumnae	2465	4	3672	7897	Latimeria_chalumnae	1943	1	2887	7897	Latimeria_chalumnae	1569	4	1995	7897	Latimeria_chalumnae	1436	4	1586
72036	Lepeophtheirus_salmonis	3796	179	2845	72036	Lepeophtheirus_salmonis	3579	177	2516	72036	Lepeophtheirus_salmonis	3223	178	2126	72036	Lepeophtheirus_salmonis	2786	189	1829	72036	Lepeophtheirus_salmonis	2228	202	1559	72036	Lepeophtheirus_salmonis	1738	202	1317	72036	Lepeophtheirus_salmonis	1480	204	1129	72036	Lepeophtheirus_salmonis	1261	192	977	72036	Lepeophtheirus_salmonis	1174	195	908
7918	Lepisosteus_oculatus	7938	27	6079	7918	Lepisosteus_oculatus	6595	16	4730	7918	Lepisosteus_oculatus	5414	16	3696	7918	Lepisosteus_oculatus	4389	10	2853	7918	Lepisosteus_oculatus	3329	9	2321	7918	Lepisosteus_oculatus	2545	10	1869	7918	Lepisosteus_oculatus	1991	7	1463	7918	Lepisosteus_oculatus	1638	8	1103	7918	Lepisosteus_oculatus	1504	7	937
7574	Lingula_anatina	9860	2125	4547	7574	Lingula_anatina	9312	2059	3831	7574	Lingula_anatina	8367	1982	3223	7574	Lingula_anatina	7226	1838	2776	7574	Lingula_anatina	5983	1680	2403	7574	Lingula_anatina	4898	1553	2039	7574	Lingula_anatina	4146	1485	1771	7574	Lingula_anatina	3558	1400	1533	7574	Lingula_anatina	3342	1377	1418
225164	Lottia_gigantea	7521	543	2224	225164	Lottia_gigantea	6959	533	1925	225164	Lottia_gigantea	6137	505	1596	225164	Lottia_gigantea	5301	475	1294	225164	Lottia_gigantea	4321	473	1096	225164	Lottia_gigantea	3467	461	924	225164	Lottia_gigantea	2902	455	784	225164	Lottia_gigantea	2514	449	649	225164	Lottia_gigantea	2364	435	610
5000135	Paenungulata	10256	5	1958	5000135	Paenungulata	8128	1	1245	5000135	Paenungulata	6511	0	832	5000135	Paenungulata	5246	1	591	5000135	Paenungulata	4050	0	514	5000135	Paenungulata	3152	0	439	5000135	Paenungulata	2573	0	405	5000135	Paenungulata	2143	0	364	5000135	Paenungulata	2011	1	356
9785	Loxodonta_africana	8719	6	1543	9785	Loxodonta_africana	7162	7	973	9785	Loxodonta_africana	5851	6	666	9785	Loxodonta_africana	4756	4	494	9785	Loxodonta_africana	3651	4	403	9785	Loxodonta_africana	2804	3	351	9785	Loxodonta_africana	2261	1	313	9785	Loxodonta_africana	1869	1	275	9785	Loxodonta_africana	1751	0	260
7375	Lucilia_cuprina	5941	152	3225	7375	Lucilia_cuprina	5343	168	2588	7375	Lucilia_cuprina	4621	180	2034	7375	Lucilia_cuprina	3957	183	1625	7375	Lucilia_cuprina	3224	191	1308	7375	Lucilia_cuprina	2608	198	1065	7375	Lucilia_cuprina	2180	199	814	7375	Lucilia_cuprina	1901	204	625	7375	Lucilia_cuprina	1767	201	550
5000146	Papionini	12294	5	568	5000146	Papionini	9842	6	390	5000146	Papionini	8019	2	275	5000146	Papionini	6665	5	219	5000146	Papionini	5479	2	209	5000146	Papionini	4528	2	187	5000146	Papionini	3890	2	168	5000146	Papionini	3403	0	153	5000146	Papionini	3244	0	148
9568	Mandrillus_leucophaeus	10196	5	2103	9568	Mandrillus_leucophaeus	8495	4	1351	9568	Mandrillus_leucophaeus	7084	3	938	9568	Mandrillus_leucophaeus	5945	2	722	9568	Mandrillus_leucophaeus	4843	2	638	9568	Mandrillus_leucophaeus	3979	2	551	9568	Mandrillus_leucophaeus	3421	2	471	9568	Mandrillus_leucophaeus	3015	2	390	9568	Mandrillus_leucophaeus	2881	2	365
39758	Mayetiola_destructor	5941	600	4403	39758	Mayetiola_destructor	5618	626	3541	39758	Mayetiola_destructor	5051	591	2814	39758	Mayetiola_destructor	4389	585	2249	39758	Mayetiola_destructor	3585	560	1912	39758	Mayetiola_destructor	2876	546	1601	39758	Mayetiola_destructor	2349	508	1331	39758	Mayetiola_destructor	2011	505	1108	39758	Mayetiola_destructor	1874	500	1011
113334	Melitaea_cinxia	6775	125	1488	113334	Melitaea_cinxia	5798	82	1375	113334	Melitaea_cinxia	4950	63	1199	113334	Melitaea_cinxia	4140	59	1014	113334	Melitaea_cinxia	3260	46	903	113334	Melitaea_cinxia	2587	44	791	113334	Melitaea_cinxia	2136	46	671	113334	Melitaea_cinxia	1856	41	560	113334	Melitaea_cinxia	1747	38	509
13146	Melopsittacus_undulatus	7088	7	1169	13146	Melopsittacus_undulatus	5873	2	836	13146	Melopsittacus_undulatus	4759	1	625	13146	Melopsittacus_undulatus	3815	1	520	13146	Melopsittacus_undulatus	2858	2	451	13146	Melopsittacus_undulatus	2125	0	363	13146	Melopsittacus_undulatus	1680	0	300	13146	Melopsittacus_undulatus	1366	0	270	13146	Melopsittacus_undulatus	1273	1	224
376911	Strepsirrhini	10533	0	5748	376911	Strepsirrhini	8451	0	4280	376911	Strepsirrhini	6824	0	3190	376911	Strepsirrhini	5503	0	2492	376911	Strepsirrhini	4317	0	2202	376911	Strepsirrhini	3372	0	1850	376911	Strepsirrhini	2762	0	1538	376911	Strepsirrhini	2324	0	1247	376911	Strepsirrhini	2170	0	1107
376915	Lemuriformes	9708	15	840	376915	Lemuriformes	7878	9	582	376915	Lemuriformes	6409	5	420	376915	Lemuriformes	5183	4	324	376915	Lemuriformes	4042	5	280	376915	Lemuriformes	3147	4	229	376915	Lemuriformes	2576	3	189	376915	Lemuriformes	2156	2	170	376915	Lemuriformes	2012	2	160
30608	Microcebus_murinus	8886	3	825	30608	Microcebus_murinus	7276	0	602	30608	Microcebus_murinus	5958	0	451	30608	Microcebus_murinus	4855	1	329	30608	Microcebus_murinus	3764	1	279	30608	Microcebus_murinus	2920	1	228	30608	Microcebus_murinus	2400	0	176	30608	Microcebus_murinus	2011	0	145	30608	Microcebus_murinus	1889	0	123
1003038	Ctenophora	4361	427	16733	1003038	Ctenophora	4545	601	15758	1003038	Ctenophora	4439	774	14328	1003038	Ctenophora	4200	953	12434	1003038	Ctenophora	3764	1035	10975	1003038	Ctenophora	3312	1104	9312	1003038	Ctenophora	2918	1108	8016	1003038	Ctenophora	2566	1097	6860	1003038	Ctenophora	2320	1041	6377
27923	Mnemiopsis_leidyi	3977	348	732	27923	Mnemiopsis_leidyi	4016	366	895	27923	Mnemiopsis_leidyi	3898	368	909	27923	Mnemiopsis_leidyi	3712	346	834	27923	Mnemiopsis_leidyi	3314	303	753	27923	Mnemiopsis_leidyi	2988	302	626	27923	Mnemiopsis_leidyi	2715	285	488	27923	Mnemiopsis_leidyi	2477	275	364	27923	Mnemiopsis_leidyi	2314	280	286
9263	Marsupialia	10954	55	8443	9263	Marsupialia	8700	47	6166	9263	Marsupialia	6913	39	4552	9263	Marsupialia	5585	35	3285	9263	Marsupialia	4335	31	2699	9263	Marsupialia	3349	28	2127	9263	Marsupialia	2699	21	1636	9263	Marsupialia	2190	27	1119	9263	Marsupialia	2016	24	900
13616	Monodelphis_domestica	8244	51	2761	13616	Monodelphis_domestica	6895	46	1851	13616	Monodelphis_domestica	5650	34	1297	13616	Monodelphis_domestica	4617	34	1002	13616	Monodelphis_domestica	3571	29	793	13616	Monodelphis_domestica	2750	26	625	13616	Monodelphis_domestica	2210	16	505	13616	Monodelphis_domestica	1797	11	404	13616	Monodelphis_domestica	1664	10	362
9669	Mustela_putorius_furo	8337	7	1630	9669	Mustela_putorius_furo	6883	5	1213	9669	Mustela_putorius_furo	5638	7	941	9669	Mustela_putorius_furo	4556	9	773	9669	Mustela_putorius_furo	3477	15	695	9669	Mustela_putorius_furo	2677	19	591	9669	Mustela_putorius_furo	2182	18	481	9669	Mustela_putorius_furo	1806	12	408	9669	Mustela_putorius_furo	1679	11	365
10090	Mus_musculus	8977	92	1259	10090	Mus_musculus	7397	74	918	10090	Mus_musculus	6074	59	724	10090	Mus_musculus	4959	54	522	10090	Mus_musculus	3886	53	424	10090	Mus_musculus	3060	49	322	10090	Mus_musculus	2547	52	240	10090	Mus_musculus	2175	48	156	10090	Mus_musculus	2056	48	108
9397	Chiroptera	10320	2	5657	9397	Chiroptera	8174	1	4035	9397	Chiroptera	6606	1	3036	9397	Chiroptera	5300	0	2360	9397	Chiroptera	4150	0	2060	9397	Chiroptera	3221	0	1787	9397	Chiroptera	2652	0	1526	9397	Chiroptera	2238	0	1277	9397	Chiroptera	2100	0	1153
59463	Myotis_lucifugus	8575	17	1762	59463	Myotis_lucifugus	6952	10	1232	59463	Myotis_lucifugus	5694	6	918	59463	Myotis_lucifugus	4555	3	748	59463	Myotis_lucifugus	3498	5	657	59463	Myotis_lucifugus	2670	4	555	59463	Myotis_lucifugus	2164	4	492	59463	Myotis_lucifugus	1805	3	436	59463	Myotis_lucifugus	1682	3	421
8292	Amphibia	8867	60	10847	8292	Amphibia	7214	39	8531	8292	Amphibia	5839	34	6735	8292	Amphibia	4665	23	5211	8292	Amphibia	3567	19	4363	8292	Amphibia	2690	17	3424	8292	Amphibia	2157	19	2662	8292	Amphibia	1728	18	1812	8292	Amphibia	1601	18	1403
125878	Nanorana_parkeri	7761	53	1159	125878	Nanorana_parkeri	6497	33	750	125878	Nanorana_parkeri	5363	28	504	125878	Nanorana_parkeri	4337	22	350	125878	Nanorana_parkeri	3324	18	261	125878	Nanorana_parkeri	2510	17	197	125878	Nanorana_parkeri	2001	13	169	125878	Nanorana_parkeri	1604	13	137	125878	Nanorana_parkeri	1481	13	133
45351	Nematostella_vectensis	7551	517	2856	45351	Nematostella_vectensis	7249	521	2359	45351	Nematostella_vectensis	6547	517	2023	45351	Nematostella_vectensis	5782	533	1625	45351	Nematostella_vectensis	4837	529	1335	45351	Nematostella_vectensis	3909	501	1074	45351	Nematostella_vectensis	3258	483	850	45351	Nematostella_vectensis	2666	465	734	45351	Nematostella_vectensis	2433	441	701
61853	Nomascus_leucogenys	10014	7	3562	61853	Nomascus_leucogenys	8345	7	2726	61853	Nomascus_leucogenys	6957	5	2208	61853	Nomascus_leucogenys	5813	3	1821	61853	Nomascus_leucogenys	4702	2	1677	61853	Nomascus_leucogenys	3838	2	1481	61853	Nomascus_leucogenys	3273	1	1315	61853	Nomascus_leucogenys	2873	0	1200	61853	Nomascus_leucogenys	2743	0	1127
5000132	Australidelphia	9882	13	1085	5000132	Australidelphia	7887	13	826	5000132	Australidelphia	6305	7	615	5000132	Australidelphia	5078	8	515	5000132	Australidelphia	3908	6	433	5000132	Australidelphia	2997	4	356	5000132	Australidelphia	2412	3	290	5000132	Australidelphia	1962	3	231	5000132	Australidelphia	1821	3	198
9315	Notamacropus_eugenii	7150	4	2736	9315	Notamacropus_eugenii	5870	1	2018	9315	Notamacropus_eugenii	4742	1	1564	9315	Notamacropus_eugenii	3818	2	1262	9315	Notamacropus_eugenii	2892	2	1018	9315	Notamacropus_eugenii	2179	2	820	9315	Notamacropus_eugenii	1730	1	683	9315	Notamacropus_eugenii	1404	1	559	9315	Notamacropus_eugenii	1322	1	500
9975	Lagomorpha	9913	2	3238	9975	Lagomorpha	7867	2	2368	9975	Lagomorpha	6283	1	1796	9975	Lagomorpha	5042	0	1352	9975	Lagomorpha	3906	1	1139	9975	Lagomorpha	3041	0	923	9975	Lagomorpha	2526	0	703	9975	Lagomorpha	2119	0	507	9975	Lagomorpha	1986	0	435
9978	Ochotona_princeps	7886	10	2037	9978	Ochotona_princeps	6477	9	1399	9978	Ochotona_princeps	5295	7	995	9978	Ochotona_princeps	4301	5	746	9978	Ochotona_princeps	3294	4	616	9978	Ochotona_princeps	2545	4	500	9978	Ochotona_princeps	2095	6	437	9978	Ochotona_princeps	1745	5	379	9978	Ochotona_princeps	1635	5	356
37653	Octopus_bimaculoides	6952	493	4659	37653	Octopus_bimaculoides	6775	492	3877	37653	Octopus_bimaculoides	6271	487	3143	37653	Octopus_bimaculoides	5490	466	2609	37653	Octopus_bimaculoides	4485	431	2201	37653	Octopus_bimaculoides	3637	393	1802	37653	Octopus_bimaculoides	3003	375	1490	37653	Octopus_bimaculoides	2527	361	1271	37653	Octopus_bimaculoides	2284	342	1211
34765	Oikopleura_dioica	3683	627	3680	34765	Oikopleura_dioica	3633	665	3289	34765	Oikopleura_dioica	3346	696	2912	34765	Oikopleura_dioica	3010	693	2525	34765	Oikopleura_dioica	2644	684	2109	34765	Oikopleura_dioica	2245	710	1729	34765	Oikopleura_dioica	2055	735	1357	34765	Oikopleura_dioica	1892	731	1075	34765	Oikopleura_dioica	1836	733	969
1489921	Blenniiformes	10471	90	2986	1489921	Blenniiformes	8413	60	2418	1489921	Blenniiformes	6842	35	1960	1489921	Blenniiformes	5538	31	1532	1489921	Blenniiformes	4312	26	1234	1489921	Blenniiformes	3348	18	966	1489921	Blenniiformes	2696	13	706	1489921	Blenniiformes	2273	11	470	1489921	Blenniiformes	2089	11	388
8128	Oreochromis_niloticus	7450	19	3040	8128	Oreochromis_niloticus	5993	11	2431	8128	Oreochromis_niloticus	4827	12	2027	8128	Oreochromis_niloticus	3871	11	1678	8128	Oreochromis_niloticus	2886	9	1435	8128	Oreochromis_niloticus	2163	6	1191	8128	Oreochromis_niloticus	1691	7	1012	8128	Oreochromis_niloticus	1399	7	881	8128	Oreochromis_niloticus	1301	7	795
9258	Ornithorhynchus_anatinus	8380	83	11309	9258	Ornithorhynchus_anatinus	7656	78	7969	9258	Ornithorhynchus_anatinus	6728	64	5706	9258	Ornithorhynchus_anatinus	5672	67	4137	9258	Ornithorhynchus_anatinus	4607	60	3291	9258	Ornithorhynchus_anatinus	3563	44	2576	9258	Ornithorhynchus_anatinus	2708	45	2075	9258	Ornithorhynchus_anatinus	1930	31	1557	9258	Ornithorhynchus_anatinus	1582	24	1347
9818	Orycteropus_afer	8874	9	1524	9818	Orycteropus_afer	7209	3	1020	9818	Orycteropus_afer	5862	1	692	9818	Orycteropus_afer	4776	1	502	9818	Orycteropus_afer	3697	1	439	9818	Orycteropus_afer	2867	1	381	9818	Orycteropus_afer	2338	1	363	9818	Orycteropus_afer	1961	1	321	9818	Orycteropus_afer	1853	1	307
9986	Oryctolagus_cuniculus	8265	16	1664	9986	Oryctolagus_cuniculus	6805	11	1073	9986	Oryctolagus_cuniculus	5572	10	721	9986	Oryctolagus_cuniculus	4528	3	517	9986	Oryctolagus_cuniculus	3495	3	414	9986	Oryctolagus_cuniculus	2715	1	327	9986	Oryctolagus_cuniculus	2233	1	294	9986	Oryctolagus_cuniculus	1865	2	256	9986	Oryctolagus_cuniculus	1742	2	246
5000130	Adrianichthyidae/Poeciliidae	10274	157	354	5000130	Adrianichthyidae/Poeciliidae	8285	105	233	5000130	Adrianichthyidae/Poeciliidae	6746	57	153	5000130	Adrianichthyidae/Poeciliidae	5472	39	105	5000130	Adrianichthyidae/Poeciliidae	4261	32	83	5000130	Adrianichthyidae/Poeciliidae	3307	22	63	5000130	Adrianichthyidae/Poeciliidae	2660	17	53	5000130	Adrianichthyidae/Poeciliidae	2239	17	51	5000130	Adrianichthyidae/Poeciliidae	2054	13	48
8090	Oryzias_latipes	8361	97	2010	8090	Oryzias_latipes	6895	69	1459	8090	Oryzias_latipes	5664	47	1129	8090	Oryzias_latipes	4630	46	888	8090	Oryzias_latipes	3574	37	724	8090	Oryzias_latipes	2750	37	594	8090	Oryzias_latipes	2202	31	489	8090	Oryzias_latipes	1853	29	415	8090	Oryzias_latipes	1702	31	383
1940113	Oscarella_pearsei	3091	173	4178	1940113	Oscarella_pearsei	3207	203	3806	1940113	Oscarella_pearsei	3137	248	3283	1940113	Oscarella_pearsei	2770	251	2765	1940113	Oscarella_pearsei	2298	246	2315	1940113	Oscarella_pearsei	1827	231	1912	1940113	Oscarella_pearsei	1562	256	1549	1940113	Oscarella_pearsei	1292	238	1280	1940113	Oscarella_pearsei	1192	232	1147
30611	Otolemur_garnettii	8572	2	1963	30611	Otolemur_garnettii	6990	2	1463	30611	Otolemur_garnettii	5664	1	1161	30611	Otolemur_garnettii	4556	1	948	30611	Otolemur_garnettii	3487	1	831	30611	Otolemur_garnettii	2665	0	707	30611	Otolemur_garnettii	2165	1	598	30611	Otolemur_garnettii	1804	1	521	30611	Otolemur_garnettii	1693	1	478
91561	Cetartiodactyla	12987	30	2339	91561	Cetartiodactyla	10075	19	1735	91561	Cetartiodactyla	7999	13	1333	91561	Cetartiodactyla	6486	6	1000	91561	Cetartiodactyla	5209	6	863	91561	Cetartiodactyla	4200	8	720	91561	Cetartiodactyla	3517	8	590	91561	Cetartiodactyla	3016	8	451	91561	Cetartiodactyla	2819	8	389
5000140	Artiofabula	12338	18	667	5000140	Artiofabula	9742	11	344	5000140	Artiofabula	7838	9	170	5000140	Artiofabula	6411	5	80	5000140	Artiofabula	5158	6	57	5000140	Artiofabula	4157	5	48	5000140	Artiofabula	3483	8	42	5000140	Artiofabula	2979	6	43	5000140	Artiofabula	2787	5	37
5000141	Cetruminantia	11535	9	812	5000141	Cetruminantia	9032	6	716	5000141	Cetruminantia	7217	5	626	5000141	Cetruminantia	5862	1	550	5000141	Cetruminantia	4634	1	525	5000141	Cetruminantia	3689	1	469	5000141	Cetruminantia	3049	0	434	5000141	Cetruminantia	2581	0	398	5000141	Cetruminantia	2407	0	380
9940	Ovis_aries	9088	37	2484	9940	Ovis_aries	7531	24	1525	9940	Ovis_aries	6173	21	1065	9940	Ovis_aries	5071	21	812	9940	Ovis_aries	3963	17	688	9940	Ovis_aries	3125	18	582	9940	Ovis_aries	2564	13	498	9940	Ovis_aries	2155	12	438	9940	Ovis_aries	2006	12	413
9596	Pan	11197	98	408	9596	Pan	9204	66	316	9596	Pan	7665	53	268	9596	Pan	6425	48	212	9596	Pan	5268	46	196	9596	Pan	4338	44	173	9596	Pan	3737	44	153	9596	Pan	3314	44	128	9596	Pan	3163	44	114
9597	Pan_paniscus	10307	2	892	9597	Pan_paniscus	8539	1	666	9597	Pan_paniscus	7116	1	550	9597	Pan_paniscus	5973	0	452	9597	Pan_paniscus	4871	0	397	9597	Pan_paniscus	3982	0	356	9597	Pan_paniscus	3414	0	323	9597	Pan_paniscus	3026	0	288	9597	Pan_paniscus	2896	0	267
9598	Pan_troglodytes	10568	11	640	9598	Pan_troglodytes	8739	8	473	9598	Pan_troglodytes	7316	7	356	9598	Pan_troglodytes	6154	7	278	9598	Pan_troglodytes	5021	7	254	9598	Pan_troglodytes	4124	7	221	9598	Pan_troglodytes	3548	6	195	9598	Pan_troglodytes	3142	4	176	9598	Pan_troglodytes	2998	3	168
9555	Papio_anubis	10638	361	2017	9555	Papio_anubis	8397	216	1661	9555	Papio_anubis	6765	167	1421	9555	Papio_anubis	5519	132	1278	9555	Papio_anubis	4363	117	1233	9555	Papio_anubis	3478	108	1158	9555	Papio_anubis	2888	98	1100	9555	Papio_anubis	2451	88	1040	9555	Papio_anubis	2312	87	1019
121225	Pediculus_humanus	5017	25	10256	121225	Pediculus_humanus	4470	26	8973	121225	Pediculus_humanus	3846	23	7756	121225	Pediculus_humanus	3194	24	6522	121225	Pediculus_humanus	2459	24	5696	121225	Pediculus_humanus	1898	24	4823	121225	Pediculus_humanus	1488	25	4030	121225	Pediculus_humanus	1231	25	3298	121225	Pediculus_humanus	1139	25	2989
13735	Pelodiscus_sinensis	7797	18	2310	13735	Pelodiscus_sinensis	6476	12	1742	13735	Pelodiscus_sinensis	5280	11	1394	13735	Pelodiscus_sinensis	4225	7	1141	13735	Pelodiscus_sinensis	3223	5	983	13735	Pelodiscus_sinensis	2383	3	826	13735	Pelodiscus_sinensis	1871	4	704	13735	Pelodiscus_sinensis	1518	4	586	13735	Pelodiscus_sinensis	1404	3	526
7757	Petromyzon_marinus	4866	62	12949	7757	Petromyzon_marinus	4312	43	10498	7757	Petromyzon_marinus	3608	40	8387	7757	Petromyzon_marinus	2874	31	6527	7757	Petromyzon_marinus	2126	29	5387	7757	Petromyzon_marinus	1506	23	4236	7757	Petromyzon_marinus	1131	21	3350	7757	Petromyzon_marinus	821	25	2460	7757	Petromyzon_marinus	748	24	2030
9721	Cetacea	10460	6	1081	9721	Cetacea	8267	6	771	9721	Cetacea	6630	5	592	9721	Cetacea	5370	2	494	9721	Cetacea	4223	3	414	9721	Cetacea	3337	2	354	9721	Cetacea	2759	1	291	9721	Cetacea	2335	1	247	9721	Cetacea	2200	1	208
9755	Physeter_catodon	9455	71	1076	9755	Physeter_catodon	7619	46	694	9755	Physeter_catodon	6174	38	494	9755	Physeter_catodon	5006	29	393	9755	Physeter_catodon	3886	20	357	9755	Physeter_catodon	3042	19	314	9755	Physeter_catodon	2495	15	279	9755	Physeter_catodon	2093	15	257	9755	Physeter_catodon	1967	13	246
34499	Pleurobrachia_bachei	2534	455	2282	34499	Pleurobrachia_bachei	3180	634	1999	34499	Pleurobrachia_bachei	3486	717	1670	34499	Pleurobrachia_bachei	3671	814	1343	34499	Pleurobrachia_bachei	3560	865	1069	34499	Pleurobrachia_bachei	3375	881	818	34499	Pleurobrachia_bachei	3100	839	657	34499	Pleurobrachia_bachei	2743	744	567	34499	Pleurobrachia_bachei	2441	650	529
8079	Poeciliidae	9686	88	676	8079	Poeciliidae	7845	52	492	8079	Poeciliidae	6359	27	414	8079	Poeciliidae	5152	20	340	8079	Poeciliidae	3994	19	286	8079	Poeciliidae	3092	15	230	8079	Poeciliidae	2466	14	208	8079	Poeciliidae	2081	14	172	8079	Poeciliidae	1929	13	138
48698	Poecilia_formosa	8531	41	1196	48698	Poecilia_formosa	6928	20	937	48698	Poecilia_formosa	5613	12	758	48698	Poecilia_formosa	4546	9	615	48698	Poecilia_formosa	3466	7	535	48698	Poecilia_formosa	2660	9	441	48698	Poecilia_formosa	2110	9	365	48698	Poecilia_formosa	1787	9	303	48698	Poecilia_formosa	1664	9	274
9601	Pongo_abelii	9455	70	3655	9601	Pongo_abelii	7903	62	2813	9601	Pongo_abelii	6570	53	2311	9601	Pongo_abelii	5443	48	1961	9601	Pongo_abelii	4365	46	1810	9601	Pongo_abelii	3495	40	1637	9601	Pongo_abelii	2929	39	1500	9601	Pongo_abelii	2546	33	1377	9601	Pongo_abelii	2412	30	1314
54126	Pristionchus_pacificus	5980	1275	760	54126	Pristionchus_pacificus	6002	1407	638	54126	Pristionchus_pacificus	5704	1467	536	54126	Pristionchus_pacificus	5193	1446	463	54126	Pristionchus_pacificus	4623	1376	400	54126	Pristionchus_pacificus	4145	1342	385	54126	Pristionchus_pacificus	3743	1290	381	54126	Pristionchus_pacificus	3489	1212	356	54126	Pristionchus_pacificus	3326	1156	356
9813	Procavia_capensis	7960	5	2301	9813	Procavia_capensis	6545	3	1586	9813	Procavia_capensis	5345	2	1168	9813	Procavia_capensis	4341	1	906	9813	Procavia_capensis	3342	1	709	9813	Procavia_capensis	2573	1	580	9813	Procavia_capensis	2083	1	491	9813	Procavia_capensis	1747	1	397	9813	Procavia_capensis	1639	1	373
379532	Propithecus_coquereli	8774	1	935	379532	Propithecus_coquereli	7223	1	656	379532	Propithecus_coquereli	5933	1	477	379532	Propithecus_coquereli	4806	1	378	379532	Propithecus_coquereli	3724	1	319	379532	Propithecus_coquereli	2892	1	256	379532	Propithecus_coquereli	2357	1	220	379532	Propithecus_coquereli	1972	0	184	379532	Propithecus_coquereli	1843	0	169
132908	Pteropus_vampyrus	8611	2	1711	132908	Pteropus_vampyrus	7055	1	1120	132908	Pteropus_vampyrus	5783	1	824	132908	Pteropus_vampyrus	4735	3	568	132908	Pteropus_vampyrus	3686	3	467	132908	Pteropus_vampyrus	2864	2	359	132908	Pteropus_vampyrus	2338	2	316	132908	Pteropus_vampyrus	1979	2	261	132908	Pteropus_vampyrus	1863	1	238
61622	Rhinopithecus_roxellana	10265	5	934	61622	Rhinopithecus_roxellana	8519	5	743	61622	Rhinopithecus_roxellana	7084	3	581	61622	Rhinopithecus_roxellana	5890	2	498	61622	Rhinopithecus_roxellana	4781	2	456	61622	Rhinopithecus_roxellana	3905	2	409	61622	Rhinopithecus_roxellana	3353	2	366	61622	Rhinopithecus_roxellana	2947	2	343	61622	Rhinopithecus_roxellana	2806	2	325
13249	Rhodnius_prolixus	5141	309	3106	13249	Rhodnius_prolixus	4847	309	2618	13249	Rhodnius_prolixus	4402	305	2135	13249	Rhodnius_prolixus	3837	295	1798	13249	Rhodnius_prolixus	3113	283	1543	13249	Rhodnius_prolixus	2493	284	1270	13249	Rhodnius_prolixus	2046	276	1055	13249	Rhodnius_prolixus	1750	287	875	13249	Rhodnius_prolixus	1615	293	832
5000010	Ambulacraria	9911	99	12026	5000010	Ambulacraria	9024	84	9754	5000010	Ambulacraria	7898	96	7973	5000010	Ambulacraria	6661	84	6274	5000010	Ambulacraria	5387	63	5437	5000010	Ambulacraria	4183	54	4453	5000010	Ambulacraria	3290	45	3761	5000010	Ambulacraria	2586	44	2964	5000010	Ambulacraria	2279	43	2601
10224	Saccoglossus_kowalevskii	7202	423	3132	10224	Saccoglossus_kowalevskii	6480	347	2891	10224	Saccoglossus_kowalevskii	5708	313	2503	10224	Saccoglossus_kowalevskii	4780	274	2155	10224	Saccoglossus_kowalevskii	3758	242	1871	10224	Saccoglossus_kowalevskii	2848	217	1552	10224	Saccoglossus_kowalevskii	2283	206	1213	10224	Saccoglossus_kowalevskii	1893	198	891	10224	Saccoglossus_kowalevskii	1779	198	698
39432	Saimiri_boliviensis_boliviensis	9300	1	1045	39432	Saimiri_boliviensis_boliviensis	7604	1	779	39432	Saimiri_boliviensis_boliviensis	6260	3	599	39432	Saimiri_boliviensis_boliviensis	5137	0	484	39432	Saimiri_boliviensis_boliviensis	4048	0	420	39432	Saimiri_boliviensis_boliviensis	3208	0	370	39432	Saimiri_boliviensis_boliviensis	2678	0	329	39432	Saimiri_boliviensis_boliviensis	2304	0	288	39432	Saimiri_boliviensis_boliviensis	2185	0	275
9305	Sarcophilus_harrisii	8248	16	1650	9305	Sarcophilus_harrisii	6869	19	1037	9305	Sarcophilus_harrisii	5646	20	679	9305	Sarcophilus_harrisii	4593	15	500	9305	Sarcophilus_harrisii	3521	11	398	9305	Sarcophilus_harrisii	2669	12	340	9305	Sarcophilus_harrisii	2132	12	292	9305	Sarcophilus_harrisii	1733	10	239	9305	Sarcophilus_harrisii	1604	9	226
6183	Schistosoma_mansoni	2775	153	13146	6183	Schistosoma_mansoni	2714	163	11637	6183	Schistosoma_mansoni	2553	185	9948	6183	Schistosoma_mansoni	2191	185	8409	6183	Schistosoma_mansoni	1773	182	7049	6183	Schistosoma_mansoni	1467	190	5788	6183	Schistosoma_mansoni	1265	192	4750	6183	Schistosoma_mansoni	1149	203	3938	6183	Schistosoma_mansoni	1091	202	3588
13686	Solenopsis_invicta	6941	147	615	13686	Solenopsis_invicta	6007	126	382	13686	Solenopsis_invicta	5082	104	265	13686	Solenopsis_invicta	4177	92	205	13686	Solenopsis_invicta	3245	85	153	13686	Solenopsis_invicta	2533	81	112	13686	Solenopsis_invicta	2030	70	79	13686	Solenopsis_invicta	1707	67	68	13686	Solenopsis_invicta	1596	67	65
42254	Sorex_araneus	6450	7	2428	42254	Sorex_araneus	5322	2	1693	42254	Sorex_araneus	4383	2	1228	42254	Sorex_araneus	3557	1	913	42254	Sorex_araneus	2697	0	734	42254	Sorex_araneus	2039	0	632	42254	Sorex_araneus	1652	0	552	42254	Sorex_araneus	1384	0	490	42254	Sorex_araneus	1289	0	467
6843	Chelicerata	7425	37	10911	6843	Chelicerata	7057	33	9336	6843	Chelicerata	6252	38	8075	6843	Chelicerata	5398	45	6761	6843	Chelicerata	4420	46	5877	6843	Chelicerata	3602	48	4955	6843	Chelicerata	2937	58	4239	6843	Chelicerata	2371	59	3520	6843	Chelicerata	2122	57	3243
407821	Stegodyphus_mimosarum	6421	401	1405	407821	Stegodyphus_mimosarum	6380	407	1084	407821	Stegodyphus_mimosarum	5798	396	850	407821	Stegodyphus_mimosarum	5156	393	635	407821	Stegodyphus_mimosarum	4252	385	553	407821	Stegodyphus_mimosarum	3491	369	480	407821	Stegodyphus_mimosarum	2852	361	446	407821	Stegodyphus_mimosarum	2335	342	378	407821	Stegodyphus_mimosarum	2089	333	366
126957	Strigamia_maritima	4905	247	12026	126957	Strigamia_maritima	4463	270	10611	126957	Strigamia_maritima	3916	275	9224	126957	Strigamia_maritima	3269	256	7838	126957	Strigamia_maritima	2599	250	6859	126957	Strigamia_maritima	1992	255	5875	126957	Strigamia_maritima	1604	254	5059	126957	Strigamia_maritima	1358	253	4169	126957	Strigamia_maritima	1236	233	3798
7668	Strongylocentrotus_purpuratus	7427	722	3206	7668	Strongylocentrotus_purpuratus	7178	689	2535	7668	Strongylocentrotus_purpuratus	6397	613	2114	7668	Strongylocentrotus_purpuratus	5538	554	1677	7668	Strongylocentrotus_purpuratus	4502	459	1344	7668	Strongylocentrotus_purpuratus	3507	402	1078	7668	Strongylocentrotus_purpuratus	2745	355	900	7668	Strongylocentrotus_purpuratus	2119	338	805	7668	Strongylocentrotus_purpuratus	1835	320	764
34506	Strongyloides_ratti	4012	294	1307	34506	Strongyloides_ratti	3875	313	1159	34506	Strongyloides_ratti	3532	302	1050	34506	Strongyloides_ratti	3140	297	916	34506	Strongyloides_ratti	2666	277	822	34506	Strongyloides_ratti	2308	265	749	34506	Strongyloides_ratti	2058	261	691	34506	Strongyloides_ratti	1925	243	632	34506	Strongyloides_ratti	1856	239	612
9823	Sus_scrofa	9302	25	3061	9823	Sus_scrofa	7759	17	2000	9823	Sus_scrofa	6408	13	1443	9823	Sus_scrofa	5265	11	1157	9823	Sus_scrofa	4167	9	1000	9823	Sus_scrofa	3304	8	861	9823	Sus_scrofa	2763	7	727	9823	Sus_scrofa	2365	8	622	9823	Sus_scrofa	2234	8	561
31022	Tetraodontiformes	9944	22	1502	31022	Tetraodontiformes	8219	18	1197	31022	Tetraodontiformes	6749	15	995	31022	Tetraodontiformes	5435	13	827	31022	Tetraodontiformes	4167	13	722	31022	Tetraodontiformes	3213	12	574	31022	Tetraodontiformes	2474	9	474	31022	Tetraodontiformes	1971	8	383	31022	Tetraodontiformes	1771	7	362
31033	Takifugu_rubripes	8221	38	1761	31033	Takifugu_rubripes	6928	35	1326	31033	Takifugu_rubripes	5718	18	1049	31033	Takifugu_rubripes	4682	16	769	31033	Takifugu_rubripes	3616	15	566	31033	Takifugu_rubripes	2816	17	414	31033	Takifugu_rubripes	2227	18	265	31033	Takifugu_rubripes	1842	14	143	31033	Takifugu_rubripes	1667	13	117
32264	Tetranychus_urticae	4175	519	3769	32264	Tetranychus_urticae	3856	520	3721	32264	Tetranychus_urticae	3465	528	3315	32264	Tetranychus_urticae	2984	537	2951	32264	Tetranychus_urticae	2435	523	2508	32264	Tetranychus_urticae	1957	505	2150	32264	Tetranychus_urticae	1665	489	1761	32264	Tetranychus_urticae	1427	471	1415	32264	Tetranychus_urticae	1354	461	1229
99883	Tetraodon_nigroviridis	7560	45	2429	99883	Tetraodon_nigroviridis	6326	43	1936	99883	Tetraodon_nigroviridis	5189	32	1592	99883	Tetraodon_nigroviridis	4133	25	1327	99883	Tetraodon_nigroviridis	3082	23	1108	99883	Tetraodon_nigroviridis	2293	20	940	99883	Tetraodon_nigroviridis	1698	17	793	99883	Tetraodon_nigroviridis	1290	15	696	99883	Tetraodon_nigroviridis	1172	14	613
7070	Tribolium_castaneum	6369	165	3310	7070	Tribolium_castaneum	5633	189	2922	7070	Tribolium_castaneum	4827	168	2465	7070	Tribolium_castaneum	4080	189	2026	7070	Tribolium_castaneum	3279	182	1732	7070	Tribolium_castaneum	2620	175	1370	7070	Tribolium_castaneum	2152	179	1114	7070	Tribolium_castaneum	1834	166	849	7070	Tribolium_castaneum	1732	158	707
6334	Trichinella_spiralis	3187	825	2515	6334	Trichinella_spiralis	3195	890	2164	6334	Trichinella_spiralis	3120	921	1868	6334	Trichinella_spiralis	2869	917	1548	6334	Trichinella_spiralis	2526	933	1366	6334	Trichinella_spiralis	2308	984	1197	6334	Trichinella_spiralis	2080	997	1116	6334	Trichinella_spiralis	1891	990	1053	6334	Trichinella_spiralis	1825	984	1013
10228	Trichoplax_adhaerens	4513	172	7497	10228	Trichoplax_adhaerens	4072	152	6598	10228	Trichoplax_adhaerens	3623	153	5746	10228	Trichoplax_adhaerens	3082	146	4896	10228	Trichoplax_adhaerens	2412	146	4109	10228	Trichoplax_adhaerens	1830	146	3459	10228	Trichoplax_adhaerens	1503	149	2875	10228	Trichoplax_adhaerens	1303	140	2369	10228	Trichoplax_adhaerens	1212	137	2153
37347	Tupaia_belangeri	7457	11	9392	37347	Tupaia_belangeri	6218	8	6827	37347	Tupaia_belangeri	5097	9	5082	37347	Tupaia_belangeri	4155	5	3907	37347	Tupaia_belangeri	3190	2	3364	37347	Tupaia_belangeri	2468	2	2772	37347	Tupaia_belangeri	2012	2	2306	37347	Tupaia_belangeri	1694	2	1887	37347	Tupaia_belangeri	1580	2	1701
9739	Tursiops_truncatus	8549	0	1911	9739	Tursiops_truncatus	7025	1	1243	9739	Tursiops_truncatus	5743	1	888	9739	Tursiops_truncatus	4690	0	680	9739	Tursiops_truncatus	3632	0	591	9739	Tursiops_truncatus	2828	0	509	9739	Tursiops_truncatus	2319	0	440	9739	Tursiops_truncatus	1948	0	387	9739	Tursiops_truncatus	1829	0	371
30538	Vicugna_pacos	6292	6	6701	30538	Vicugna_pacos	5234	4	4845	30538	Vicugna_pacos	4304	3	3698	30538	Vicugna_pacos	3546	2	2942	30538	Vicugna_pacos	2695	1	2515	30538	Vicugna_pacos	2079	1	2122	30538	Vicugna_pacos	1691	1	1827	30538	Vicugna_pacos	1405	1	1612	30538	Vicugna_pacos	1304	1	1516
8364	Xenopus_tropicalis	7317	51	1601	8364	Xenopus_tropicalis	5963	29	1280	8364	Xenopus_tropicalis	4811	24	1052	8364	Xenopus_tropicalis	3848	20	837	8364	Xenopus_tropicalis	2884	14	697	8364	Xenopus_tropicalis	2113	11	588	8364	Xenopus_tropicalis	1665	13	505	8364	Xenopus_tropicalis	1329	11	410	8364	Xenopus_tropicalis	1233	11	379
8083	Xiphophorus_maculatus	8551	87	1222	8083	Xiphophorus_maculatus	7031	62	876	8083	Xiphophorus_maculatus	5757	47	649	8083	Xiphophorus_maculatus	4659	42	535	8083	Xiphophorus_maculatus	3585	33	442	8083	Xiphophorus_maculatus	2758	31	365	8083	Xiphophorus_maculatus	2199	27	294	8083	Xiphophorus_maculatus	1848	26	259	8083	Xiphophorus_maculatus	1712	24	241
136037	Zootermopsis_nevadensis	5515	93	10469	136037	Zootermopsis_nevadensis	4936	102	9275	136037	Zootermopsis_nevadensis	4323	107	8021	136037	Zootermopsis_nevadensis	3676	124	6736	136037	Zootermopsis_nevadensis	2936	129	5901	136037	Zootermopsis_nevadensis	2301	149	5024	136037	Zootermopsis_nevadensis	1869	139	4213	136037	Zootermopsis_nevadensis	1576	145	3404	136037	Zootermopsis_nevadensis	1456	146	3098
554915	Amoebozoa	4522	49	17119	554915	Amoebozoa	4453	60	16749	554915	Amoebozoa	4260	63	15612	554915	Amoebozoa	3764	52	14362	554915	Amoebozoa	3231	43	13189	554915	Amoebozoa	2775	37	11840	554915	Amoebozoa	2437	29	10637	554915	Amoebozoa	2219	32	9791	554915	Amoebozoa	2073	25	9365
1257118	Acanthamoeba_castellanii_str_neff	3705	543	1360	1257118	Acanthamoeba_castellanii_str_neff	3794	593	1252	1257118	Acanthamoeba_castellanii_str_neff	3670	618	1208	1257118	Acanthamoeba_castellanii_str_neff	3328	636	1072	1257118	Acanthamoeba_castellanii_str_neff	2879	660	1012	1257118	Acanthamoeba_castellanii_str_neff	2496	631	910	1257118	Acanthamoeba_castellanii_str_neff	2228	635	844	1257118	Acanthamoeba_castellanii_str_neff	2069	644	794	1257118	Acanthamoeba_castellanii_str_neff	1965	633	741
28009	Choanoflagellida	18922	2764	9357	28009	Choanoflagellida	19923	2959	8157	28009	Choanoflagellida	19470	2951	7069	28009	Choanoflagellida	18066	2914	6079	28009	Choanoflagellida	16418	2742	5304	28009	Choanoflagellida	14465	2420	4514	28009	Choanoflagellida	12577	2021	3959	28009	Choanoflagellida	11028	1719	3471	28009	Choanoflagellida	10308	1563	3274
1924739	Acanthoecida	13776	2533	7679	1924739	Acanthoecida	14385	2575	8113	1924739	Acanthoecida	14203	2524	7791	1924739	Acanthoecida	13347	2356	7075	1924739	Acanthoecida	12217	2141	6342	1924739	Acanthoecida	10666	1910	5709	1924739	Acanthoecida	9157	1584	5004	1924739	Acanthoecida	8018	1410	4420	1924739	Acanthoecida	7446	1305	4167
28010	Acanthoecidae	12206	1944	3514	28010	Acanthoecidae	12477	1799	3707	28010	Acanthoecidae	12122	1639	3720	28010	Acanthoecidae	11324	1502	3525	28010	Acanthoecidae	10288	1430	3359	28010	Acanthoecidae	8977	1304	2993	28010	Acanthoecidae	7775	1222	2604	28010	Acanthoecidae	6827	1126	2317	28010	Acanthoecidae	6361	1070	2155
5000114	Acanthoecidae_clade_1	12028	1517	1695	5000114	Acanthoecidae_clade_1	11656	1221	2042	5000114	Acanthoecidae_clade_1	10901	1043	2264	5000114	Acanthoecidae_clade_1	9876	859	2307	5000114	Acanthoecidae_clade_1	8760	701	2229	5000114	Acanthoecidae_clade_1	7698	602	1881	5000114	Acanthoecidae_clade_1	6745	536	1566	5000114	Acanthoecidae_clade_1	6074	483	1236	5000114	Acanthoecidae_clade_1	5764	481	1078
81533	Acanthoeca_spectabilis	11218	902	1712	81533	Acanthoeca_spectabilis	10864	937	1729	81533	Acanthoeca_spectabilis	10105	914	1710	81533	Acanthoeca_spectabilis	9150	863	1589	81533	Acanthoeca_spectabilis	8027	816	1549	81533	Acanthoeca_spectabilis	7032	777	1443	81533	Acanthoeca_spectabilis	6239	755	1261	81533	Acanthoeca_spectabilis	5703	768	1139	81533	Acanthoeca_spectabilis	5497	762	1029
3000005	Excavata/Diaphoretickes	18604	189	3886	3000005	Excavata/Diaphoretickes	17957	186	4052	3000005	Excavata/Diaphoretickes	16520	178	4142	3000005	Excavata/Diaphoretickes	14860	184	4143	3000005	Excavata/Diaphoretickes	13153	189	4116	3000005	Excavata/Diaphoretickes	11488	182	3965	3000005	Excavata/Diaphoretickes	10052	177	3854	3000005	Excavata/Diaphoretickes	8952	172	3834	3000005	Excavata/Diaphoretickes	8453	167	3779
3000007	Diaphoretickes	18662	856	798	3000007	Diaphoretickes	18031	844	770	3000007	Diaphoretickes	16467	717	770	3000007	Diaphoretickes	14805	689	744	3000007	Diaphoretickes	13151	697	699	3000007	Diaphoretickes	11460	657	685	3000007	Diaphoretickes	10021	652	683	3000007	Diaphoretickes	8936	606	622	3000007	Diaphoretickes	8404	586	635
3000008	Sar	8714	159	10107	3000008	Sar	8968	162	9225	3000008	Sar	8610	198	8055	3000008	Sar	8168	189	6826	3000008	Sar	7529	198	5820	3000008	Sar	6911	186	4735	3000008	Sar	6367	182	3836	3000008	Sar	5934	183	3185	3000008	Sar	5703	175	2876
3000202	Stramenopiles/Alveolata	6054	28	2688	3000202	Stramenopiles/Alveolata	6063	22	2927	3000202	Stramenopiles/Alveolata	5746	24	2888	3000202	Stramenopiles/Alveolata	5379	33	2822	3000202	Stramenopiles/Alveolata	4885	23	2667	3000202	Stramenopiles/Alveolata	4381	30	2560	3000202	Stramenopiles/Alveolata	3980	28	2415	3000202	Stramenopiles/Alveolata	3688	24	2270	3000202	Stramenopiles/Alveolata	3554	24	2173
33634	Stramenopiles	4657	120	1517	33634	Stramenopiles	4717	153	1499	33634	Stramenopiles	4528	164	1382	33634	Stramenopiles	4223	142	1298	33634	Stramenopiles	3798	147	1234	33634	Stramenopiles	3366	150	1165	33634	Stramenopiles	3029	156	1107	33634	Stramenopiles	2779	131	1040	33634	Stramenopiles	2674	136	1016
3000203	Bacillariophyceae/Dictyochophyceae	3916	34	775	3000203	Bacillariophyceae/Dictyochophyceae	3943	37	811	3000203	Bacillariophyceae/Dictyochophyceae	3781	51	798	3000203	Bacillariophyceae/Dictyochophyceae	3485	53	791	3000203	Bacillariophyceae/Dictyochophyceae	3108	45	735	3000203	Bacillariophyceae/Dictyochophyceae	2721	32	677	3000203	Bacillariophyceae/Dictyochophyceae	2433	42	638	3000203	Bacillariophyceae/Dictyochophyceae	2229	47	597	3000203	Bacillariophyceae/Dictyochophyceae	2150	47	571
44056	Aureococcus_anophagefferens	2816	166	1266	44056	Aureococcus_anophagefferens	2747	203	1399	44056	Aureococcus_anophagefferens	2614	233	1400	44056	Aureococcus_anophagefferens	2418	264	1331	44056	Aureococcus_anophagefferens	2106	302	1304	44056	Aureococcus_anophagefferens	1786	298	1233	44056	Aureococcus_anophagefferens	1551	294	1176	44056	Aureococcus_anophagefferens	1375	276	1130	44056	Aureococcus_anophagefferens	1269	250	1131
543769	Rhizaria	5618	40	3136	543769	Rhizaria	6008	54	3014	543769	Rhizaria	5867	67	2810	543769	Rhizaria	5578	71	2661	543769	Rhizaria	5111	89	2507	543769	Rhizaria	4692	79	2298	543769	Rhizaria	4310	74	2131	543769	Rhizaria	4027	75	1982	543769	Rhizaria	3836	71	1938
753081	Bigelowiella_natans	3647	350	2321	753081	Bigelowiella_natans	3990	420	2438	753081	Bigelowiella_natans	4042	472	2297	753081	Bigelowiella_natans	3933	510	2155	753081	Bigelowiella_natans	3603	499	2007	753081	Bigelowiella_natans	3276	493	1909	753081	Bigelowiella_natans	3020	493	1783	753081	Bigelowiella_natans	2866	499	1660	753081	Bigelowiella_natans	2742	486	1580
33630	Alveolata	3166	22	2910	33630	Alveolata	3141	30	2952	33630	Alveolata	2960	35	2821	33630	Alveolata	2689	29	2719	33630	Alveolata	2354	25	2556	33630	Alveolata	2087	24	2318	33630	Alveolata	1876	21	2125	33630	Alveolata	1740	26	1974	33630	Alveolata	1672	24	1906
1481888	Blepharisma_stoltei	4918	2621	869	1481888	Blepharisma_stoltei	4670	2407	878	1481888	Blepharisma_stoltei	4306	2226	880	1481888	Blepharisma_stoltei	3953	2089	825	1481888	Blepharisma_stoltei	3521	1966	799	1481888	Blepharisma_stoltei	3196	1877	768	1481888	Blepharisma_stoltei	2933	1770	713	1481888	Blepharisma_stoltei	2766	1710	684	1481888	Blepharisma_stoltei	2713	1696	655
3000006	Excavata	3533	16	15087	3000006	Excavata	3483	22	14496	3000006	Excavata	3382	26	13164	3000006	Excavata	3093	24	11791	3000006	Excavata	2754	16	10415	3000006	Excavata	2462	17	9043	3000006	Excavata	2323	17	7746	3000006	Excavata	2160	16	6808	3000006	Excavata	2104	21	6370
33682	Euglenozoa	3637	1552	1448	33682	Euglenozoa	3830	1743	1396	33682	Euglenozoa	3850	1832	1364	33682	Euglenozoa	3672	1831	1252	33682	Euglenozoa	3394	1802	1162	33682	Euglenozoa	3124	1734	1072	33682	Euglenozoa	2944	1659	1038	33682	Euglenozoa	2811	1618	967	33682	Euglenozoa	2735	1594	963
75058	Bodo_saltans	3957	637	317	75058	Bodo_saltans	4304	734	260	75058	Bodo_saltans	4412	786	224	75058	Bodo_saltans	4300	842	214	75058	Bodo_saltans	4052	868	210	75058	Bodo_saltans	3771	850	203	75058	Bodo_saltans	3585	845	204	75058	Bodo_saltans	3427	829	213	75058	Bodo_saltans	3376	844	203
595528	Capsaspora_owczarzaki_atcc_30864	3046	141	18975	595528	Capsaspora_owczarzaki_atcc_30864	2941	121	18518	595528	Capsaspora_owczarzaki_atcc_30864	2708	118	17461	595528	Capsaspora_owczarzaki_atcc_30864	2381	118	16005	595528	Capsaspora_owczarzaki_atcc_30864	1898	103	14631	595528	Capsaspora_owczarzaki_atcc_30864	1524	101	13075	595528	Capsaspora_owczarzaki_atcc_30864	1271	98	11710	595528	Capsaspora_owczarzaki_atcc_30864	1087	88	10620	595528	Capsaspora_owczarzaki_atcc_30864	1017	85	10120
1924738	Craspedida	16742	877	3057	1924738	Craspedida	17615	971	3279	1924738	Craspedida	17109	956	3317	1924738	Craspedida	15954	908	3020	1924738	Craspedida	14424	874	2868	1924738	Craspedida	12716	800	2549	1924738	Craspedida	10949	664	2292	1924738	Craspedida	9515	560	2073	1924738	Craspedida	8846	511	1973
5000101	Craspedida_clades_1_2	16746	1015	1011	5000101	Craspedida_clades_1_2	17537	1049	1127	5000101	Craspedida_clades_1_2	16970	1021	1160	5000101	Craspedida_clades_1_2	15821	963	1096	5000101	Craspedida_clades_1_2	14314	901	1011	5000101	Craspedida_clades_1_2	12556	778	938	5000101	Craspedida_clades_1_2	10834	688	803	5000101	Craspedida_clades_1_2	9425	566	656	5000101	Craspedida_clades_1_2	8785	528	589
5000102	Craspedida_clade_1	9858	479	7367	5000102	Craspedida_clade_1	9955	448	8030	5000102	Craspedida_clade_1	9495	390	7865	5000102	Craspedida_clade_1	8733	338	7426	5000102	Craspedida_clade_1	7675	311	6950	5000102	Craspedida_clade_1	6602	267	6221	5000102	Craspedida_clade_1	5658	246	5422	5000102	Craspedida_clade_1	4851	202	4776	5000102	Craspedida_clade_1	4511	191	4465
5000103	Brevicollis_clade	6427	241	3672	5000103	Brevicollis_clade	6190	240	4005	5000103	Brevicollis_clade	5688	228	4035	5000103	Brevicollis_clade	5048	229	3914	5000103	Brevicollis_clade	4234	223	3664	5000103	Brevicollis_clade	3545	186	3243	5000103	Brevicollis_clade	3017	171	2812	5000103	Brevicollis_clade	2593	169	2427	5000103	Brevicollis_clade	2386	161	2286
81531	Choanoeca_perplexa	6363	662	726	81531	Choanoeca_perplexa	6372	756	574	81531	Choanoeca_perplexa	5989	797	496	81531	Choanoeca_perplexa	5488	846	406	81531	Choanoeca_perplexa	4699	819	354	81531	Choanoeca_perplexa	4078	852	319	81531	Choanoeca_perplexa	3596	877	298	81531	Choanoeca_perplexa	3232	925	286	81531	Choanoeca_perplexa	3047	951	290
3000009	Archaeplastida	15414	155	3403	3000009	Archaeplastida	14524	124	3631	3000009	Archaeplastida	12950	110	3627	3000009	Archaeplastida	11255	81	3631	3000009	Archaeplastida	9743	58	3466	3000009	Archaeplastida	8162	55	3353	3000009	Archaeplastida	6943	52	3130	3000009	Archaeplastida	6001	39	2974	3000009	Archaeplastida	5553	45	2896
3000010	Rodophyta	3142	91	12363	3000010	Rodophyta	3084	98	11538	3000010	Rodophyta	2891	107	10166	3000010	Rodophyta	2602	104	8757	3000010	Rodophyta	2298	95	7540	3000010	Rodophyta	2011	89	6240	3000010	Rodophyta	1842	89	5190	3000010	Rodophyta	1698	94	4397	3000010	Rodophyta	1632	92	4013
2769	Chondrus_crispus	2325	311	1128	2769	Chondrus_crispus	2299	300	1085	2769	Chondrus_crispus	2206	304	989	2769	Chondrus_crispus	1963	292	931	2769	Chondrus_crispus	1667	286	917	2769	Chondrus_crispus	1431	286	866	2769	Chondrus_crispus	1296	291	837	2769	Chondrus_crispus	1172	287	813	2769	Chondrus_crispus	1146	290	776
5000001	Teretosporea	6324	51	16253	5000001	Teretosporea	6228	49	15831	5000001	Teretosporea	5872	48	14870	5000001	Teretosporea	5383	41	13537	5000001	Teretosporea	4678	39	12404	5000001	Teretosporea	4094	32	11037	5000001	Teretosporea	3600	30	9859	5000001	Teretosporea	3145	28	9005	5000001	Teretosporea	2961	34	8597
127916	Ichthyosporea	5827	32	529	127916	Ichthyosporea	5794	24	458	127916	Ichthyosporea	5453	16	435	127916	Ichthyosporea	5001	22	404	127916	Ichthyosporea	4315	18	381	127916	Ichthyosporea	3743	15	366	127916	Ichthyosporea	3241	11	370	127916	Ichthyosporea	2787	14	372	127916	Ichthyosporea	2582	13	392
1932427	Chromosphaera_perkinsii	3761	473	2539	1932427	Chromosphaera_perkinsii	3665	478	2607	1932427	Chromosphaera_perkinsii	3426	488	2515	1932427	Chromosphaera_perkinsii	3071	480	2410	1932427	Chromosphaera_perkinsii	2572	471	2214	1932427	Chromosphaera_perkinsii	2163	454	2034	1932427	Chromosphaera_perkinsii	1908	441	1774	1932427	Chromosphaera_perkinsii	1758	411	1440	1932427	Chromosphaera_perkinsii	1687	411	1306
5000108	Craspedida_clade_2	14437	594	2903	5000108	Craspedida_clade_2	15074	619	3082	5000108	Craspedida_clade_2	14712	646	2904	5000108	Craspedida_clade_2	13678	626	2769	5000108	Craspedida_clade_2	12422	593	2485	5000108	Craspedida_clade_2	10900	564	2220	5000108	Craspedida_clade_2	9423	511	1922	5000108	Craspedida_clade_2	8220	469	1674	5000108	Craspedida_clade_2	7662	456	1579
5000110	Punica/Fluctuans/Hollandica_clade	12659	239	2017	5000110	Punica/Fluctuans/Hollandica_clade	13183	257	2148	5000110	Punica/Fluctuans/Hollandica_clade	12880	246	2078	5000110	Punica/Fluctuans/Hollandica_clade	12023	245	1900	5000110	Punica/Fluctuans/Hollandica_clade	10833	224	1813	5000110	Punica/Fluctuans/Hollandica_clade	9506	227	1621	5000110	Punica/Fluctuans/Hollandica_clade	8200	204	1427	5000110	Punica/Fluctuans/Hollandica_clade	7138	171	1253	5000110	Punica/Fluctuans/Hollandica_clade	6634	155	1183
1742608	Codosiga_hollandica	9792	3870	6737	1742608	Codosiga_hollandica	10430	4125	6878	1742608	Codosiga_hollandica	10298	4136	6718	1742608	Codosiga_hollandica	9906	4141	6258	1742608	Codosiga_hollandica	9179	4069	5723	1742608	Codosiga_hollandica	8460	4094	5140	1742608	Codosiga_hollandica	7812	4096	4484	1742608	Codosiga_hollandica	7330	4154	3962	1742608	Codosiga_hollandica	7055	4120	3699
98351	Corallochytrium_limacisporum	2786	88	3626	98351	Corallochytrium_limacisporum	2663	99	3664	98351	Corallochytrium_limacisporum	2458	86	3500	98351	Corallochytrium_limacisporum	2142	81	3322	98351	Corallochytrium_limacisporum	1713	88	3053	98351	Corallochytrium_limacisporum	1390	79	2783	98351	Corallochytrium_limacisporum	1189	71	2482	98351	Corallochytrium_limacisporum	1089	68	2124	98351	Corallochytrium_limacisporum	1071	65	1955
198625	Ichthyophonida	4594	60	1293	198625	Ichthyophonida	4655	85	1224	198625	Ichthyophonida	4404	99	1148	198625	Ichthyophonida	4052	103	1052	198625	Ichthyophonida	3454	108	969	198625	Ichthyophonida	2955	100	888	198625	Ichthyophonida	2502	93	832	198625	Ichthyophonida	2078	93	802	198625	Ichthyophonida	1883	78	777
5000002	Ichthyophonida_1	4833	904	665	5000002	Ichthyophonida_1	4982	956	629	5000002	Ichthyophonida_1	4827	980	557	5000002	Ichthyophonida_1	4515	983	520	5000002	Ichthyophonida_1	3956	968	466	5000002	Ichthyophonida_1	3488	952	419	5000002	Ichthyophonida_1	3106	950	346	5000002	Ichthyophonida_1	2701	947	324	5000002	Ichthyophonida_1	2504	935	314
470921	Creolimax_fragrantissima	3961	80	952	470921	Creolimax_fragrantissima	3957	70	1095	470921	Creolimax_fragrantissima	3720	62	1169	470921	Creolimax_fragrantissima	3399	55	1171	470921	Creolimax_fragrantissima	2900	50	1106	470921	Creolimax_fragrantissima	2521	50	1017	470921	Creolimax_fragrantissima	2301	45	850	470921	Creolimax_fragrantissima	2146	43	598	470921	Creolimax_fragrantissima	2086	45	463
3000300	Cyanidiophyceae	2578	54	618	3000300	Cyanidiophyceae	2564	62	582	3000300	Cyanidiophyceae	2445	67	513	3000300	Cyanidiophyceae	2203	59	458	3000300	Cyanidiophyceae	1914	74	458	3000300	Cyanidiophyceae	1634	63	440	3000300	Cyanidiophyceae	1487	62	417	3000300	Cyanidiophyceae	1375	59	382	3000300	Cyanidiophyceae	1313	53	372
280699	Cyanidioschyzon_merolae	1734	45	889	280699	Cyanidioschyzon_merolae	1795	47	816	280699	Cyanidioschyzon_merolae	1769	43	719	280699	Cyanidioschyzon_merolae	1608	42	637	280699	Cyanidioschyzon_merolae	1355	42	601	280699	Cyanidioschyzon_merolae	1143	36	527	280699	Cyanidioschyzon_merolae	1033	40	494	280699	Cyanidioschyzon_merolae	955	42	462	280699	Cyanidioschyzon_merolae	909	42	446
1158810	Stephanoecidae	11420	302	2658	1158810	Stephanoecidae	11712	320	2993	1158810	Stephanoecidae	11436	328	3095	1158810	Stephanoecidae	10661	363	3049	1158810	Stephanoecidae	9598	337	2956	1158810	Stephanoecidae	8393	312	2585	1158810	Stephanoecidae	7147	273	2283	1158810	Stephanoecidae	6278	245	1985	1158810	Stephanoecidae	5810	223	1859
5000115	Stephanoecidae_clade_1	9614	187	1993	5000115	Stephanoecidae_clade_1	9837	205	2080	5000115	Stephanoecidae_clade_1	9599	213	2050	5000115	Stephanoecidae_clade_1	8993	206	1874	5000115	Stephanoecidae_clade_1	8064	163	1697	5000115	Stephanoecidae_clade_1	7091	149	1451	5000115	Stephanoecidae_clade_1	6132	146	1161	5000115	Stephanoecidae_clade_1	5457	126	947	5000115	Stephanoecidae_clade_1	5071	117	856
28014	Diaphanoeca_grandis	7811	766	2569	28014	Diaphanoeca_grandis	8236	889	2490	28014	Diaphanoeca_grandis	8094	921	2426	28014	Diaphanoeca_grandis	7646	935	2282	28014	Diaphanoeca_grandis	6831	915	2148	28014	Diaphanoeca_grandis	6091	950	1950	28014	Diaphanoeca_grandis	5470	1019	1681	28014	Diaphanoeca_grandis	4974	1029	1512	28014	Diaphanoeca_grandis	4695	1020	1396
2605435	Evosea	3048	10	1484	2605435	Evosea	2941	10	1522	2605435	Evosea	2780	12	1492	2605435	Evosea	2394	5	1375	2605435	Evosea	2028	5	1208	2605435	Evosea	1656	5	1124	2605435	Evosea	1430	5	1012	2605435	Evosea	1263	5	961	2605435	Evosea	1156	5	922
352472	Dictyostelium_discoideum	3267	637	418	352472	Dictyostelium_discoideum	3115	581	407	352472	Dictyostelium_discoideum	2893	508	395	352472	Dictyostelium_discoideum	2514	475	355	352472	Dictyostelium_discoideum	2092	429	365	352472	Dictyostelium_discoideum	1705	418	369	352472	Dictyostelium_discoideum	1428	383	385	352472	Dictyostelium_discoideum	1251	367	379	352472	Dictyostelium_discoideum	1150	360	366
459534	Didymoeca_costata	7503	964	3075	459534	Didymoeca_costata	7770	1097	3164	459534	Didymoeca_costata	7636	1231	3194	459534	Didymoeca_costata	7244	1348	3097	459534	Didymoeca_costata	6466	1334	2932	459534	Didymoeca_costata	5772	1361	2680	459534	Didymoeca_costata	5248	1443	2327	459534	Didymoeca_costata	4862	1506	2101	459534	Didymoeca_costata	4595	1496	1972
5000000	Cryptomycota/Microsporidia	2301	11	7844	5000000	Cryptomycota/Microsporidia	2262	6	7225	5000000	Cryptomycota/Microsporidia	2113	5	6639	5000000	Cryptomycota/Microsporidia	1937	8	5920	5000000	Cryptomycota/Microsporidia	1657	9	5294	5000000	Cryptomycota/Microsporidia	1466	9	4652	5000000	Cryptomycota/Microsporidia	1307	10	4193	5000000	Cryptomycota/Microsporidia	1218	7	3826	5000000	Cryptomycota/Microsporidia	1187	8	3663
6029	Microsporidia	1204	4	1101	6029	Microsporidia	1205	1	1058	6029	Microsporidia	1130	2	985	6029	Microsporidia	1032	2	907	6029	Microsporidia	853	4	808	6029	Microsporidia	736	2	732	6029	Microsporidia	671	3	639	6029	Microsporidia	614	5	609	6029	Microsporidia	607	5	585
3000301	Canonical_microsporidia	845	241	600	3000301	Canonical_microsporidia	857	248	596	3000301	Canonical_microsporidia	833	246	543	3000301	Canonical_microsporidia	786	253	499	3000301	Canonical_microsporidia	702	260	411	3000301	Canonical_microsporidia	646	262	352	3000301	Canonical_microsporidia	617	268	322	3000301	Canonical_microsporidia	589	258	283	3000301	Canonical_microsporidia	577	261	291
284813	Encephalitozoon_cuniculi_gb_m1	784	45	106	284813	Encephalitozoon_cuniculi_gb_m1	789	40	108	284813	Encephalitozoon_cuniculi_gb_m1	765	35	103	284813	Encephalitozoon_cuniculi_gb_m1	722	35	99	284813	Encephalitozoon_cuniculi_gb_m1	637	34	99	284813	Encephalitozoon_cuniculi_gb_m1	575	29	100	284813	Encephalitozoon_cuniculi_gb_m1	552	29	94	284813	Encephalitozoon_cuniculi_gb_m1	528	27	88	284813	Encephalitozoon_cuniculi_gb_m1	519	27	85
294381	Entamoeba_histolytica	1782	599	1865	294381	Entamoeba_histolytica	1745	580	1776	294381	Entamoeba_histolytica	1661	556	1675	294381	Entamoeba_histolytica	1493	555	1456	294381	Entamoeba_histolytica	1307	527	1248	294381	Entamoeba_histolytica	1176	527	1007	294381	Entamoeba_histolytica	1094	516	852	294381	Entamoeba_histolytica	1020	498	741	294381	Entamoeba_histolytica	995	494	655
691883	Fonticula_alba_gca_000388065	1457	30	8753	691883	Fonticula_alba_gca_000388065	1466	42	8117	691883	Fonticula_alba_gca_000388065	1392	37	7448	691883	Fonticula_alba_gca_000388065	1238	42	6706	691883	Fonticula_alba_gca_000388065	956	36	6052	691883	Fonticula_alba_gca_000388065	761	30	5390	691883	Fonticula_alba_gca_000388065	641	30	4922	691883	Fonticula_alba_gca_000388065	564	26	4536	691883	Fonticula_alba_gca_000388065	533	29	4370
130081	Galdieria_sulphuraria	2233	120	465	130081	Galdieria_sulphuraria	2252	119	431	130081	Galdieria_sulphuraria	2141	109	413	130081	Galdieria_sulphuraria	1927	110	386	130081	Galdieria_sulphuraria	1637	105	382	130081	Galdieria_sulphuraria	1358	104	380	130081	Galdieria_sulphuraria	1191	106	402	130081	Galdieria_sulphuraria	1062	93	406	130081	Galdieria_sulphuraria	1014	94	393
5000104	Roanoka/Balthica/Infusionum_clade	8955	708	1611	5000104	Roanoka/Balthica/Infusionum_clade	9088	668	1535	5000104	Roanoka/Balthica/Infusionum_clade	8649	652	1498	5000104	Roanoka/Balthica/Infusionum_clade	7952	610	1391	5000104	Roanoka/Balthica/Infusionum_clade	7026	566	1215	5000104	Roanoka/Balthica/Infusionum_clade	6029	515	1088	5000104	Roanoka/Balthica/Infusionum_clade	5126	466	998	5000104	Roanoka/Balthica/Infusionum_clade	4399	399	851	5000104	Roanoka/Balthica/Infusionum_clade	4096	364	779
5000106	Balthica/Infusionum_clade	7325	87	1717	5000106	Balthica/Infusionum_clade	7344	83	1827	5000106	Balthica/Infusionum_clade	6903	79	1825	5000106	Balthica/Infusionum_clade	6270	77	1759	5000106	Balthica/Infusionum_clade	5475	68	1619	5000106	Balthica/Infusionum_clade	4678	72	1423	5000106	Balthica/Infusionum_clade	3933	67	1260	5000106	Balthica/Infusionum_clade	3354	47	1092	5000106	Balthica/Infusionum_clade	3081	51	1066
5000107	Balthica_clade	6909	1092	1508	5000107	Balthica_clade	7011	1126	1459	5000107	Balthica_clade	6700	1174	1377	5000107	Balthica_clade	6236	1244	1278	5000107	Balthica_clade	5540	1269	1204	5000107	Balthica_clade	4877	1299	1100	5000107	Balthica_clade	4215	1270	988	5000107	Balthica_clade	3718	1250	886	5000107	Balthica_clade	3438	1219	862
1194294	Hartaetosiga_balthica	5999	173	1083	1194294	Hartaetosiga_balthica	6099	195	1107	1194294	Hartaetosiga_balthica	5858	203	1045	1194294	Hartaetosiga_balthica	5499	192	929	1194294	Hartaetosiga_balthica	4859	181	862	1194294	Hartaetosiga_balthica	4338	177	716	1194294	Hartaetosiga_balthica	3824	185	576	1194294	Hartaetosiga_balthica	3472	191	437	1194294	Hartaetosiga_balthica	3275	188	351
216892	Hartaetosiga_gracilis	6283	455	1081	216892	Hartaetosiga_gracilis	6435	507	1083	216892	Hartaetosiga_gracilis	6234	523	989	216892	Hartaetosiga_gracilis	5851	512	897	216892	Hartaetosiga_gracilis	5249	481	772	216892	Hartaetosiga_gracilis	4652	462	687	216892	Hartaetosiga_gracilis	4126	472	561	216892	Hartaetosiga_gracilis	3704	439	453	216892	Hartaetosiga_gracilis	3447	408	399
530540	Helgoeca_nana	11087	872	1813	530540	Helgoeca_nana	10667	891	1880	530540	Helgoeca_nana	9884	837	1854	530540	Helgoeca_nana	8963	850	1763	530540	Helgoeca_nana	7829	767	1698	530540	Helgoeca_nana	6853	733	1578	530540	Helgoeca_nana	6125	754	1374	530540	Helgoeca_nana	5552	714	1236	530540	Helgoeca_nana	5275	689	1178
39843	Ichthyophonus_hoferi	1962	68	2700	39843	Ichthyophonus_hoferi	1980	75	2750	39843	Ichthyophonus_hoferi	1864	82	2622	39843	Ichthyophonus_hoferi	1670	80	2462	39843	Ichthyophonus_hoferi	1406	86	2134	39843	Ichthyophonus_hoferi	1130	81	1906	39843	Ichthyophonus_hoferi	962	84	1624	39843	Ichthyophonus_hoferi	836	71	1313	39843	Ichthyophonus_hoferi	780	73	1176
2704949	Trypanosomatida	4026	952	563	2704949	Trypanosomatida	4159	926	597	2704949	Trypanosomatida	4129	886	607	2704949	Trypanosomatida	3930	830	572	2704949	Trypanosomatida	3623	743	514	2704949	Trypanosomatida	3325	665	464	2704949	Trypanosomatida	3138	622	428	2704949	Trypanosomatida	2988	580	403	2704949	Trypanosomatida	2930	580	385
347515	Leishmania_major	3660	66	432	347515	Leishmania_major	3869	59	349	347515	Leishmania_major	3887	48	290	347515	Leishmania_major	3734	45	241	347515	Leishmania_major	3430	43	236	347515	Leishmania_major	3152	41	214	347515	Leishmania_major	2949	39	228	347515	Leishmania_major	2798	35	225	347515	Leishmania_major	2744	35	221
5000105	Roanoka_clade	6943	407	2419	5000105	Roanoka_clade	6941	396	2543	5000105	Roanoka_clade	6505	392	2536	5000105	Roanoka_clade	5900	353	2405	5000105	Roanoka_clade	5112	329	2243	5000105	Roanoka_clade	4282	279	2026	5000105	Roanoka_clade	3619	253	1760	5000105	Roanoka_clade	3138	240	1501	5000105	Roanoka_clade	2936	231	1391
1923864	Microstomoeca_roanoka	6348	431	1026	1923864	Microstomoeca_roanoka	6636	483	788	1923864	Microstomoeca_roanoka	6431	528	602	1923864	Microstomoeca_roanoka	5977	543	466	1923864	Microstomoeca_roanoka	5238	502	376	1923864	Microstomoeca_roanoka	4484	509	307	1923864	Microstomoeca_roanoka	3882	530	267	1923864	Microstomoeca_roanoka	3445	538	231	1923864	Microstomoeca_roanoka	3235	517	218
1485682	Mitosporidium_daphniae	999	64	269	1485682	Mitosporidium_daphniae	985	59	279	1485682	Mitosporidium_daphniae	941	58	247	1485682	Mitosporidium_daphniae	832	54	254	1485682	Mitosporidium_daphniae	679	59	233	1485682	Mitosporidium_daphniae	549	54	241	1485682	Mitosporidium_daphniae	473	58	256	1485682	Mitosporidium_daphniae	415	62	261	1485682	Mitosporidium_daphniae	415	59	251
431895	Monosiga_brevicollis_mx1	3608	93	2912	431895	Monosiga_brevicollis_mx1	3526	98	2762	431895	Monosiga_brevicollis_mx1	3223	85	2550	431895	Monosiga_brevicollis_mx1	2837	78	2289	431895	Monosiga_brevicollis_mx1	2290	74	2018	431895	Monosiga_brevicollis_mx1	1888	70	1727	431895	Monosiga_brevicollis_mx1	1574	63	1506	431895	Monosiga_brevicollis_mx1	1389	57	1261	431895	Monosiga_brevicollis_mx1	1307	58	1137
5000111	Punica/Fluctuans_clade	10756	342	2245	5000111	Punica/Fluctuans_clade	11010	384	2557	5000111	Punica/Fluctuans_clade	10641	396	2635	5000111	Punica/Fluctuans_clade	9881	389	2531	5000111	Punica/Fluctuans_clade	8750	355	2438	5000111	Punica/Fluctuans_clade	7638	326	2194	5000111	Punica/Fluctuans_clade	6617	321	1904	5000111	Punica/Fluctuans_clade	5766	265	1637	5000111	Punica/Fluctuans_clade	5335	248	1547
5000113	Fluctuans_clade	7771	650	3635	5000113	Fluctuans_clade	7687	634	3957	5000113	Fluctuans_clade	7224	588	4005	5000113	Fluctuans_clade	6538	537	3880	5000113	Fluctuans_clade	5654	504	3600	5000113	Fluctuans_clade	4865	460	3233	5000113	Fluctuans_clade	4248	430	2799	5000113	Fluctuans_clade	3706	381	2441	5000113	Fluctuans_clade	3470	364	2229
1928486	Mylnosiga_fluctuans	7126	735	1380	1928486	Mylnosiga_fluctuans	7050	785	1422	1928486	Mylnosiga_fluctuans	6632	788	1380	1928486	Mylnosiga_fluctuans	6078	805	1265	1928486	Mylnosiga_fluctuans	5299	780	1135	1928486	Mylnosiga_fluctuans	4625	769	1009	1928486	Mylnosiga_fluctuans	4097	771	922	1928486	Mylnosiga_fluctuans	3682	795	819	1928486	Mylnosiga_fluctuans	3510	786	746
5762	Naegleria_gruberi	3361	828	1000	5762	Naegleria_gruberi	3330	847	1000	5762	Naegleria_gruberi	3227	832	987	5762	Naegleria_gruberi	2996	844	941	5762	Naegleria_gruberi	2644	809	919	5762	Naegleria_gruberi	2346	769	885	5762	Naegleria_gruberi	2172	738	889	5762	Naegleria_gruberi	2015	718	863	5762	Naegleria_gruberi	1985	704	823
72520	Nannochloropsis_gaditana_str_b_31	2272	97	2482	72520	Nannochloropsis_gaditana_str_b_31	2528	101	2290	72520	Nannochloropsis_gaditana_str_b_31	2568	104	2064	72520	Nannochloropsis_gaditana_str_b_31	2410	108	1921	72520	Nannochloropsis_gaditana_str_b_31	2072	113	1839	72520	Nannochloropsis_gaditana_str_b_31	1812	110	1664	72520	Nannochloropsis_gaditana_str_b_31	1607	111	1533	72520	Nannochloropsis_gaditana_str_b_31	1454	107	1432	72520	Nannochloropsis_gaditana_str_b_31	1403	105	1376
3000204	Myzozoa	1874	31	1323	3000204	Myzozoa	1931	42	1252	3000204	Myzozoa	1884	50	1126	3000204	Myzozoa	1715	67	1041	3000204	Myzozoa	1497	64	921	3000204	Myzozoa	1313	63	837	3000204	Myzozoa	1156	67	787	3000204	Myzozoa	1066	66	740	3000204	Myzozoa	1016	65	721
32597	Perkinsus_olseni	2803	1418	489	32597	Perkinsus_olseni	3011	1561	481	32597	Perkinsus_olseni	2998	1581	467	32597	Perkinsus_olseni	2832	1528	411	32597	Perkinsus_olseni	2554	1424	367	32597	Perkinsus_olseni	2362	1368	319	32597	Perkinsus_olseni	2135	1239	260	32597	Perkinsus_olseni	1962	1135	239	32597	Perkinsus_olseni	1887	1096	225
556484	Phaeodactylum_tricornutum	2899	473	1490	556484	Phaeodactylum_tricornutum	3130	490	1303	556484	Phaeodactylum_tricornutum	3144	476	1113	556484	Phaeodactylum_tricornutum	2918	444	1011	556484	Phaeodactylum_tricornutum	2599	403	912	556484	Phaeodactylum_tricornutum	2296	384	809	556484	Phaeodactylum_tricornutum	2070	345	708	556484	Phaeodactylum_tricornutum	1936	324	617	556484	Phaeodactylum_tricornutum	1894	320	576
3000201	Rhizaria_1	3916	7	1709	3000201	Rhizaria_1	4125	10	1893	3000201	Rhizaria_1	3980	6	1893	3000201	Rhizaria_1	3735	15	1858	3000201	Rhizaria_1	3310	13	1814	3000201	Rhizaria_1	3001	18	1709	3000201	Rhizaria_1	2703	20	1627	3000201	Rhizaria_1	2497	20	1550	3000201	Rhizaria_1	2355	19	1500
37360	Plasmodiophora_brassicae	2961	267	1222	37360	Plasmodiophora_brassicae	2960	266	1431	37360	Plasmodiophora_brassicae	2748	257	1489	37360	Plasmodiophora_brassicae	2464	256	1527	37360	Plasmodiophora_brassicae	2110	240	1440	37360	Plasmodiophora_brassicae	1890	242	1353	37360	Plasmodiophora_brassicae	1716	231	1218	37360	Plasmodiophora_brassicae	1616	224	1105	37360	Plasmodiophora_brassicae	1560	228	1023
36329	Plasmodium_falciparum	1138	163	899	36329	Plasmodium_falciparum	1155	138	914	36329	Plasmodium_falciparum	1101	107	890	36329	Plasmodium_falciparum	982	92	825	36329	Plasmodium_falciparum	827	77	747	36329	Plasmodium_falciparum	691	70	692	36329	Plasmodium_falciparum	587	68	637	36329	Plasmodium_falciparum	516	61	611	36329	Plasmodium_falciparum	491	58	583
46433	Reticulomyxa_filosa	3994	2102	2024	46433	Reticulomyxa_filosa	5014	2727	1838	46433	Reticulomyxa_filosa	5506	3146	1620	46433	Reticulomyxa_filosa	5770	3478	1443	46433	Reticulomyxa_filosa	5613	3600	1297	46433	Reticulomyxa_filosa	5334	3534	1201	46433	Reticulomyxa_filosa	4894	3293	1102	46433	Reticulomyxa_filosa	4424	2981	1054	46433	Reticulomyxa_filosa	4145	2806	1016
988480	Rozella_allomycis_csf55	1849	84	536	988480	Rozella_allomycis_csf55	1870	114	506	988480	Rozella_allomycis_csf55	1788	145	470	988480	Rozella_allomycis_csf55	1643	162	456	988480	Rozella_allomycis_csf55	1388	181	450	988480	Rozella_allomycis_csf55	1211	184	439	988480	Rozella_allomycis_csf55	1049	204	462	988480	Rozella_allomycis_csf55	977	211	452	988480	Rozella_allomycis_csf55	944	207	450
1742605	Salpingoeca_dolichothecata	7452	1179	10469	1742605	Salpingoeca_dolichothecata	7862	1275	11028	1742605	Salpingoeca_dolichothecata	7786	1372	10695	1742605	Salpingoeca_dolichothecata	7308	1411	10057	1742605	Salpingoeca_dolichothecata	6558	1386	9252	1742605	Salpingoeca_dolichothecata	5820	1423	8319	1742605	Salpingoeca_dolichothecata	5195	1507	7261	1742605	Salpingoeca_dolichothecata	4675	1603	6443	1742605	Salpingoeca_dolichothecata	4405	1589	6030
1928494	Salpingoeca_helianthica	6532	655	1894	1928494	Salpingoeca_helianthica	6533	707	1861	1928494	Salpingoeca_helianthica	6158	715	1781	1928494	Salpingoeca_helianthica	5560	700	1678	1928494	Salpingoeca_helianthica	4758	667	1563	1928494	Salpingoeca_helianthica	4077	657	1445	1928494	Salpingoeca_helianthica	3624	678	1302	1928494	Salpingoeca_helianthica	3286	715	1135	1928494	Salpingoeca_helianthica	3081	692	1081
86018	Salpingoeca_infusionum	5517	622	2430	86018	Salpingoeca_infusionum	5519	694	2519	86018	Salpingoeca_infusionum	5207	762	2458	86018	Salpingoeca_infusionum	4734	786	2322	86018	Salpingoeca_infusionum	4042	703	2136	86018	Salpingoeca_infusionum	3506	742	1914	86018	Salpingoeca_infusionum	3124	815	1624	86018	Salpingoeca_infusionum	2894	876	1336	86018	Salpingoeca_infusionum	2785	885	1181
5000109	Kvevrii_clade	7531	75	6981	5000109	Kvevrii_clade	7687	76	7463	5000109	Kvevrii_clade	7297	58	7473	5000109	Kvevrii_clade	6681	66	7063	5000109	Kvevrii_clade	5902	53	6573	5000109	Kvevrii_clade	5127	53	5826	5000109	Kvevrii_clade	4431	53	5045	5000109	Kvevrii_clade	3868	50	4402	5000109	Kvevrii_clade	3629	45	4078
1924737	Salpingoeca_kvevrii	6477	826	1880	1924737	Salpingoeca_kvevrii	6481	802	2008	1924737	Salpingoeca_kvevrii	6036	744	2005	1924737	Salpingoeca_kvevrii	5468	727	1940	1924737	Salpingoeca_kvevrii	4744	667	1825	1924737	Salpingoeca_kvevrii	4108	667	1686	1924737	Salpingoeca_kvevrii	3667	717	1481	1924737	Salpingoeca_kvevrii	3326	752	1294	1924737	Salpingoeca_kvevrii	3171	756	1214
5000112	Punica_clade	8190	234	2800	5000112	Punica_clade	8617	272	2665	5000112	Punica_clade	8458	313	2496	5000112	Punica_clade	7968	335	2248	5000112	Punica_clade	7114	354	1990	5000112	Punica_clade	6220	371	1789	5000112	Punica_clade	5378	377	1616	5000112	Punica_clade	4689	364	1441	5000112	Punica_clade	4305	332	1362
1924736	Salpingoeca_macrocollata	7332	1213	2071	1924736	Salpingoeca_macrocollata	7860	1341	2098	1924736	Salpingoeca_macrocollata	7793	1395	2060	1924736	Salpingoeca_macrocollata	7437	1389	1920	1924736	Salpingoeca_macrocollata	6729	1346	1731	1924736	Salpingoeca_macrocollata	5977	1380	1623	1924736	Salpingoeca_macrocollata	5389	1457	1446	1924736	Salpingoeca_macrocollata	4905	1489	1273	1924736	Salpingoeca_macrocollata	4650	1504	1159
1924735	Salpingoeca_punica	5780	631	3041	1924735	Salpingoeca_punica	6115	654	3156	1924735	Salpingoeca_punica	6046	628	3040	1924735	Salpingoeca_punica	5720	644	2892	1924735	Salpingoeca_punica	5127	658	2645	1924735	Salpingoeca_punica	4591	658	2287	1924735	Salpingoeca_punica	4146	711	1943	1924735	Salpingoeca_punica	3753	759	1695	1924735	Salpingoeca_punica	3504	788	1589
946362	Salpingoeca_rosetta	5003	178	2118	946362	Salpingoeca_rosetta	4868	164	2237	946362	Salpingoeca_rosetta	4469	148	2184	946362	Salpingoeca_rosetta	3914	136	2122	946362	Salpingoeca_rosetta	3222	119	2009	946362	Salpingoeca_rosetta	2619	107	1770	946362	Salpingoeca_rosetta	2162	87	1544	946362	Salpingoeca_rosetta	1869	79	1348	946362	Salpingoeca_rosetta	1732	67	1271
473813	Salpingoeca_urceolata	5443	923	3011	473813	Salpingoeca_urceolata	5702	997	2982	473813	Salpingoeca_urceolata	5494	1024	2827	473813	Salpingoeca_urceolata	5077	988	2592	473813	Salpingoeca_urceolata	4462	920	2360	473813	Salpingoeca_urceolata	3943	925	2109	473813	Salpingoeca_urceolata	3526	955	1860	473813	Salpingoeca_urceolata	3225	1006	1649	473813	Salpingoeca_urceolata	3046	1002	1585
1909275	Savillea_parva	9020	236	3422	1909275	Savillea_parva	9307	267	3437	1909275	Savillea_parva	9212	281	3191	1909275	Savillea_parva	8738	288	2874	1909275	Savillea_parva	7923	249	2614	1909275	Savillea_parva	6863	230	2344	1909275	Savillea_parva	5968	231	2038	1909275	Savillea_parva	5211	209	1825	1909275	Savillea_parva	4871	194	1684
667725	Sphaeroforma_arctica_jp610	3955	269	1147	667725	Sphaeroforma_arctica_jp610	4432	387	937	667725	Sphaeroforma_arctica_jp610	4531	440	736	667725	Sphaeroforma_arctica_jp610	4439	489	565	667725	Sphaeroforma_arctica_jp610	4028	498	426	667725	Sphaeroforma_arctica_jp610	3669	493	312	667725	Sphaeroforma_arctica_jp610	3346	473	233	667725	Sphaeroforma_arctica_jp610	2952	452	201	667725	Sphaeroforma_arctica_jp610	2748	435	191
81535	Stephanoeca_diplocostata	8504	1795	4711	81535	Stephanoeca_diplocostata	8941	2059	4830	81535	Stephanoeca_diplocostata	8740	2075	4771	81535	Stephanoeca_diplocostata	8022	1966	4605	81535	Stephanoeca_diplocostata	7097	1809	4310	81535	Stephanoeca_diplocostata	6256	1828	3965	81535	Stephanoeca_diplocostata	5538	1871	3480	81535	Stephanoeca_diplocostata	4936	1835	3177	81535	Stephanoeca_diplocostata	4677	1833	2966
461836	Thecamonas_trahens_atcc_50062	2651	143	18886	461836	Thecamonas_trahens_atcc_50062	2687	155	18393	461836	Thecamonas_trahens_atcc_50062	2563	161	17175	461836	Thecamonas_trahens_atcc_50062	2330	164	15767	461836	Thecamonas_trahens_atcc_50062	1960	159	14424	461836	Thecamonas_trahens_atcc_50062	1744	140	12818	461836	Thecamonas_trahens_atcc_50062	1504	126	11531	461836	Thecamonas_trahens_atcc_50062	1406	116	10568	461836	Thecamonas_trahens_atcc_50062	1356	107	10076
72359	Trachipleistophora_hominis	745	62	162	72359	Trachipleistophora_hominis	794	84	147	72359	Trachipleistophora_hominis	808	104	129	72359	Trachipleistophora_hominis	766	111	131	72359	Trachipleistophora_hominis	714	116	104	72359	Trachipleistophora_hominis	680	117	83	72359	Trachipleistophora_hominis	666	121	72	72359	Trachipleistophora_hominis	623	113	79	72359	Trachipleistophora_hominis	612	110	75
5691	Trypanosoma_brucei	3825	141	342	5691	Trypanosoma_brucei	3968	123	314	5691	Trypanosoma_brucei	3937	119	311	5691	Trypanosoma_brucei	3752	116	294	5691	Trypanosoma_brucei	3435	106	294	5691	Trypanosoma_brucei	3162	102	265	5691	Trypanosoma_brucei	2987	100	251	5691	Trypanosoma_brucei	2833	103	258	5691	Trypanosoma_brucei	2779	101	252
33090	Viridiplantae	16394	1621	641	33090	Viridiplantae	15256	1342	610	33090	Viridiplantae	13471	1154	633	33090	Viridiplantae	11546	947	656	33090	Viridiplantae	9809	765	699	33090	Viridiplantae	8106	642	698	33090	Viridiplantae	6728	497	712	33090	Viridiplantae	5680	395	716	33090	Viridiplantae	5206	338	685
35493	Streptophyta	14604	786	2576	35493	Streptophyta	13455	758	2559	35493	Streptophyta	11710	645	2406	35493	Streptophyta	9954	525	2117	35493	Streptophyta	8317	473	1965	35493	Streptophyta	6820	376	1662	35493	Streptophyta	5615	342	1455	35493	Streptophyta	4715	332	1297	35493	Streptophyta	4327	325	1204
7000102	Charophyceae/Embriophyta	14287	326	643	7000102	Charophyceae/Embriophyta	13156	309	608	7000102	Charophyceae/Embriophyta	11417	272	565	7000102	Charophyceae/Embriophyta	9684	245	515	7000102	Charophyceae/Embriophyta	7997	198	518	7000102	Charophyceae/Embriophyta	6522	182	480	7000102	Charophyceae/Embriophyta	5319	151	447	7000102	Charophyceae/Embriophyta	4408	132	439	7000102	Charophyceae/Embriophyta	4044	134	417
7000001	Embriophyta	15642	1661	306	7000001	Embriophyta	14162	1362	356	7000001	Embriophyta	12197	1138	358	7000001	Embriophyta	10252	924	356	7000001	Embriophyta	8495	804	306	7000001	Embriophyta	6880	658	300	7000001	Embriophyta	5612	562	269	7000001	Embriophyta	4676	517	249	7000001	Embriophyta	4289	474	229
58023	Tracheophyta	15579	562	625	58023	Tracheophyta	13967	406	601	58023	Tracheophyta	11897	298	598	58023	Tracheophyta	9936	244	560	58023	Tracheophyta	8181	197	511	58023	Tracheophyta	6533	154	501	58023	Tracheophyta	5262	126	476	58023	Tracheophyta	4344	108	440	58023	Tracheophyta	3981	107	415
58024	Spermatophyta	18474	3380	485	58024	Spermatophyta	16454	2930	443	58024	Spermatophyta	13941	2417	373	58024	Spermatophyta	11548	1964	352	58024	Spermatophyta	9521	1666	326	58024	Spermatophyta	7575	1324	282	58024	Spermatophyta	5998	999	263	58024	Spermatophyta	4795	700	249	58024	Spermatophyta	4378	632	235
3398	Angiosperms	18606	1289	1157	3398	Angiosperms	16499	1088	1043	3398	Angiosperms	13873	888	956	3398	Angiosperms	11499	777	826	3398	Angiosperms	9437	610	694	3398	Angiosperms	7526	552	601	3398	Angiosperms	5989	481	490	3398	Angiosperms	4796	393	392	3398	Angiosperms	4372	367	373
1437183	Mesangiospermae	20771	2352	187	1437183	Mesangiospermae	18274	1947	172	1437183	Mesangiospermae	15345	1619	147	1437183	Mesangiospermae	12769	1406	136	1437183	Mesangiospermae	10577	1250	110	1437183	Mesangiospermae	8568	1146	104	1437183	Mesangiospermae	6870	955	74	1437183	Mesangiospermae	5529	803	70	1437183	Mesangiospermae	5049	739	62
7000106	Magnoliids/eudicots	20781	640	630	7000106	Magnoliids/eudicots	18163	471	582	7000106	Magnoliids/eudicots	15200	353	498	7000106	Magnoliids/eudicots	12598	255	426	7000106	Magnoliids/eudicots	10401	199	375	7000106	Magnoliids/eudicots	8372	162	358	7000106	Magnoliids/eudicots	6698	151	323	7000106	Magnoliids/eudicots	5376	114	267	7000106	Magnoliids/eudicots	4893	107	263
71240	Eudicots	22637	2039	183	71240	Eudicots	19286	1267	144	71240	Eudicots	16039	954	115	71240	Eudicots	13202	706	102	71240	Eudicots	10898	590	93	71240	Eudicots	8793	504	83	71240	Eudicots	7068	434	64	71240	Eudicots	5667	350	59	71240	Eudicots	5160	319	52
7000003	Core_eudicots	25369	3317	585	7000003	Core_eudicots	21561	2717	442	7000003	Core_eudicots	17941	2220	318	7000003	Core_eudicots	14772	1799	229	7000003	Core_eudicots	12236	1547	209	7000003	Core_eudicots	9943	1331	181	7000003	Core_eudicots	7997	1084	155	7000003	Core_eudicots	6396	859	130	7000003	Core_eudicots	5798	774	136
7000004	Superasteridae	14579	71	10861	7000004	Superasteridae	12514	54	9101	7000004	Superasteridae	10750	55	7246	7000004	Superasteridae	8894	45	5923	7000004	Superasteridae	7366	41	4911	7000004	Superasteridae	5954	38	4027	7000004	Superasteridae	4764	35	3268	7000004	Superasteridae	3932	31	2495	7000004	Superasteridae	3638	28	2188
71274	Asterids	13409	51	1221	71274	Asterids	11548	39	1005	71274	Asterids	9859	33	924	71274	Asterids	8076	31	849	71274	Asterids	6565	25	826	71274	Asterids	5201	20	773	71274	Asterids	4065	16	715	71274	Asterids	3284	16	664	71274	Asterids	3018	15	635
3625	Actinidia_chinensis	7779	73	5703	3625	Actinidia_chinensis	6648	59	4959	3625	Actinidia_chinensis	5593	38	4304	3625	Actinidia_chinensis	4514	42	3604	3625	Actinidia_chinensis	3472	35	3128	3625	Actinidia_chinensis	2560	34	2675	3625	Actinidia_chinensis	1926	33	2172	3625	Actinidia_chinensis	1528	34	1790	3625	Actinidia_chinensis	1418	34	1634
13333	Amborella_trichopoda	7646	631	11591	13333	Amborella_trichopoda	7054	729	10174	13333	Amborella_trichopoda	6248	765	8390	13333	Amborella_trichopoda	5415	796	6880	13333	Amborella_trichopoda	4343	793	5887	13333	Amborella_trichopoda	3503	797	4820	13333	Amborella_trichopoda	2850	783	3922	13333	Amborella_trichopoda	2393	767	3170	13333	Amborella_trichopoda	2262	772	2882
41768	Ranunculales	10634	49	12052	41768	Ranunculales	8418	43	10911	41768	Ranunculales	6949	30	9120	41768	Ranunculales	5586	21	7637	41768	Ranunculales	4365	19	6552	41768	Ranunculales	3375	20	5438	41768	Ranunculales	2675	14	4407	41768	Ranunculales	2181	12	3498	41768	Ranunculales	2032	14	3142
218851	Aquilegia_coerulea	8371	589	2852	218851	Aquilegia_coerulea	6689	422	2151	218851	Aquilegia_coerulea	5601	355	1703	218851	Aquilegia_coerulea	4572	304	1318	218851	Aquilegia_coerulea	3565	288	1088	218851	Aquilegia_coerulea	2702	273	946	218851	Aquilegia_coerulea	2147	264	792	218851	Aquilegia_coerulea	1763	255	673	218851	Aquilegia_coerulea	1649	245	628
7000005	Superrosids	24274	528	1623	7000005	Superrosids	20584	448	1425	7000005	Superrosids	17044	398	1295	7000005	Superrosids	14012	356	1116	7000005	Superrosids	11565	329	1000	7000005	Superrosids	9287	274	930	7000005	Superrosids	7415	224	806	7000005	Superrosids	5806	178	768	7000005	Superrosids	5228	159	729
71275	Rosids	24375	448	347	71275	Rosids	20548	307	343	71275	Rosids	17038	290	296	71275	Rosids	13962	207	257	71275	Rosids	11507	182	240	71275	Rosids	9214	132	205	71275	Rosids	7357	108	166	71275	Rosids	5781	87	112	71275	Rosids	5215	80	93
7000006	Eurosids	27420	3415	370	7000006	Eurosids	22885	2646	309	7000006	Eurosids	18705	1941	274	7000006	Eurosids	15225	1491	228	7000006	Eurosids	12585	1266	188	7000006	Eurosids	10168	1110	156	7000006	Eurosids	8132	896	121	7000006	Eurosids	6368	709	122	7000006	Eurosids	5712	623	126
91836	Malvids	21005	207	6622	91836	Malvids	17401	163	5647	91836	Malvids	14122	118	4701	91836	Malvids	11310	92	4007	91836	Malvids	9266	89	3408	91836	Malvids	7415	63	2816	91836	Malvids	5823	63	2372	91836	Malvids	4559	47	1856	91836	Malvids	4092	43	1663
7000116	Sapindales/Malvales/Brassicales	20082	110	1033	7000116	Sapindales/Malvales/Brassicales	16591	57	867	7000116	Sapindales/Malvales/Brassicales	13440	41	723	7000116	Sapindales/Malvales/Brassicales	10713	23	620	7000116	Sapindales/Malvales/Brassicales	8696	17	587	7000116	Sapindales/Malvales/Brassicales	6926	16	505	7000116	Sapindales/Malvales/Brassicales	5416	7	414	7000116	Sapindales/Malvales/Brassicales	4206	7	360	7000116	Sapindales/Malvales/Brassicales	3773	6	325
7000117	Malvales/Brassicales	19846	338	574	7000117	Malvales/Brassicales	16446	235	380	7000117	Malvales/Brassicales	13356	189	273	7000117	Malvales/Brassicales	10666	159	206	7000117	Malvales/Brassicales	8668	126	154	7000117	Malvales/Brassicales	6906	101	121	7000117	Malvales/Brassicales	5380	68	104	7000117	Malvales/Brassicales	4169	50	87	7000117	Malvales/Brassicales	3741	42	74
3699	Brassicales	16166	79	3759	3699	Brassicales	13493	51	3004	3699	Brassicales	10989	42	2409	3699	Brassicales	8790	31	1907	3699	Brassicales	7061	23	1630	3699	Brassicales	5501	19	1424	3699	Brassicales	4207	18	1191	3699	Brassicales	3170	12	1011	3699	Brassicales	2830	12	923
7000121	Cleomaceae/Brassicaceae	15364	311	1113	7000121	Cleomaceae/Brassicaceae	12845	234	882	7000121	Cleomaceae/Brassicaceae	10533	201	657	7000121	Cleomaceae/Brassicaceae	8460	167	497	7000121	Cleomaceae/Brassicaceae	6830	141	372	7000121	Cleomaceae/Brassicaceae	5337	125	289	7000121	Cleomaceae/Brassicaceae	4099	120	228	7000121	Cleomaceae/Brassicaceae	3131	113	152	7000121	Cleomaceae/Brassicaceae	2807	114	137
3700	Brassicaceae	16442	1447	369	3700	Brassicaceae	13737	1139	247	3700	Brassicaceae	11369	1005	169	3700	Brassicaceae	9135	821	146	3700	Brassicaceae	7474	750	106	3700	Brassicaceae	5924	673	86	3700	Brassicaceae	4590	578	87	3700	Brassicaceae	3591	540	80	3700	Brassicaceae	3261	525	71
980083	Camelineae	13196	634	3880	980083	Camelineae	10860	532	3409	980083	Camelineae	9033	468	2804	980083	Camelineae	7295	434	2274	980083	Camelineae	5910	383	1947	980083	Camelineae	4717	360	1567	980083	Camelineae	3752	344	1182	980083	Camelineae	3118	331	804	980083	Camelineae	2914	331	678
3701	Arabidopsis	10866	180	2510	3701	Arabidopsis	9209	170	1821	3701	Arabidopsis	7831	155	1357	3701	Arabidopsis	6457	155	993	3701	Arabidopsis	5269	147	788	3701	Arabidopsis	4244	163	636	3701	Arabidopsis	3474	163	441	3701	Arabidopsis	2961	154	311	3701	Arabidopsis	2814	152	252
7000010	Arabidopsis_1	10421	95	540	7000010	Arabidopsis_1	8846	87	450	7000010	Arabidopsis_1	7493	81	419	7000010	Arabidopsis_1	6168	80	369	7000010	Arabidopsis_1	4983	70	356	7000010	Arabidopsis_1	4001	70	313	7000010	Arabidopsis_1	3242	62	294	7000010	Arabidopsis_1	2749	67	279	7000010	Arabidopsis_1	2605	66	275
81970	Arabidopsis_halleri	8451	25	1995	81970	Arabidopsis_halleri	7250	18	1614	81970	Arabidopsis_halleri	6202	15	1306	81970	Arabidopsis_halleri	5081	10	1097	81970	Arabidopsis_halleri	4006	9	986	81970	Arabidopsis_halleri	3145	9	865	81970	Arabidopsis_halleri	2516	9	735	81970	Arabidopsis_halleri	2165	9	593	81970	Arabidopsis_halleri	2059	8	554
59689	Arabidopsis_lyrata	8943	480	1958	59689	Arabidopsis_lyrata	7827	486	1505	59689	Arabidopsis_lyrata	6849	465	1109	59689	Arabidopsis_lyrata	5774	422	816	59689	Arabidopsis_lyrata	4720	396	659	59689	Arabidopsis_lyrata	3824	364	541	59689	Arabidopsis_lyrata	3144	345	443	59689	Arabidopsis_lyrata	2663	316	402	59689	Arabidopsis_lyrata	2525	310	390
3702	Arabidopsis_thaliana	8314	50	2602	3702	Arabidopsis_thaliana	7147	55	2117	3702	Arabidopsis_thaliana	6203	50	1678	3702	Arabidopsis_thaliana	5187	44	1314	3702	Arabidopsis_thaliana	4160	42	1151	3702	Arabidopsis_thaliana	3305	45	984	3702	Arabidopsis_thaliana	2728	46	792	3702	Arabidopsis_thaliana	2358	46	649	3702	Arabidopsis_thaliana	2257	44	601
3041	Chlorophyta	9399	1048	8043	3041	Chlorophyta	8773	842	7325	3041	Chlorophyta	7898	684	6257	3041	Chlorophyta	6764	537	5319	3041	Chlorophyta	5692	438	4555	3041	Chlorophyta	4690	375	3791	3041	Chlorophyta	3900	354	3182	3041	Chlorophyta	3258	297	2719	3041	Chlorophyta	2992	276	2490
75966	Trebouxiophyceae	6111	155	3443	75966	Trebouxiophyceae	5444	144	3473	75966	Trebouxiophyceae	4835	120	3183	75966	Trebouxiophyceae	4111	114	2767	75966	Trebouxiophyceae	3364	102	2430	75966	Trebouxiophyceae	2716	94	2068	75966	Trebouxiophyceae	2260	86	1726	75966	Trebouxiophyceae	1941	77	1394	75966	Trebouxiophyceae	1843	77	1226
35460	Chlorellales	5359	150	902	35460	Chlorellales	4924	178	698	35460	Chlorellales	4338	158	655	35460	Chlorellales	3679	138	570	35460	Chlorellales	2951	114	527	35460	Chlorellales	2314	96	498	35460	Chlorellales	1886	84	458	35460	Chlorellales	1585	76	432	35460	Chlorellales	1492	69	420
3075	Auxenochlorella_protothecoides	2844	33	2548	3075	Auxenochlorella_protothecoides	2825	42	2141	3075	Auxenochlorella_protothecoides	2595	39	1782	3075	Auxenochlorella_protothecoides	2249	39	1469	3075	Auxenochlorella_protothecoides	1770	38	1219	3075	Auxenochlorella_protothecoides	1390	33	957	3075	Auxenochlorella_protothecoides	1120	33	799	3075	Auxenochlorella_protothecoides	964	32	653	3075	Auxenochlorella_protothecoides	909	33	616
3524	Caryophyllales	8346	205	6438	3524	Caryophyllales	7159	172	5527	3524	Caryophyllales	6211	144	4683	3524	Caryophyllales	5175	134	3853	3524	Caryophyllales	4176	121	3311	3524	Caryophyllales	3274	106	2786	3524	Caryophyllales	2627	85	2222	3524	Caryophyllales	2217	77	1792	3524	Caryophyllales	2092	76	1622
161934	Beta_vulgaris	7663	246	929	161934	Beta_vulgaris	6790	273	642	161934	Beta_vulgaris	5955	282	538	161934	Beta_vulgaris	5071	280	384	161934	Beta_vulgaris	4135	276	317	161934	Beta_vulgaris	3279	270	265	161934	Beta_vulgaris	2675	264	216	161934	Beta_vulgaris	2292	242	167	161934	Beta_vulgaris	2171	234	155
7000122	Eutermeae/Brassiceae	13527	103	3018	7000122	Eutermeae/Brassiceae	11448	63	2352	7000122	Eutermeae/Brassiceae	9616	38	1791	7000122	Eutermeae/Brassiceae	7794	32	1373	7000122	Eutermeae/Brassiceae	6340	25	1159	7000122	Eutermeae/Brassiceae	4990	29	963	7000122	Eutermeae/Brassiceae	3870	32	752	7000122	Eutermeae/Brassiceae	3052	35	574	7000122	Eutermeae/Brassiceae	2807	32	486
981071	Brassiceae	13578	394	343	981071	Brassiceae	11498	314	264	981071	Brassiceae	9680	252	188	981071	Brassiceae	7889	243	148	981071	Brassiceae	6424	215	131	981071	Brassiceae	5059	205	136	981071	Brassiceae	3918	175	127	981071	Brassiceae	3107	173	118	981071	Brassiceae	2860	167	114
7000124	Brassiceae_2	15275	2817	1120	7000124	Brassiceae_2	13146	2487	839	7000124	Brassiceae_2	11231	2133	582	7000124	Brassiceae_2	9367	1918	440	7000124	Brassiceae_2	7808	1722	338	7000124	Brassiceae_2	6368	1559	250	7000124	Brassiceae_2	5130	1402	190	7000124	Brassiceae_2	4269	1310	148	7000124	Brassiceae_2	3991	1268	137
7000125	Brassiceae_3	19385	4598	488	7000125	Brassiceae_3	16982	4166	330	7000125	Brassiceae_3	14592	3605	244	7000125	Brassiceae_3	12275	3080	172	7000125	Brassiceae_3	10301	2617	124	7000125	Brassiceae_3	8542	2266	92	7000125	Brassiceae_3	7077	2009	62	7000125	Brassiceae_3	6058	1834	45	7000125	Brassiceae_3	5688	1737	40
3708	Brassica_napus	19193	1302	1494	3708	Brassica_napus	16948	1191	1225	3708	Brassica_napus	14722	1043	913	3708	Brassica_napus	12489	914	700	3708	Brassica_napus	10575	857	583	3708	Brassica_napus	8857	793	478	3708	Brassica_napus	7450	721	348	3708	Brassica_napus	6422	631	267	3708	Brassica_napus	6052	597	233
3712	Brassica_oleracea	14874	490	5001	3712	Brassica_oleracea	13067	386	4301	3712	Brassica_oleracea	11331	305	3566	3712	Brassica_oleracea	9500	233	3008	3712	Brassica_oleracea	7834	208	2675	3712	Brassica_oleracea	6445	176	2273	3712	Brassica_oleracea	5305	144	1916	3712	Brassica_oleracea	4536	112	1634	3712	Brassica_oleracea	4265	113	1536
3711	Brassica_rapa	10966	99	4408	3711	Brassica_rapa	9467	90	3769	3711	Brassica_rapa	8141	77	3167	3711	Brassica_rapa	6829	48	2586	3711	Brassica_rapa	5606	42	2244	3711	Brassica_rapa	4511	36	1893	3711	Brassica_rapa	3726	30	1434	3711	Brassica_rapa	3234	22	1057	3711	Brassica_rapa	3078	22	935
7000126	Camelina/Capsella	11177	118	2137	7000126	Camelina/Capsella	9147	79	1792	7000126	Camelina/Capsella	7609	39	1463	7000126	Camelina/Capsella	6187	41	1149	7000126	Camelina/Capsella	4901	27	1036	7000126	Camelina/Capsella	3865	21	873	7000126	Camelina/Capsella	3067	20	705	7000126	Camelina/Capsella	2578	21	561	7000126	Camelina/Capsella	2420	21	515
90675	Camelina_sativa	10882	783	1078	90675	Camelina_sativa	8873	543	817	90675	Camelina_sativa	7346	393	656	90675	Camelina_sativa	5941	292	538	90675	Camelina_sativa	4677	238	462	90675	Camelina_sativa	3647	197	415	90675	Camelina_sativa	2893	182	356	90675	Camelina_sativa	2387	152	343	90675	Camelina_sativa	2236	149	333
183499	Capsella	8857	62	2382	183499	Capsella	7363	40	1824	183499	Capsella	6190	30	1449	183499	Capsella	5083	23	1127	183499	Capsella	3993	21	929	183499	Capsella	3111	22	776	183499	Capsella	2499	21	589	183499	Capsella	2167	19	430	183499	Capsella	2064	20	376
264402	Capsella_grandiflora	8049	13	821	264402	Capsella_grandiflora	6830	8	541	264402	Capsella_grandiflora	5799	8	399	264402	Capsella_grandiflora	4769	6	320	264402	Capsella_grandiflora	3724	2	271	264402	Capsella_grandiflora	2871	2	242	264402	Capsella_grandiflora	2285	0	214	264402	Capsella_grandiflora	1963	0	204	264402	Capsella_grandiflora	1866	0	198
81985	Capsella_rubella	8086	92	863	81985	Capsella_rubella	6741	63	685	81985	Capsella_rubella	5711	48	527	81985	Capsella_rubella	4689	33	427	81985	Capsella_rubella	3651	27	369	81985	Capsella_rubella	2808	22	325	81985	Capsella_rubella	2240	21	280	81985	Capsella_rubella	1926	17	258	81985	Capsella_rubella	1822	13	255
3649	Carica_papaya	7489	244	8921	3649	Carica_papaya	6470	155	7178	3649	Carica_papaya	5469	107	5627	3649	Carica_papaya	4425	85	4450	3649	Carica_papaya	3347	65	3779	3649	Carica_papaya	2447	49	3103	3649	Carica_papaya	1822	50	2435	3649	Carica_papaya	1401	50	1819	3649	Carica_papaya	1290	48	1588
91835	Fabids	21952	590	6058	91835	Fabids	18509	462	4838	91835	Fabids	15197	347	3855	91835	Fabids	12527	283	2981	91835	Fabids	10353	246	2478	91835	Fabids	8361	205	2012	91835	Fabids	6722	183	1593	91835	Fabids	5286	144	1226	91835	Fabids	4782	129	1059
7000008	Com_clade	11638	59	10373	7000008	Com_clade	9802	38	8745	7000008	Com_clade	8062	35	7170	7000008	Com_clade	6605	26	5948	7000008	Com_clade	5247	23	5129	7000008	Com_clade	4132	21	4250	7000008	Com_clade	3283	20	3459	7000008	Com_clade	2642	17	2661	7000008	Com_clade	2443	16	2355
3775	Cephalotus_follicularis	7770	373	4241	3775	Cephalotus_follicularis	6558	226	3470	3775	Cephalotus_follicularis	5453	179	2788	3775	Cephalotus_follicularis	4390	123	2338	3775	Cephalotus_follicularis	3364	116	1999	3775	Cephalotus_follicularis	2512	96	1716	3775	Cephalotus_follicularis	1895	83	1471	3775	Cephalotus_follicularis	1525	83	1200	3775	Cephalotus_follicularis	1413	85	1115
69332	Chara_braunii	4329	1589	11547	69332	Chara_braunii	4120	1198	10234	69332	Chara_braunii	3791	933	8559	69332	Chara_braunii	3313	707	7078	69332	Chara_braunii	2613	545	5929	69332	Chara_braunii	2108	449	4863	69332	Chara_braunii	1685	379	4013	69332	Chara_braunii	1427	330	3311	69332	Chara_braunii	1318	297	3023
3166	Chlorophyceae	8894	884	1389	3166	Chlorophyceae	8304	708	1177	3166	Chlorophyceae	7449	596	1045	3166	Chlorophyceae	6414	549	899	3166	Chlorophyceae	5339	458	811	3166	Chlorophyceae	4388	377	679	3166	Chlorophyceae	3600	322	622	3166	Chlorophyceae	2937	272	593	3166	Chlorophyceae	2664	251	579
3042	Chlamydomonadales	7972	680	1602	3042	Chlamydomonadales	7325	618	1597	3042	Chlamydomonadales	6514	490	1425	3042	Chlamydomonadales	5582	407	1239	3042	Chlamydomonadales	4664	399	1074	3042	Chlamydomonadales	3842	333	879	3042	Chlamydomonadales	3224	310	686	3042	Chlamydomonadales	2721	285	501	3042	Chlamydomonadales	2502	269	431
35466	Selenastraceae	5988	117	2101	35466	Selenastraceae	5748	109	1686	35466	Selenastraceae	5265	110	1359	35466	Selenastraceae	4611	121	1092	35466	Selenastraceae	3866	104	902	35466	Selenastraceae	3206	113	749	35466	Selenastraceae	2762	128	590	35466	Selenastraceae	2393	147	475	35466	Selenastraceae	2243	154	413
1157962	Chlamydomonas_eustigma	4990	353	1351	1157962	Chlamydomonas_eustigma	4787	364	1325	1157962	Chlamydomonas_eustigma	4388	389	1266	1157962	Chlamydomonas_eustigma	3850	394	1155	1157962	Chlamydomonas_eustigma	3203	386	1049	1157962	Chlamydomonas_eustigma	2663	394	937	1157962	Chlamydomonas_eustigma	2319	359	802	1157962	Chlamydomonas_eustigma	2074	345	664	1157962	Chlamydomonas_eustigma	2008	336	571
7000100	Reinhardtinia	7913	1452	1511	7000100	Reinhardtinia	7033	1174	1466	7000100	Reinhardtinia	6044	940	1410	7000100	Reinhardtinia	5038	747	1291	7000100	Reinhardtinia	4087	597	1174	7000100	Reinhardtinia	3266	509	1085	7000100	Reinhardtinia	2701	437	960	7000100	Reinhardtinia	2250	399	870	7000100	Reinhardtinia	2081	383	804
3055	Chlamydomonas_reinhardtii	6791	497	1619	3055	Chlamydomonas_reinhardtii	6129	410	1314	3055	Chlamydomonas_reinhardtii	5301	356	1099	3055	Chlamydomonas_reinhardtii	4505	323	856	3055	Chlamydomonas_reinhardtii	3657	291	721	3055	Chlamydomonas_reinhardtii	2935	263	594	3055	Chlamydomonas_reinhardtii	2498	269	472	3055	Chlamydomonas_reinhardtii	2145	234	339	3055	Chlamydomonas_reinhardtii	2007	222	296
35461	Chlorellaceae	5375	618	602	35461	Chlorellaceae	4919	486	491	35461	Chlorellaceae	4310	387	415	35461	Chlorellaceae	3645	305	339	35461	Chlorellaceae	2878	237	310	35461	Chlorellaceae	2216	189	287	35461	Chlorellaceae	1767	164	283	35461	Chlorellaceae	1430	136	291	35461	Chlorellaceae	1336	135	291
554065	Chlorella_variabilis	4613	89	851	554065	Chlorella_variabilis	4314	90	695	554065	Chlorella_variabilis	3839	75	546	554065	Chlorella_variabilis	3293	64	416	554065	Chlorella_variabilis	2577	64	365	554065	Chlorella_variabilis	1969	61	308	554065	Chlorella_variabilis	1557	56	266	554065	Chlorella_variabilis	1228	42	244	554065	Chlorella_variabilis	1153	40	223
337465	Cinnamomum_micranthum	7114	206	13873	337465	Cinnamomum_micranthum	6116	171	12218	337465	Cinnamomum_micranthum	5200	143	10143	337465	Cinnamomum_micranthum	4193	118	8523	337465	Cinnamomum_micranthum	3220	110	7291	337465	Cinnamomum_micranthum	2388	102	6086	337465	Cinnamomum_micranthum	1816	89	4971	337465	Cinnamomum_micranthum	1443	82	4015	337465	Cinnamomum_micranthum	1327	82	3648
41937	Sapindales	8248	392	12226	41937	Sapindales	6690	227	10128	41937	Sapindales	5533	176	8083	41937	Sapindales	4414	137	6436	41937	Sapindales	3359	125	5462	41937	Sapindales	2452	105	4579	41937	Sapindales	1862	88	3642	41937	Sapindales	1489	89	2806	41937	Sapindales	1380	85	2478
85681	Citrus_clementina	7609	71	710	85681	Citrus_clementina	6216	41	515	85681	Citrus_clementina	5176	30	387	85681	Citrus_clementina	4143	18	289	85681	Citrus_clementina	3142	13	230	85681	Citrus_clementina	2295	8	165	85681	Citrus_clementina	1728	7	141	85681	Citrus_clementina	1395	7	101	85681	Citrus_clementina	1298	6	88
2711	Citrus_sinensis	8117	221	352	2711	Citrus_sinensis	6647	155	198	2711	Citrus_sinensis	5517	111	127	2711	Citrus_sinensis	4410	80	84	2711	Citrus_sinensis	3365	62	56	2711	Citrus_sinensis	2457	51	46	2711	Citrus_sinensis	1863	38	37	2711	Citrus_sinensis	1489	33	33	2711	Citrus_sinensis	1382	33	31
574566	Coccomyxa_subellipsoidea_c_169	3831	120	2400	574566	Coccomyxa_subellipsoidea_c_169	3579	129	1994	574566	Coccomyxa_subellipsoidea_c_169	3295	121	1661	574566	Coccomyxa_subellipsoidea_c_169	2833	128	1406	574566	Coccomyxa_subellipsoidea_c_169	2295	128	1197	574566	Coccomyxa_subellipsoidea_c_169	1826	117	1007	574566	Coccomyxa_subellipsoidea_c_169	1532	117	845	574566	Coccomyxa_subellipsoidea_c_169	1327	120	734	574566	Coccomyxa_subellipsoidea_c_169	1254	120	709
41938	Malvales	12527	266	7585	41938	Malvales	10344	206	6308	41938	Malvales	8550	159	4965	41938	Malvales	6925	148	3889	41938	Malvales	5586	141	3223	41938	Malvales	4391	126	2641	41938	Malvales	3463	127	2044	41938	Malvales	2814	115	1470	41938	Malvales	2599	116	1258
7000118	Malvales_1	9531	48	3044	7000118	Malvales_1	8116	53	2281	7000118	Malvales_1	6736	54	1868	7000118	Malvales_1	5503	46	1468	7000118	Malvales_1	4372	46	1260	7000118	Malvales_1	3432	39	998	7000118	Malvales_1	2737	34	760	7000118	Malvales_1	2257	31	588	7000118	Malvales_1	2105	32	526
210143	Corchorus_capsularis	7526	414	2419	210143	Corchorus_capsularis	6727	456	1845	210143	Corchorus_capsularis	5893	502	1345	210143	Corchorus_capsularis	5008	553	1048	210143	Corchorus_capsularis	4057	570	885	210143	Corchorus_capsularis	3260	568	740	210143	Corchorus_capsularis	2712	599	624	210143	Corchorus_capsularis	2311	585	531	210143	Corchorus_capsularis	2171	576	510
7000007	Nitrogen-fixing_clade	20102	425	2275	7000007	Nitrogen-fixing_clade	17020	350	1839	7000007	Nitrogen-fixing_clade	14130	283	1350	7000007	Nitrogen-fixing_clade	11647	231	1111	7000007	Nitrogen-fixing_clade	9607	204	950	7000007	Nitrogen-fixing_clade	7746	158	773	7000007	Nitrogen-fixing_clade	6195	125	652	7000007	Nitrogen-fixing_clade	4881	112	517	7000007	Nitrogen-fixing_clade	4403	96	475
7000111	Rosales/Cucurbitales/Fagales	15024	147	5225	7000111	Rosales/Cucurbitales/Fagales	12456	95	4659	7000111	Rosales/Cucurbitales/Fagales	10201	88	4017	7000111	Rosales/Cucurbitales/Fagales	8234	75	3488	7000111	Rosales/Cucurbitales/Fagales	6701	69	2975	7000111	Rosales/Cucurbitales/Fagales	5365	72	2453	7000111	Rosales/Cucurbitales/Fagales	4282	69	1982	7000111	Rosales/Cucurbitales/Fagales	3469	54	1466	7000111	Rosales/Cucurbitales/Fagales	3208	52	1247
7000113	Cucurbitales/Fagales	11968	42	3098	7000113	Cucurbitales/Fagales	9834	30	2652	7000113	Cucurbitales/Fagales	8056	12	2157	7000113	Cucurbitales/Fagales	6445	7	1796	7000113	Cucurbitales/Fagales	5082	5	1624	7000113	Cucurbitales/Fagales	3904	2	1463	7000113	Cucurbitales/Fagales	3031	2	1253	7000113	Cucurbitales/Fagales	2402	2	1069	7000113	Cucurbitales/Fagales	2211	2	999
71239	Cucurbitales	9370	131	2729	71239	Cucurbitales	7839	82	2077	71239	Cucurbitales	6552	73	1577	71239	Cucurbitales	5329	54	1170	71239	Cucurbitales	4158	45	969	71239	Cucurbitales	3211	49	742	71239	Cucurbitales	2476	44	599	71239	Cucurbitales	2004	40	438	71239	Cucurbitales	1853	42	400
7000114	Cucurbiteae/Benincaseae	9029	75	416	7000114	Cucurbiteae/Benincaseae	7631	62	270	7000114	Cucurbiteae/Benincaseae	6426	44	170	7000114	Cucurbiteae/Benincaseae	5247	33	115	7000114	Cucurbiteae/Benincaseae	4105	29	82	7000114	Cucurbiteae/Benincaseae	3168	30	73	7000114	Cucurbiteae/Benincaseae	2449	26	53	7000114	Cucurbiteae/Benincaseae	1989	31	46	7000114	Cucurbiteae/Benincaseae	1832	31	52
1003877	Benincaseae	8721	179	487	1003877	Benincaseae	7578	182	235	1003877	Benincaseae	6457	172	141	1003877	Benincaseae	5311	176	112	1003877	Benincaseae	4218	196	83	1003877	Benincaseae	3303	204	69	1003877	Benincaseae	2580	209	78	1003877	Benincaseae	2135	211	65	1003877	Benincaseae	1981	207	58
3659	Cucumis_sativus	7489	58	1290	3659	Cucumis_sativus	6627	77	1028	3659	Cucumis_sativus	5769	82	770	3659	Cucumis_sativus	4799	91	603	3659	Cucumis_sativus	3790	102	530	3659	Cucumis_sativus	2962	100	441	3659	Cucumis_sativus	2321	96	355	3659	Cucumis_sativus	1935	96	296	3659	Cucumis_sativus	1807	96	270
3662	Cucurbita_moschata	7120	155	2064	3662	Cucurbita_moschata	5939	110	1802	3662	Cucurbita_moschata	4972	88	1542	3662	Cucurbita_moschata	4021	69	1295	3662	Cucurbita_moschata	3011	57	1151	3662	Cucurbita_moschata	2215	51	1004	3662	Cucurbita_moschata	1687	49	811	3662	Cucurbita_moschata	1350	42	681	3662	Cucurbita_moschata	1252	40	620
7000107	Core_asterids	12463	79	1025	7000107	Core_asterids	10783	80	845	7000107	Core_asterids	9286	80	653	7000107	Core_asterids	7637	46	485	7000107	Core_asterids	6209	47	403	7000107	Core_asterids	4947	46	300	7000107	Core_asterids	3894	35	206	7000107	Core_asterids	3153	29	160	7000107	Core_asterids	2897	26	147
91882	Campanulids	10078	19	2404	91882	Campanulids	8677	11	2117	91882	Campanulids	7441	15	1860	91882	Campanulids	6130	12	1519	91882	Campanulids	4935	6	1280	91882	Campanulids	3850	9	1106	91882	Campanulids	3010	10	894	91882	Campanulids	2425	5	733	91882	Campanulids	2223	4	678
4039	Daucus_carota	7887	646	2837	4039	Daucus_carota	6952	639	2364	4039	Daucus_carota	6054	632	2019	4039	Daucus_carota	5094	625	1661	4039	Daucus_carota	4112	603	1426	4039	Daucus_carota	3224	565	1191	4039	Daucus_carota	2596	537	951	4039	Daucus_carota	2169	487	743	4039	Daucus_carota	2042	469	650
4447	Monocots	10453	49	10367	4447	Monocots	9118	44	9200	4447	Monocots	7910	46	7481	4447	Monocots	6657	47	6159	4447	Monocots	5429	46	5194	4447	Monocots	4417	49	4200	4447	Monocots	3539	49	3380	4447	Monocots	2926	41	2644	4447	Monocots	2723	40	2366
7000105	Dioscoreales/poales	8188	27	2292	7000105	Dioscoreales/poales	7247	18	1889	7000105	Dioscoreales/poales	6315	11	1606	7000105	Dioscoreales/poales	5387	14	1284	7000105	Dioscoreales/poales	4317	14	1126	7000105	Dioscoreales/poales	3421	9	1005	7000105	Dioscoreales/poales	2764	13	788	7000105	Dioscoreales/poales	2324	10	612	7000105	Dioscoreales/poales	2170	9	562
55577	Dioscorea_rotundata	5254	193	3127	55577	Dioscorea_rotundata	4763	248	2732	55577	Dioscorea_rotundata	4162	236	2389	55577	Dioscorea_rotundata	3485	229	2131	55577	Dioscorea_rotundata	2710	211	1818	55577	Dioscorea_rotundata	2016	176	1581	55577	Dioscorea_rotundata	1526	141	1379	55577	Dioscorea_rotundata	1179	122	1267	55577	Dioscorea_rotundata	1096	117	1191
3046	Dunaliella_salina	4788	984	2184	3046	Dunaliella_salina	4984	1001	1765	3046	Dunaliella_salina	4696	873	1442	3046	Dunaliella_salina	4262	775	1124	3046	Dunaliella_salina	3614	693	945	3046	Dunaliella_salina	3052	628	782	3046	Dunaliella_salina	2634	579	707	3046	Dunaliella_salina	2270	530	653	3046	Dunaliella_salina	2105	506	644
7000120	Malvales_3	10639	48	1936	7000120	Malvales_3	8699	30	1675	7000120	Malvales_3	7281	26	1295	7000120	Malvales_3	5894	20	1051	7000120	Malvales_3	4669	17	934	7000120	Malvales_3	3555	12	848	7000120	Malvales_3	2745	7	725	7000120	Malvales_3	2191	8	631	7000120	Malvales_3	2039	8	568
66656	Durio_zibethinus	8098	426	2967	66656	Durio_zibethinus	6707	320	2312	66656	Durio_zibethinus	5640	245	1886	66656	Durio_zibethinus	4555	179	1518	66656	Durio_zibethinus	3483	135	1321	66656	Durio_zibethinus	2572	98	1081	66656	Durio_zibethinus	1955	81	871	66656	Durio_zibethinus	1565	78	704	66656	Durio_zibethinus	1458	75	656
41944	Myrtales	8849	31	12187	41944	Myrtales	7449	16	9968	41944	Myrtales	6266	13	7869	41944	Myrtales	5131	11	6190	41944	Myrtales	4074	10	5202	41944	Myrtales	3107	11	4319	41944	Myrtales	2414	11	3420	41944	Myrtales	1990	10	2579	41944	Myrtales	1859	9	2242
71139	Eucalyptus_grandis	8792	1006	1063	71139	Eucalyptus_grandis	7303	773	919	71139	Eucalyptus_grandis	6085	614	795	71139	Eucalyptus_grandis	4867	487	751	71139	Eucalyptus_grandis	3768	394	700	71139	Eucalyptus_grandis	2822	348	633	71139	Eucalyptus_grandis	2179	317	552	71139	Eucalyptus_grandis	1760	271	501	71139	Eucalyptus_grandis	1643	265	481
72664	Eutrema_salsuginem	7827	131	5831	72664	Eutrema_salsuginem	6551	88	4985	72664	Eutrema_salsuginem	5540	82	4158	72664	Eutrema_salsuginem	4528	66	3332	72664	Eutrema_salsuginem	3515	56	2881	72664	Eutrema_salsuginem	2695	53	2348	72664	Eutrema_salsuginem	2130	43	1783	72664	Eutrema_salsuginem	1792	40	1300	72664	Eutrema_salsuginem	1692	38	1153
7000104	Gymnosperms	10844	436	8066	7000104	Gymnosperms	9849	369	6974	7000104	Gymnosperms	8557	321	5705	7000104	Gymnosperms	7127	253	4674	7000104	Gymnosperms	5709	195	4007	7000104	Gymnosperms	4404	157	3328	7000104	Gymnosperms	3269	101	2830	7000104	Gymnosperms	2462	87	2420	7000104	Gymnosperms	2250	83	2211
3311	Ginkgo_biloba	7078	359	4125	3311	Ginkgo_biloba	6811	330	3368	3311	Ginkgo_biloba	6182	305	2680	3311	Ginkgo_biloba	5272	275	2130	3311	Ginkgo_biloba	4191	272	1790	3311	Ginkgo_biloba	3286	276	1394	3311	Ginkgo_biloba	2518	265	1016	3311	Ginkgo_biloba	2039	256	679	3311	Ginkgo_biloba	1903	254	601
72025	Fabales	14481	222	5843	72025	Fabales	12604	201	4617	72025	Fabales	10660	153	3623	72025	Fabales	8937	134	2844	72025	Fabales	7292	125	2440	72025	Fabales	5753	109	2102	72025	Fabales	4537	98	1756	72025	Fabales	3515	83	1449	72025	Fabales	3127	79	1355
7000127	Npaaa_clade	14010	358	829	7000127	Npaaa_clade	12329	326	601	7000127	Npaaa_clade	10543	311	428	7000127	Npaaa_clade	8882	285	340	7000127	Npaaa_clade	7276	254	270	7000127	Npaaa_clade	5783	239	209	7000127	Npaaa_clade	4575	206	168	7000127	Npaaa_clade	3566	172	121	7000127	Npaaa_clade	3179	165	113
163735	Phaseoleae	11030	214	3194	163735	Phaseoleae	9496	182	3015	163735	Phaseoleae	8086	178	2635	163735	Phaseoleae	6692	160	2350	163735	Phaseoleae	5335	163	2104	163735	Phaseoleae	4177	154	1760	163735	Phaseoleae	3284	150	1441	163735	Phaseoleae	2638	143	1071	163735	Phaseoleae	2394	144	929
3847	Glycine_max	9389	310	1951	3847	Glycine_max	8166	258	1588	3847	Glycine_max	7070	239	1255	3847	Glycine_max	5929	210	973	3847	Glycine_max	4740	199	794	3847	Glycine_max	3740	188	625	3847	Glycine_max	2989	183	478	3847	Glycine_max	2453	187	372	3847	Glycine_max	2244	178	328
7000101	Tgv_clade	7293	247	867	7000101	Tgv_clade	6645	198	586	7000101	Tgv_clade	5781	145	408	7000101	Tgv_clade	4846	140	332	7000101	Tgv_clade	3920	128	295	7000101	Tgv_clade	3136	107	237	7000101	Tgv_clade	2597	90	194	7000101	Tgv_clade	2144	72	178	7000101	Tgv_clade	1975	60	166
33097	Gonium_pectorale	5834	361	1820	33097	Gonium_pectorale	5596	371	1420	33097	Gonium_pectorale	5087	343	1037	33097	Gonium_pectorale	4436	319	729	33097	Gonium_pectorale	3670	304	554	33097	Gonium_pectorale	2964	263	435	33097	Gonium_pectorale	2470	230	357	33097	Gonium_pectorale	2057	209	296	33097	Gonium_pectorale	1908	200	267
3633	Gossypium	10299	520	860	3633	Gossypium	8479	406	626	3633	Gossypium	7103	328	506	3633	Gossypium	5708	250	436	3633	Gossypium	4492	207	384	3633	Gossypium	3427	185	313	3633	Gossypium	2641	159	263	3633	Gossypium	2115	133	209	3633	Gossypium	1969	126	196
3635	Gossypium_hirsutum	10008	953	1244	3635	Gossypium_hirsutum	8023	615	1071	3635	Gossypium_hirsutum	6606	385	882	3635	Gossypium_hirsutum	5253	276	731	3635	Gossypium_hirsutum	4046	218	664	3635	Gossypium_hirsutum	3031	169	565	3635	Gossypium_hirsutum	2313	139	467	3635	Gossypium_hirsutum	1822	120	413	3635	Gossypium_hirsutum	1698	117	388
29730	Gossypium_raimondii	8992	222	1529	29730	Gossypium_raimondii	7667	179	991	29730	Gossypium_raimondii	6503	157	757	29730	Gossypium_raimondii	5287	144	565	29730	Gossypium_raimondii	4176	141	457	29730	Gossypium_raimondii	3234	137	330	29730	Gossypium_raimondii	2520	125	246	29730	Gossypium_raimondii	2068	115	162	29730	Gossypium_raimondii	1929	110	150
4232	Helianthus_annuus	9380	1064	1762	4232	Helianthus_annuus	8338	1076	1415	4232	Helianthus_annuus	7417	1127	1151	4232	Helianthus_annuus	6277	1105	958	4232	Helianthus_annuus	5190	1123	868	4232	Helianthus_annuus	4226	1146	770	4232	Helianthus_annuus	3483	1144	671	4232	Helianthus_annuus	2909	1091	607	4232	Helianthus_annuus	2701	1059	581
7000119	Malvales_2	8397	148	1282	7000119	Malvales_2	7109	115	1122	7000119	Malvales_2	5926	77	887	7000119	Malvales_2	4816	56	743	7000119	Malvales_2	3751	47	668	7000119	Malvales_2	2891	50	591	7000119	Malvales_2	2252	43	528	7000119	Malvales_2	1858	43	442	7000119	Malvales_2	1744	44	405
108875	Herrania_umbratica	7191	58	1264	108875	Herrania_umbratica	6033	29	1105	108875	Herrania_umbratica	5054	20	892	108875	Herrania_umbratica	4035	15	796	108875	Herrania_umbratica	3054	12	709	108875	Herrania_umbratica	2237	10	664	108875	Herrania_umbratica	1681	8	579	108875	Herrania_umbratica	1340	10	528	108875	Herrania_umbratica	1250	10	504
3646	Malpighiales	10712	58	984	3646	Malpighiales	9053	55	804	3646	Malpighiales	7544	40	558	3646	Malpighiales	6198	43	450	3646	Malpighiales	4907	40	380	3646	Malpighiales	3850	44	326	3646	Malpighiales	3049	38	272	3646	Malpighiales	2452	37	227	3646	Malpighiales	2272	37	208
3977	Euphorbiaceae	9521	47	1238	3977	Euphorbiaceae	7921	32	1164	3977	Euphorbiaceae	6546	26	1024	3977	Euphorbiaceae	5283	18	933	3977	Euphorbiaceae	4087	15	835	3977	Euphorbiaceae	3107	12	755	3977	Euphorbiaceae	2426	11	634	3977	Euphorbiaceae	1958	11	505	3977	Euphorbiaceae	1819	12	465
7000115	Manihot/Hevea	9112	58	467	7000115	Manihot/Hevea	7620	45	346	7000115	Manihot/Hevea	6342	38	242	7000115	Manihot/Hevea	5129	27	181	7000115	Manihot/Hevea	3968	27	146	7000115	Manihot/Hevea	2995	27	139	7000115	Manihot/Hevea	2338	32	120	7000115	Manihot/Hevea	1898	28	88	7000115	Manihot/Hevea	1764	28	83
3981	Hevea_brasiliensis	8425	410	1097	3981	Hevea_brasiliensis	6934	271	957	3981	Hevea_brasiliensis	5754	212	800	3981	Hevea_brasiliensis	4575	147	701	3981	Hevea_brasiliensis	3492	120	596	3981	Hevea_brasiliensis	2588	107	514	3981	Hevea_brasiliensis	1959	100	479	3981	Hevea_brasiliensis	1582	92	408	3981	Hevea_brasiliensis	1469	89	384
180498	Jatropha_curcas	7428	169	2262	180498	Jatropha_curcas	6197	104	1828	180498	Jatropha_curcas	5191	76	1431	180498	Jatropha_curcas	4147	59	1195	180498	Jatropha_curcas	3134	52	1005	180498	Jatropha_curcas	2311	49	845	180498	Jatropha_curcas	1745	42	723	180498	Jatropha_curcas	1383	43	618	180498	Jatropha_curcas	1284	45	580
3502	Fagales	9582	26	2412	3502	Fagales	7872	17	1979	3502	Fagales	6473	9	1592	3502	Fagales	5123	8	1330	3502	Fagales	3924	6	1164	3502	Fagales	2886	3	1021	3502	Fagales	2173	4	862	3502	Fagales	1671	3	734	3502	Fagales	1534	4	681
51240	Juglans_regia	9044	529	1067	51240	Juglans_regia	7454	361	779	51240	Juglans_regia	6113	248	608	51240	Juglans_regia	4822	192	493	51240	Juglans_regia	3651	150	423	51240	Juglans_regia	2665	128	349	51240	Juglans_regia	1978	113	308	51240	Juglans_regia	1528	108	251	51240	Juglans_regia	1415	105	224
63787	Kalanchoe_fedtschenkoi	8060	310	16625	63787	Kalanchoe_fedtschenkoi	7011	294	13831	63787	Kalanchoe_fedtschenkoi	6040	259	11257	63787	Kalanchoe_fedtschenkoi	4977	245	9230	63787	Kalanchoe_fedtschenkoi	3899	223	7831	63787	Kalanchoe_fedtschenkoi	2978	231	6467	63787	Kalanchoe_fedtschenkoi	2335	238	5260	63787	Kalanchoe_fedtschenkoi	1941	239	4079	63787	Kalanchoe_fedtschenkoi	1817	237	3635
105231	Klebsormidium_nitens	5294	508	9818	105231	Klebsormidium_nitens	5179	556	8832	105231	Klebsormidium_nitens	4753	551	7508	105231	Klebsormidium_nitens	4172	556	6338	105231	Klebsormidium_nitens	3441	493	5369	105231	Klebsormidium_nitens	2834	477	4463	105231	Klebsormidium_nitens	2334	406	3687	105231	Klebsormidium_nitens	2089	390	3016	105231	Klebsormidium_nitens	2015	381	2693
3668	Lagenaria_siceraria	6881	44	1884	3668	Lagenaria_siceraria	6184	40	1434	3668	Lagenaria_siceraria	5378	50	1129	3668	Lagenaria_siceraria	4480	49	880	3668	Lagenaria_siceraria	3537	53	734	3668	Lagenaria_siceraria	2723	46	626	3668	Lagenaria_siceraria	2135	46	491	3668	Lagenaria_siceraria	1800	49	384	3668	Lagenaria_siceraria	1680	51	352
3871	Lupinus_angustifolius	7658	196	7019	3871	Lupinus_angustifolius	6580	183	6207	3871	Lupinus_angustifolius	5594	183	5249	3871	Lupinus_angustifolius	4598	177	4516	3871	Lupinus_angustifolius	3570	167	3889	3871	Lupinus_angustifolius	2683	152	3222	3871	Lupinus_angustifolius	2064	142	2615	3871	Lupinus_angustifolius	1663	146	1998	3871	Lupinus_angustifolius	1544	141	1724
3465	Papaveraceae	9304	69	1399	3465	Papaveraceae	7680	39	777	3465	Papaveraceae	6412	37	574	3465	Papaveraceae	5144	27	469	3465	Papaveraceae	3996	35	404	3465	Papaveraceae	3059	28	344	3465	Papaveraceae	2359	26	342	3465	Papaveraceae	1916	27	292	3465	Papaveraceae	1780	26	278
56857	Macleaya_cordata	7226	166	2244	56857	Macleaya_cordata	6255	129	1554	56857	Macleaya_cordata	5349	99	1162	56857	Macleaya_cordata	4357	93	880	56857	Macleaya_cordata	3348	93	741	56857	Macleaya_cordata	2497	89	651	56857	Macleaya_cordata	1917	83	525	56857	Macleaya_cordata	1559	83	440	56857	Macleaya_cordata	1448	82	414
3983	Manihot_esculenta	7894	147	1365	3983	Manihot_esculenta	6763	128	985	3983	Manihot_esculenta	5750	113	705	3983	Manihot_esculenta	4712	107	524	3983	Manihot_esculenta	3671	117	414	3983	Manihot_esculenta	2783	111	323	3983	Manihot_esculenta	2202	113	249	3983	Manihot_esculenta	1805	112	205	3983	Manihot_esculenta	1692	113	185
3208	Bryophyta	6946	206	8902	3208	Bryophyta	6333	154	7983	3208	Bryophyta	5667	135	6665	3208	Bryophyta	4890	124	5486	3208	Bryophyta	3969	103	4629	3208	Bryophyta	3209	96	3767	3208	Bryophyta	2661	91	3042	3208	Bryophyta	2273	79	2482	3208	Bryophyta	2141	81	2229
3197	Marchantia_polymorpha	6728	1048	1266	3197	Marchantia_polymorpha	6065	902	1170	3197	Marchantia_polymorpha	5380	803	1090	3197	Marchantia_polymorpha	4593	720	1017	3197	Marchantia_polymorpha	3704	670	935	3197	Marchantia_polymorpha	2999	627	837	3197	Marchantia_polymorpha	2502	602	761	3197	Marchantia_polymorpha	2190	587	670	3197	Marchantia_polymorpha	2090	572	623
163742	Trifolieae	11302	362	3070	163742	Trifolieae	10103	329	2555	163742	Trifolieae	8815	346	2074	163742	Trifolieae	7500	323	1705	163742	Trifolieae	6205	325	1396	163742	Trifolieae	4911	278	1150	163742	Trifolieae	3918	259	916	163742	Trifolieae	3079	217	704	163742	Trifolieae	2806	214	587
3880	Medicago_truncatula	9393	931	2840	3880	Medicago_truncatula	8554	1020	2569	3880	Medicago_truncatula	7656	1002	2161	3880	Medicago_truncatula	6715	1025	1810	3880	Medicago_truncatula	5661	963	1507	3880	Medicago_truncatula	4701	977	1187	3880	Medicago_truncatula	3976	950	892	3880	Medicago_truncatula	3411	916	584	3880	Medicago_truncatula	3200	873	479
554055	Micractinium_conductrix	4189	466	1652	554055	Micractinium_conductrix	3880	396	1435	554055	Micractinium_conductrix	3466	308	1152	554055	Micractinium_conductrix	2942	235	938	554055	Micractinium_conductrix	2314	186	750	554055	Micractinium_conductrix	1806	147	557	554055	Micractinium_conductrix	1457	116	426	554055	Micractinium_conductrix	1230	102	302	554055	Micractinium_conductrix	1158	98	276
3673	Momordica_charantia	7073	114	2411	3673	Momordica_charantia	5918	83	2004	3673	Momordica_charantia	4958	58	1652	3673	Momordica_charantia	3982	50	1397	3673	Momordica_charantia	2972	46	1232	3673	Momordica_charantia	2189	41	1063	3673	Momordica_charantia	1626	39	889	3673	Momordica_charantia	1299	36	741	3673	Momordica_charantia	1217	34	670
35491	Sphaeropleales	6877	837	2854	35491	Sphaeropleales	6572	772	2504	35491	Sphaeropleales	5866	686	2269	35491	Sphaeropleales	5135	637	1916	35491	Sphaeropleales	4206	561	1694	35491	Sphaeropleales	3399	519	1508	35491	Sphaeropleales	2714	461	1347	35491	Sphaeropleales	2176	432	1193	35491	Sphaeropleales	1959	405	1110
145388	Monoraphidium_neglectum	4851	245	2271	145388	Monoraphidium_neglectum	5213	308	1667	145388	Monoraphidium_neglectum	5008	294	1152	145388	Monoraphidium_neglectum	4598	286	823	145388	Monoraphidium_neglectum	3889	259	576	145388	Monoraphidium_neglectum	3163	238	474	145388	Monoraphidium_neglectum	2543	194	365	145388	Monoraphidium_neglectum	2055	177	298	145388	Monoraphidium_neglectum	1860	168	267
91888	Lamiids	9484	223	3202	91888	Lamiids	8362	216	2637	91888	Lamiids	7227	193	2252	91888	Lamiids	5927	191	1901	91888	Lamiids	4717	183	1675	91888	Lamiids	3674	162	1435	91888	Lamiids	2870	156	1180	91888	Lamiids	2327	150	976	91888	Lamiids	2169	151	879
49451	Nicotiana_attenuata	8433	862	1913	49451	Nicotiana_attenuata	7340	722	1744	49451	Nicotiana_attenuata	6308	626	1545	49451	Nicotiana_attenuata	5268	564	1223	49451	Nicotiana_attenuata	4117	480	1080	49451	Nicotiana_attenuata	3164	417	927	49451	Nicotiana_attenuata	2496	379	753	49451	Nicotiana_attenuata	2058	362	631	49451	Nicotiana_attenuata	1948	352	573
4530	Oryza_sativa	7750	900	1338	4530	Oryza_sativa	7190	973	1030	4530	Oryza_sativa	6525	1036	826	4530	Oryza_sativa	5805	1091	673	4530	Oryza_sativa	4837	1093	573	4530	Oryza_sativa	4019	1079	481	4530	Oryza_sativa	3458	1086	392	4530	Oryza_sativa	3063	1051	312	4530	Oryza_sativa	2917	1033	286
3469	Papaver_somniferum	10705	2554	1153	3469	Papaver_somniferum	8678	1973	975	3469	Papaver_somniferum	7183	1593	822	3469	Papaver_somniferum	5778	1277	643	3469	Papaver_somniferum	4522	1064	538	3469	Papaver_somniferum	3488	902	473	3469	Papaver_somniferum	2786	825	398	3469	Papaver_somniferum	2305	750	361	3469	Papaver_somniferum	2181	735	334
7000110	Phaseolinae	9275	54	1809	7000110	Phaseolinae	7898	50	1648	7000110	Phaseolinae	6685	53	1454	7000110	Phaseolinae	5444	44	1292	7000110	Phaseolinae	4267	32	1100	7000110	Phaseolinae	3268	23	932	7000110	Phaseolinae	2540	26	770	7000110	Phaseolinae	2061	23	600	7000110	Phaseolinae	1904	22	512
3885	Phaseolus_vulgaris	8131	91	1235	3885	Phaseolus_vulgaris	7015	90	973	3885	Phaseolus_vulgaris	6003	64	746	3885	Phaseolus_vulgaris	4930	57	571	3885	Phaseolus_vulgaris	3845	48	470	3885	Phaseolus_vulgaris	2950	50	368	3885	Phaseolus_vulgaris	2319	46	267	3885	Phaseolus_vulgaris	1889	49	221	3885	Phaseolus_vulgaris	1758	44	190
3218	Physcomitrella_patens	6666	855	1135	3218	Physcomitrella_patens	6174	746	905	3218	Physcomitrella_patens	5560	662	769	3218	Physcomitrella_patens	4877	636	649	3218	Physcomitrella_patens	4018	625	576	3218	Physcomitrella_patens	3264	582	527	3218	Physcomitrella_patens	2753	584	492	3218	Physcomitrella_patens	2407	583	449	3218	Physcomitrella_patens	2283	567	425
3313	Pinidae	9261	576	2159	3313	Pinidae	8285	440	2004	3313	Pinidae	7146	328	1739	3313	Pinidae	5861	260	1526	3313	Pinidae	4611	180	1278	3313	Pinidae	3442	117	1079	3313	Pinidae	2500	88	857	3313	Pinidae	1812	64	714	3313	Pinidae	1652	59	657
3343	Pinus_lambertiana	8372	1089	1978	3343	Pinus_lambertiana	7660	1030	1655	3343	Pinus_lambertiana	6559	822	1409	3343	Pinus_lambertiana	5300	589	1150	3343	Pinus_lambertiana	4069	396	938	3343	Pinus_lambertiana	2978	257	721	3343	Pinus_lambertiana	2094	133	539	3343	Pinus_lambertiana	1532	96	376	3343	Pinus_lambertiana	1387	82	347
3694	Populus_trichocarpa	8548	390	2554	3694	Populus_trichocarpa	7485	366	1934	3694	Populus_trichocarpa	6457	347	1434	3694	Populus_trichocarpa	5427	342	1113	3694	Populus_trichocarpa	4339	326	894	3694	Populus_trichocarpa	3432	318	736	3694	Populus_trichocarpa	2755	318	612	3694	Populus_trichocarpa	2257	305	500	3694	Populus_trichocarpa	2107	290	455
3744	Rosales	10876	22	4170	3744	Rosales	9190	22	3288	3744	Rosales	7671	13	2543	3744	Rosales	6309	13	1938	3744	Rosales	5108	13	1606	3744	Rosales	4058	9	1316	3744	Rosales	3244	9	1047	3744	Rosales	2676	9	802	3744	Rosales	2498	9	719
3760	Prunus_persica	7650	171	3397	3760	Prunus_persica	6572	169	2787	3760	Prunus_persica	5612	169	2228	3760	Prunus_persica	4629	167	1847	3760	Prunus_persica	3610	161	1659	3760	Prunus_persica	2739	159	1478	3760	Prunus_persica	2165	161	1240	3760	Prunus_persica	1807	156	1025	3760	Prunus_persica	1680	153	971
3357	Pseudotsuga_menziesii	8220	2223	3264	3357	Pseudotsuga_menziesii	7078	1661	2868	3357	Pseudotsuga_menziesii	5804	1097	2439	3357	Pseudotsuga_menziesii	4600	677	1938	3357	Pseudotsuga_menziesii	3389	387	1609	3357	Pseudotsuga_menziesii	2401	227	1268	3357	Pseudotsuga_menziesii	1649	100	951	3357	Pseudotsuga_menziesii	1200	67	679	3357	Pseudotsuga_menziesii	1087	56	621
22663	Punica_granatum	7183	668	2334	22663	Punica_granatum	6346	646	1749	22663	Punica_granatum	5519	627	1374	22663	Punica_granatum	4682	618	1067	22663	Punica_granatum	3759	595	910	22663	Punica_granatum	2932	575	750	22663	Punica_granatum	2376	564	602	22663	Punica_granatum	2028	545	507	22663	Punica_granatum	1938	544	465
38942	Quercus_robur	8250	607	1939	38942	Quercus_robur	6805	438	1505	38942	Quercus_robur	5644	322	1151	38942	Quercus_robur	4524	246	845	38942	Quercus_robur	3464	203	663	38942	Quercus_robur	2559	178	505	38942	Quercus_robur	1948	144	369	38942	Quercus_robur	1552	132	251	38942	Quercus_robur	1429	126	231
3726	Raphanus_sativus	9612	491	4457	3726	Raphanus_sativus	7930	331	3899	3726	Raphanus_sativus	6606	249	3323	3726	Raphanus_sativus	5359	202	2732	3726	Raphanus_sativus	4181	155	2398	3726	Raphanus_sativus	3192	127	1994	3726	Raphanus_sativus	2479	109	1548	3726	Raphanus_sativus	2079	90	1118	3726	Raphanus_sativus	1961	86	985
307507	Raphidocelis_subcapitata	5534	252	1595	307507	Raphidocelis_subcapitata	5076	179	1675	307507	Raphidocelis_subcapitata	4479	154	1541	307507	Raphidocelis_subcapitata	3842	130	1423	307507	Raphidocelis_subcapitata	3099	103	1210	307507	Raphidocelis_subcapitata	2556	93	936	307507	Raphidocelis_subcapitata	2092	78	700	307507	Raphidocelis_subcapitata	1779	82	479	307507	Raphidocelis_subcapitata	1653	80	386
88036	Selaginella_moellendorffii	7981	2236	9834	88036	Selaginella_moellendorffii	6724	1590	8833	88036	Selaginella_moellendorffii	5757	1285	7425	88036	Selaginella_moellendorffii	4824	1062	6174	88036	Selaginella_moellendorffii	3838	919	5262	88036	Selaginella_moellendorffii	3020	836	4349	88036	Selaginella_moellendorffii	2479	752	3535	88036	Selaginella_moellendorffii	2145	699	2898	88036	Selaginella_moellendorffii	2046	680	2615
4081	Solanum_lycopersicum	8304	436	1616	4081	Solanum_lycopersicum	7468	432	1326	4081	Solanum_lycopersicum	6543	404	1088	4081	Solanum_lycopersicum	5454	399	872	4081	Solanum_lycopersicum	4413	376	680	4081	Solanum_lycopersicum	3447	340	567	4081	Solanum_lycopersicum	2763	342	449	4081	Solanum_lycopersicum	2317	327	337	4081	Solanum_lycopersicum	2159	311	321
3562	Spinacia_oleracea	7858	573	1061	3562	Spinacia_oleracea	6597	437	999	3562	Spinacia_oleracea	5578	345	978	3562	Spinacia_oleracea	4487	265	953	3562	Spinacia_oleracea	3450	231	957	3562	Spinacia_oleracea	2574	193	893	3562	Spinacia_oleracea	1940	150	837	3562	Spinacia_oleracea	1557	132	792	3562	Spinacia_oleracea	1458	127	761
16360	Alismatales	8076	19	2396	16360	Alismatales	7109	14	2023	16360	Alismatales	6160	14	1764	16360	Alismatales	5090	12	1579	16360	Alismatales	4036	7	1400	16360	Alismatales	3153	10	1274	16360	Alismatales	2438	8	1109	16360	Alismatales	1944	9	991	16360	Alismatales	1798	9	934
29656	Spirodela_polyrhiza	6432	183	1827	29656	Spirodela_polyrhiza	5845	198	1462	29656	Spirodela_polyrhiza	5186	209	1183	29656	Spirodela_polyrhiza	4400	233	923	29656	Spirodela_polyrhiza	3481	242	797	29656	Spirodela_polyrhiza	2711	249	691	29656	Spirodela_polyrhiza	2079	222	581	29656	Spirodela_polyrhiza	1684	225	485	29656	Spirodela_polyrhiza	1564	224	458
28532	Tarenaya_hassleriana	7599	279	8044	28532	Tarenaya_hassleriana	6313	174	6706	28532	Tarenaya_hassleriana	5297	140	5376	28532	Tarenaya_hassleriana	4291	110	4279	28532	Tarenaya_hassleriana	3289	99	3640	28532	Tarenaya_hassleriana	2451	94	2980	28532	Tarenaya_hassleriana	1904	85	2280	28532	Tarenaya_hassleriana	1568	86	1649	28532	Tarenaya_hassleriana	1470	84	1421
3641	Theobroma_cacao	7968	225	654	3641	Theobroma_cacao	6922	239	426	3641	Theobroma_cacao	5888	242	280	3641	Theobroma_cacao	4878	237	175	3641	Theobroma_cacao	3831	226	146	3641	Theobroma_cacao	3008	222	105	3641	Theobroma_cacao	2364	202	90	3641	Theobroma_cacao	1982	195	71	3641	Theobroma_cacao	1875	194	63
7000112	Cannabaceae/Rhamnaceae	10171	23	728	7000112	Cannabaceae/Rhamnaceae	8615	20	595	7000112	Cannabaceae/Rhamnaceae	7207	13	477	7000112	Cannabaceae/Rhamnaceae	5925	16	400	7000112	Cannabaceae/Rhamnaceae	4743	11	376	7000112	Cannabaceae/Rhamnaceae	3732	5	331	7000112	Cannabaceae/Rhamnaceae	2964	6	286	7000112	Cannabaceae/Rhamnaceae	2424	6	258	7000112	Cannabaceae/Rhamnaceae	2269	5	234
63057	Trema_orientale	8614	457	2014	63057	Trema_orientale	7738	578	1455	63057	Trema_orientale	6863	703	1047	63057	Trema_orientale	5890	742	777	63057	Trema_orientale	4910	796	629	63057	Trema_orientale	4024	804	512	63057	Trema_orientale	3387	812	389	63057	Trema_orientale	2934	809	299	63057	Trema_orientale	2777	798	290
57577	Trifolium_pratense	9963	456	1795	57577	Trifolium_pratense	9079	502	1526	57577	Trifolium_pratense	7993	479	1301	57577	Trifolium_pratense	6808	486	1178	57577	Trifolium_pratense	5554	467	1118	57577	Trifolium_pratense	4364	433	980	57577	Trifolium_pratense	3441	396	873	57577	Trifolium_pratense	2688	336	727	57577	Trifolium_pratense	2432	304	678
157791	Vigna_radiata	6945	95	2425	157791	Vigna_radiata	6104	94	1888	157791	Vigna_radiata	5272	82	1495	157791	Vigna_radiata	4324	73	1193	157791	Vigna_radiata	3319	61	1009	157791	Vigna_radiata	2447	50	871	157791	Vigna_radiata	1856	41	725	157791	Vigna_radiata	1505	38	594	157791	Vigna_radiata	1389	34	549
29760	Vitis_vinifera	8132	362	16504	29760	Vitis_vinifera	7226	365	13723	29760	Vitis_vinifera	6306	341	11079	29760	Vitis_vinifera	5293	333	9052	29760	Vitis_vinifera	4237	327	7655	29760	Vitis_vinifera	3331	334	6290	29760	Vitis_vinifera	2575	316	5156	29760	Vitis_vinifera	2029	303	4080	29760	Vitis_vinifera	1839	274	3663
3067	Volvox_carteri	5521	294	2066	3067	Volvox_carteri	5175	320	1790	3067	Volvox_carteri	4557	325	1549	3067	Volvox_carteri	3914	308	1240	3067	Volvox_carteri	3148	280	1052	3067	Volvox_carteri	2520	243	859	3067	Volvox_carteri	2109	225	713	3067	Volvox_carteri	1758	185	571	3067	Volvox_carteri	1620	165	520
326968	Ziziphus_jujuba	8576	483	2078	326968	Ziziphus_jujuba	7116	325	1824	326968	Ziziphus_jujuba	5894	245	1558	326968	Ziziphus_jujuba	4700	185	1410	326968	Ziziphus_jujuba	3599	147	1291	326968	Ziziphus_jujuba	2699	134	1167	326968	Ziziphus_jujuba	2015	117	1066	326968	Ziziphus_jujuba	1591	111	944	326968	Ziziphus_jujuba	1485	111	895
29655	Zostera_marina	6760	340	1656	29655	Zostera_marina	6063	323	1369	29655	Zostera_marina	5276	287	1171	29655	Zostera_marina	4391	264	963	29655	Zostera_marina	3435	237	838	29655	Zostera_marina	2611	218	760	29655	Zostera_marina	2024	199	613	29655	Zostera_marina	1643	189	490	29655	Zostera_marina	1522	182	458

## Sheet: H. sap.
Supplementary Data 2: Path to H. sapiens - Number of Gained and Lost Gene Families depending on the c-value
Gained = the number of gained gene families in a phylostratum
Lost = the number of lost gene families in a phylostratum
Total = the total number of gene families in a phylostratum
n.a. = not available
See phylogeny in Supplementary Data 1 for reference.
		c = 0.8			c = 0.7			c = 0.6			c = 0.5			c = 0.4			c = 0.3			c = 0.2			c = 0.1			c = 0.0
Phylostratum		Gained	Lost	Total	Gained	Lost	Total	Gained	Lost	Total	Gained	Lost	Total	Gained	Lost	Total	Gained	Lost	Total	Gained	Lost	Total	Gained	Lost	Total	Gained	Lost	Total
1	Cellular_organisms	10942	n.a.	10942	11024	n.a.	11024	10893	n.a.	10893	10456	n.a.	10456	9979	n.a.	9979	9301	n.a.	9301	8815	n.a.	8815	8577	n.a.	8577	8496	n.a.	8496
2	DPANN/Euryarchaeota/TACK/Asgard_archaea/Eukaryota	295	n.a.	11237	290	n.a.	11314	260	n.a.	11153	246	n.a.	10702	232	n.a.	10211	218	n.a.	9519	215	n.a.	9030	208	n.a.	8785	204	n.a.	8700
3	Euryarchaeota/TACK/Asgard_archaea/Eukaryota	546	36	11747	505	31	11788	453	33	11573	423	24	11101	391	25	10577	390	34	9875	405	35	9400	403	30	9158	399	31	9068
4	TACK/Asgard_archaea/Eukaryota	190	1265	10672	179	1152	10815	168	1086	10655	170	997	10274	157	955	9779	142	910	9107	140	888	8652	138	866	8430	137	868	8337
5	Asgard_archaea/Eukaryota	84	1001	9755	84	937	9962	80	858	9877	64	828	9510	73	796	9056	65	764	8408	57	744	7965	58	746	7742	50	744	7643
6	Eukaryota	13881	1335	22301	13086	1225	21823	11750	1143	20484	10347	1038	18819	9002	978	17080	7806	943	15271	6688	924	13729	5781	909	12614	5336	914	12065
7	Amorpheae	763	1472	21592	741	1422	21142	705	1380	19809	609	1354	18074	577	1280	16377	495	1188	14578	440	1124	13045	406	1042	11978	376	1028	11413
8	Obazoa	268	466	21394	254	471	20925	235	467	19577	236	377	17933	193	345	16225	202	358	14422	183	319	12909	166	286	11858	180	268	11325
9	Opisthokonta	2461	179	23676	2256	191	22990	2133	198	21512	1827	203	19557	1619	195	17649	1402	184	15640	1247	172	13984	1098	178	12778	1044	176	12193
10	Holozoa	1202	2352	22526	1124	2104	22010	1061	1879	20694	1038	1716	18879	952	1558	17043	869	1410	15099	756	1311	13429	608	1264	12122	563	1232	11524
11	Filozoa	212	858	21880	196	868	21338	172	815	20051	147	758	18268	117	734	16426	101	702	14498	99	645	12883	91	594	11619	92	564	11052
12	Choanoflagellida/Metazoa	3851	216	25515	3997	214	25121	3736	199	23588	3151	188	21231	2740	186	18980	2233	172	16559	1782	150	14515	1304	143	12780	1108	141	12019
13	Metazoa	892	5740	20667	842	6261	19702	774	6369	17993	669	6219	15681	623	5899	13704	557	5596	11520	470	5159	9826	370	4821	8329	302	4665	7656
14	Myriazoa	1871	255	22283	1599	284	21017	1402	293	19102	1167	273	16575	939	272	14371	822	253	12089	645	228	10243	520	202	8647	477	186	7947
15	Parahoxozoa	3740	810	25213	2993	838	23172	2465	762	20805	2009	665	17919	1648	610	15409	1304	532	12861	1087	459	10871	916	381	9182	838	327	8458
16	Bilateria	5972	1446	29739	4724	1350	26546	3734	1289	23250	2871	1114	19676	2406	970	16845	1969	855	13975	1644	732	11783	1233	657	9758	1078	611	8925
17	Deuterostomia	766	8667	21838	615	8467	18694	453	7928	15775	370	7195	12851	327	6411	10761	260	5653	8582	198	4975	7006	147	4399	5506	126	4214	4837
18	Chordata	326	2541	19623	215	2252	16657	162	2009	13928	122	1690	11283	106	1467	9400	83	1205	7460	78	1023	6061	54	814	4746	54	698	4193
19	Olfactores	368	1314	18677	273	1128	15802	210	1006	13132	160	893	10550	126	770	8756	101	659	6902	91	592	5560	64	515	4295	54	485	3762
20	Vertebrata	704	1628	17753	549	1584	14767	390	1567	11955	293	1473	9370	227	1499	7484	159	1342	5719	129	1229	4460	102	1141	3256	96	1104	2754
21	Gnathostomata	1664	596	18821	1232	497	15502	982	380	12557	801	292	9879	658	207	7935	581	150	6150	507	122	4845	462	92	3626	439	102	3091
22	Euteleostomi	2670	223	21268	1847	222	17127	1370	192	13735	1047	159	10767	847	133	8649	669	103	6716	544	81	5308	422	67	3981	352	52	3391
23	Sarcopterygii	488	2007	19749	304	1624	15807	201	1315	12621	150	1008	9909	118	815	7952	95	678	6133	78	557	4829	48	469	3560	40	413	3018
24	Tetrapoda	469	564	19654	300	401	15706	208	289	12540	151	207	9853	112	153	7911	88	124	6097	83	112	4800	70	108	3522	68	100	2986
25	Amniota	1705	558	20801	1206	434	16478	878	311	13107	658	213	10298	545	184	8272	432	159	6370	351	143	5008	279	108	3693	247	106	3127
26	Mammalia	667	1862	19606	516	1447	15547	440	1177	12370	334	890	9742	280	714	7838	255	530	6095	199	469	4738	130	367	3456	104	326	2905
27	Theria	1133	1397	19342	742	1470	14819	488	1432	11426	354	1261	8835	288	1123	7003	256	903	5448	212	636	4314	193	367	3282	181	194	2892
28	Placentalia	2413	848	20907	1602	672	15749	1183	522	12087	875	463	9247	770	381	7392	693	307	5834	642	259	4697	587	181	3688	572	161	3303
29	Boreoeutheria	1791	1110	21588	1297	755	16291	986	493	12580	811	332	9726	752	239	7905	707	218	6323	654	159	5192	609	104	4193	591	112	3782
30	Euarchontoglires	416	3132	18872	286	2089	14488	188	1526	11242	141	1086	8781	120	870	7155	109	733	5699	100	604	4688	80	463	3810	73	386	3469
31	Euarchonta	75	2109	16838	51	1502	13037	39	1111	10170	34	758	8057	31	634	6552	32	493	5238	29	401	4316	29	260	3579	29	219	3279
32	Primates	234	791	16281	153	459	12731	124	280	10014	102	164	7995	90	123	6519	81	97	5222	71	87	4300	64	72	3571	58	60	3277
33	Haplorrhini	153	723	15711	89	512	12308	73	351	9736	53	249	7799	45	198	6366	37	154	5105	36	107	4229	30	88	3513	20	69	3228
34	Simiiformes	700	623	15788	578	451	12435	527	315	9948	483	227	8055	469	183	6652	451	138	5418	439	111	4557	434	67	3880	419	47	3600
35	Catarrhini	910	900	15798	799	654	12580	735	498	10185	688	375	8368	674	298	7028	655	232	5841	633	183	5007	627	120	4387	623	96	4127
36	Hominoidea	176	2405	13569	143	1659	11064	124	1149	9160	121	858	7631	114	765	6377	111	635	5317	106	526	4587	105	419	4073	103	360	3870
37	Hominidae	51	580	13040	53	463	10654	45	377	8828	41	316	7356	38	286	6129	31	256	5092	31	228	4390	30	213	3890	30	204	3696
38	Homininae	152	1156	12036	111	887	9878	101	699	8230	88	561	6883	80	531	5678	75	471	4696	71	413	4048	72	384	3578	71	367	3400
39	Hominini	15	544	11507	11	435	9454	9	359	7880	3	297	6589	2	262	5418	3	232	4467	3	205	3846	1	181	3398	1	168	3233
40	Homo_sapiens	39	2144	9402	34	1834	7654	29	1622	6287	27	1464	5152	26	1391	4053	22	1295	3194	22	1211	2657	22	1156	2264	21	1118	2136

## Sheet: D. mel.
Supplementary Data 2: Path to D. melanogaster - Number of Gained and Lost Gene Families depending on the c-value
Gained = the number of gained gene families in a phylostratum
Lost = the number of lost gene families in a phylostratum
Total = the total number of gene families in a phylostratum
n.a. = not available
See phylogeny in Supplementary Data 1 for reference.
		c = 0.8			c = 0.7			c = 0.6			c = 0.5			c = 0.4			c = 0.3			c = 0.2			c = 0.1			c = 0.0
Phylostratum		Gained	Lost	Total	Gained	Lost	Total	Gained	Lost	Total	Gained	Lost	Total	Gained	Lost	Total	Gained	Lost	Total	Gained	Lost	Total	Gained	Lost	Total	Gained	Lost	Total
1	Cellular_organisms	10942	n.a.	10942	11024	n.a.	11024	10893	n.a.	10893	10456	n.a.	10456	9979	n.a.	9979	9301	n.a.	9301	8815	n.a.	8815	8577	n.a.	8577	8496	n.a.	8496
2	DPANN/Euryarchaeota/TACK/Asgard_archaea/Eukaryota	295	n.a.	11237	290	n.a.	11314	260	n.a.	11153	246	n.a.	10702	232	n.a.	10211	218	n.a.	9519	215	n.a.	9030	208	n.a.	8785	204	n.a.	8700
3	Euryarchaeota/TACK/Asgard_archaea/Eukaryota	546	36	11747	505	31	11788	453	33	11573	423	24	11101	391	25	10577	390	34	9875	405	35	9400	403	30	9158	399	31	9068
4	TACK/Asgard_archaea/Eukaryota	190	1265	10672	179	1152	10815	168	1086	10655	170	997	10274	157	955	9779	142	910	9107	140	888	8652	138	866	8430	137	868	8337
5	Asgard_archaea/Eukaryota	84	1001	9755	84	937	9962	80	858	9877	64	828	9510	73	796	9056	65	764	8408	57	744	7965	58	746	7742	50	744	7643
6	Eukaryota	13881	1335	22301	13086	1225	21823	11750	1143	20484	10347	1038	18819	9002	978	17080	7806	943	15271	6688	924	13729	5781	909	12614	5336	914	12065
7	Amorpheae	763	1472	21592	741	1422	21142	705	1380	19809	609	1354	18074	577	1280	16377	495	1188	14578	440	1124	13045	406	1042	11978	376	1028	11413
8	Obazoa	268	466	21394	254	471	20925	235	467	19577	236	377	17933	193	345	16225	202	358	14422	183	319	12909	166	286	11858	180	268	11325
9	Opisthokonta	2461	179	23676	2256	191	22990	2133	198	21512	1827	203	19557	1619	195	17649	1402	184	15640	1247	172	13984	1098	178	12778	1044	176	12193
10	Holozoa	1202	2352	22526	1124	2104	22010	1061	1879	20694	1038	1716	18879	952	1558	17043	869	1410	15099	756	1311	13429	608	1264	12122	563	1232	11524
11	Filozoa	212	858	21880	196	868	21338	172	815	20051	147	758	18268	117	734	16426	101	702	14498	99	645	12883	91	594	11619	92	564	11052
12	Choanoflagellida/Metazoa	3851	216	25515	3997	214	25121	3736	199	23588	3151	188	21231	2740	186	18980	2233	172	16559	1782	150	14515	1304	143	12780	1108	141	12019
13	Metazoa	892	5740	20667	842	6261	19702	774	6369	17993	669	6219	15681	623	5899	13704	557	5596	11520	470	5159	9826	370	4821	8329	302	4665	7656
14	Myriazoa	1871	255	22283	1599	284	21017	1402	293	19102	1167	273	16575	939	272	14371	822	253	12089	645	228	10243	520	202	8647	477	186	7947
15	Parahoxozoa	3740	810	25213	2993	838	23172	2465	762	20805	2009	665	17919	1648	610	15409	1304	532	12861	1087	459	10871	916	381	9182	838	327	8458
16	Bilateria	5972	1446	29739	4724	1350	26546	3734	1289	23250	2871	1114	19676	2406	970	16845	1969	855	13975	1644	732	11783	1233	657	9758	1078	611	8925
17	Protostomia	1636	5660	25715	1387	4725	23208	1178	3983	20445	1001	3253	17424	825	2784	14886	727	2222	12480	614	1825	10572	536	1398	8896	483	1200	8208
18	Ecdysozoa	229	7552	18392	197	6932	16473	178	6125	14498	142	5291	12275	127	4575	10438	131	3896	8715	112	3340	7344	103	2864	6135	107	2701	5614
19	Arthropoda	757	850	18299	706	819	16360	632	841	14289	599	760	12114	548	735	10251	507	713	8509	444	670	7118	350	653	5832	318	624	5308
20	Mandibulata	229	1844	16684	184	1740	14804	154	1578	12865	126	1389	10851	116	1159	9208	106	1003	7612	91	800	6409	83	641	5274	75	582	4801
21	Pancrustacea	442	649	16477	390	532	14662	336	476	12725	308	404	10755	255	355	9108	242	300	7554	211	271	6349	190	251	5213	181	232	4750
22	Insecta	717	1303	15891	628	1181	14109	572	1060	12237	484	951	10288	450	850	8708	405	783	7176	351	757	5943	322	700	4835	306	648	4408
23	Eumetabola	949	353	16487	767	298	14578	649	271	12615	580	252	10616	501	244	8965	398	200	7374	337	190	6090	292	151	4976	261	134	4535
24	Holometabola/Psocodea	290	1529	15248	233	1394	13417	196	1232	11579	177	1101	9692	161	995	8131	161	838	6697	138	735	5493	125	597	4504	114	546	4103
25	Holometabola	652	325	15575	485	257	13645	376	218	11737	317	207	9802	283	167	8247	250	167	6780	194	158	5529	149	133	4520	135	141	4097
26	Aparaglossata	790	1460	14905	639	1284	13000	536	1129	11144	445	977	9270	371	869	7749	298	741	6337	242	601	5170	198	537	4181	171	492	3776
27	Mecopterida	289	2679	12515	229	2348	10881	165	1921	9388	132	1556	7846	107	1308	6548	90	1093	5334	71	888	4353	55	700	3536	49	634	3191
28	Diptera	803	2181	11137	638	1816	9703	516	1584	8320	437	1323	6960	340	1137	5751	294	1002	4626	259	806	3806	228	639	3125	217	584	2824
29	Bibionomorpha/Cyclorrhapha	144	1537	9744	103	1273	8533	84	1130	7274	87	994	6053	73	887	4937	66	761	3931	58	692	3172	51	562	2614	44	483	2385
30	Cyclorrhapha	727	1450	9021	571	1389	7715	416	1291	6399	366	1126	5293	287	994	4230	257	831	3357	217	693	2696	199	587	2226	193	549	2029
31	Calyptratae/Drosophila	525	532	9014	403	355	7763	339	263	6475	317	211	5399	283	172	4341	265	147	3475	242	143	2795	227	131	2322	214	127	2116
32	Drosophila	1651	601	10064	1301	555	8509	1105	498	7082	983	436	5946	875	426	4790	788	393	3870	736	358	3173	682	322	2682	666	294	2488
33	Sophophora	256	303	10017	206	225	8490	173	190	7065	146	161	5931	138	124	4804	130	104	3896	126	81	3218	121	65	2738	109	62	2535
34	Obscura/Melanogaster_group	483	231	10269	422	161	8751	374	133	7306	326	101	6156	318	65	5057	283	52	4127	261	55	3424	214	46	2906	197	40	2692
35	Drosophila_melanogaster_group	263	962	9570	201	755	8197	179	600	6885	161	459	5858	152	406	4803	137	330	3934	138	250	3312	135	198	2843	134	154	2672
36	Drosophila_melanogaster_subgroup	493	224	9839	386	191	8392	326	127	7084	281	121	6018	256	101	4958	241	97	4078	236	85	3463	231	76	2998	232	85	2819
37	Drosophila_similans/sechellia/melanogaster_group	133	294	9678	106	248	8250	96	206	6974	85	177	5926	78	135	4901	75	103	4050	73	91	3445	72	57	3013	69	46	2842
38	Drosophila_melanogaster	4	1181	8501	4	1070	7184	4	914	6064	2	800	5128	2	719	4184	2	597	3455	2	446	3001	3	317	2699	2	261	2583

## Sheet: S.cer.
Supplementary Data 2: Path to S. cerevisiae - Number of Gained and Lost Gene Families depnding on the c-value
Gained = the number of gained gene families in a phylostratum
Lost = the number of lost gene families in a phylostratum
Total = the total number of gene families in a phylostratum
n.a. = not available
See phylogeny in Supplementary Data 1 for reference.
		c = 0.8			c = 0.7			c = 0.6			c = 0.5			c = 0.4			c = 0.3			c = 0.2			c = 0.1			c = 0.0
Phylostratum		Gained	Lost	Total	Gained	Lost	Total	Gained	Lost	Total	Gained	Lost	Total	Gained	Lost	Total	Gained	Lost	Total	Gained	Lost	Total	Gained	Lost	Total	Gained	Lost	Total
1	Cellular_organisms	10942	0	10942	11024	0	11024	10893	0	10893	10456	0	10456	9979	0	9979	9301	0	9301	8815	0	8815	8577	0	8577	8496	0	8496
2	DPANN/Euryarchaeota/TACK/Asgard_archaea/Eukaryota	295	0	11237	290	0	11314	260	0	11153	246	0	10702	232	0	10211	218	0	9519	215	0	9030	208	0	8785	204	0	8700
3	Euryarchaeota/TACK/Asgard_archaea/Eukaryota	546	36	11747	505	31	11788	453	33	11573	423	24	11101	391	25	10577	390	34	9875	405	35	9400	403	30	9158	399	31	9068
4	TACK/Asgard_archaea/Eukaryota	190	1265	10672	179	1152	10815	168	1086	10655	170	997	10274	157	955	9779	142	910	9107	140	888	8652	138	866	8430	137	868	8337
5	Asgard_archaea/Eukaryota	84	1001	9755	84	937	9962	80	858	9877	64	828	9510	73	796	9056	65	764	8408	57	744	7965	58	746	7742	50	744	7643
6	Eukaryota	13881	1335	22301	13086	1225	21823	11750	1143	20484	10347	1038	18819	9002	978	17080	7806	943	15271	6688	924	13729	5781	909	12614	5336	914	12065
7	Amorpheae	763	1472	21592	741	1422	21142	705	1380	19809	609	1354	18074	577	1280	16377	495	1188	14578	440	1124	13045	406	1042	11978	376	1028	11413
8	Obazoa	268	466	21394	254	471	20925	235	467	19577	236	377	17933	193	345	16225	202	358	14422	183	319	12909	166	286	11858	180	268	11325
9	Opisthokonta	2461	179	23676	2256	191	22990	2133	198	21512	1827	203	19557	1619	195	17649	1402	184	15640	1247	172	13984	1098	178	12778	1044	176	12193
10	Holomycota	39	13535	10180	44	13493	9541	27	12736	8803	32	11687	7902	22	10699	6972	28	9547	6121	32	8483	5533	24	7728	5074	22	7341	4874
11	Fungi	134	180	10134	117	177	9481	116	172	8747	107	160	7849	116	146	6942	119	131	6109	102	145	5490	100	137	5037	91	123	4842
12	Fungi_1	179	422	9891	168	434	9215	152	417	8482	123	444	7528	113	406	6649	102	372	5839	80	373	5197	85	347	4775	80	339	4583
13	Fungi_2	303	204	9990	251	177	9289	216	169	8529	188	146	7570	173	143	6679	176	124	5891	165	121	5241	153	111	4817	153	110	4626
14	Fungi_3	687	892	9785	590	886	8993	486	811	8204	452	745	7277	394	691	6382	341	672	5560	314	643	4912	290	595	4512	275	603	4298
15	Dikarya	657	1777	8665	564	1661	7896	498	1528	7174	432	1401	6308	385	1265	5502	358	1140	4778	321	1010	4223	299	915	3896	303	869	3732
16	Ascomycota	567	1248	7984	445	1247	7094	395	1142	6427	341	993	5656	364	904	4962	306	797	4287	279	679	3823	286	597	3585	283	557	3458
17	Saccharo/Pezizomycotina	353	514	7823	306	418	6982	244	369	6302	201	374	5483	176	316	4822	163	286	4164	154	266	3711	142	260	3467	147	258	3347
18	Saccharomycotina	122	2326	5619	90	2157	4915	73	2047	4328	81	1790	3774	73	1659	3236	74	1519	2719	69	1399	2381	78	1350	2195	77	1287	2137
19	Saccharomycotina_1	87	511	5195	76	465	4526	53	420	3961	45	399	3420	38	369	2905	31	320	2430	33	307	2107	32	302	1925	34	290	1881
20	Saccharomycotina_2	219	156	5258	161	121	4566	128	104	3985	100	97	3423	90	101	2894	86	93	2423	90	89	2108	83	85	1923	83	76	1888
21	Saccharomycotina_3	666	394	5530	559	327	4798	443	290	4138	398	285	3536	349	260	2983	321	259	2485	306	251	2163	301	235	1989	290	228	1950
22	Phaffomycetaceae/Saccharomycetaceae	98	972	4656	79	824	4053	56	714	3480	47	599	2984	45	560	2468	43	485	2043	41	470	1734	36	447	1578	36	451	1535
23	Saccharomycodaceae/mycetaceae	67	965	3758	56	784	3325	62	652	2890	54	563	2475	51	491	2028	52	439	1656	51	387	1398	49	352	1275	47	343	1239
24	Saccharomycetaceae	560	245	4073	459	219	3565	375	175	3090	350	188	2637	314	178	2164	295	172	1779	280	144	1534	270	136	1409	269	138	1370
25	Saccharomycetaceae_2	154	163	4064	105	134	3536	90	129	3051	77	111	2603	77	102	2139	66	89	1756	60	84	1510	60	88	1381	59	86	1343
26	Saccharomycetaceae_3	50	131	3983	34	91	3479	21	83	2989	17	70	2550	15	76	2078	16	79	1693	16	72	1454	18	69	1330	17	73	1287
27	Kazachstania/Naumovozyma/Saccharomyces	44	199	3828	30	165	3344	29	141	2877	27	138	2439	27	125	1980	22	104	1611	24	109	1369	23	100	1253	20	95	1212
28	Saccharomyces	185	313	3700	135	227	3252	120	193	2804	103	180	2362	94	176	1898	90	177	1524	87	177	1279	88	182	1159	88	178	1122
29	Arboricola_clade	13	35	3678	8	29	3231	8	20	2792	8	17	2353	7	16	1889	5	13	1516	5	9	1275	3	9	1153	3	9	1116
30	Cerevisiae_clade	14	4	3688	17	0	3248	15	0	2807	13	0	2366	13	0	1902	13	0	1529	13	0	1288	13	0	1166	12	0	1128
31	Saccharomyces_cerevisiae	32	37	3683	29	26	3251	29	20	2816	26	16	2376	27	16	1913	26	14	1541	24	13	1299	21	12	1175	21	9	1140

## Sheet: A. thal.
Supplementary Data 2: Path to A. thaliana - Number of Gained and Lost Gene Families depending on the c-value
Gained = the number of gained gene families in a phylostratum
Lost = the number of lost gene families in a phylostratum
Gained Sum = the sum of gained gene families in the range from the first phylostratum to the current phylostratum
Lost Sum = the sum of lost gene families in the range from the third phylostratum to the current phylostratum
Total = the total number of gene families in a phylostratum
n.a. = not available
See phylogeny in Supplementary Data 1 for reference.
		c = 0.8			c = 0.7			c = 0.6			c = 0.5			c = 0.4			c = 0.3			c = 0.2			c = 0.1			c = 0.0
Phylostratum		Gained	Lost	Total	Gained	Lost	Total	Gained	Lost	Total	Gained	Lost	Total	Gained	Lost	Total	Gained	Lost	Total	Gained	Lost	Total	Gained	Lost	Total	Gained	Lost	Total
1	Cellular_organisms	10942	0	10942	11024	0	11024	10893	0	10893	10456	0	10456	9979	0	9979	9301	0	9301	8815	0	8815	8577	0	8577	8496	0	8496
2	DPANN/Euryarchaeota/TACK/Asgard_archaea/Eukaryota	295	0	11237	290	0	11314	260	0	11153	246	0	10702	232	0	10211	218	0	9519	215	0	9030	208	0	8785	204	0	8700
3	Euryarchaeota/TACK/Asgard_archaea/Eukaryota	546	36	11747	505	31	11788	453	33	11573	423	24	11101	391	25	10577	390	34	9875	405	35	9400	403	30	9158	399	31	9068
4	TACK/Asgard_archaea/Eukaryota	190	1265	10672	179	1152	10815	168	1086	10655	170	997	10274	157	955	9779	142	910	9107	140	888	8652	138	866	8430	137	868	8337
5	Asgard_archaea/Eukaryota	84	1001	9755	84	937	9962	80	858	9877	64	828	9510	73	796	9056	65	764	8408	57	744	7965	58	746	7742	50	744	7643
6	Eukaryota	13881	1335	22301	13086	1225	21823	11750	1143	20484	10347	1038	18819	9002	978	17080	7806	943	15271	6688	924	13729	5781	909	12614	5336	914	12065
7	Excavata/Diaphoretickes	189	3886	18604	186	4052	17957	178	4142	16520	184	4143	14860	189	4116	13153	182	3965	11488	177	3854	10052	172	3834	8952	167	3779	8453
8	Diaphoretickes	856	798	18662	844	770	18031	717	770	16467	689	744	14805	697	699	13151	657	685	11460	652	683	10021	606	622	8936	586	635	8404
9	Archaeplastida	155	3403	15414	124	3631	14524	110	3627	12950	81	3631	11255	58	3466	9743	55	3353	8162	52	3130	6943	39	2974	6001	45	2896	5553
10	Viridiplantae	1621	641	16394	1342	610	15256	1154	633	13471	947	656	11546	765	699	9809	642	698	8106	497	712	6728	395	716	5680	338	685	5206
11	Streptophyta	786	2576	14604	758	2559	13455	645	2406	11710	525	2117	9954	473	1965	8317	376	1662	6820	342	1455	5615	332	1297	4715	325	1204	4327
12	Charophyceae/Embriophyta	326	643	14287	309	608	13156	272	565	11417	245	515	9684	198	518	7997	182	480	6522	151	447	5319	132	439	4408	134	417	4044
13	Embriophyta	1661	306	15642	1362	356	14162	1138	358	12197	924	356	10252	804	306	8495	658	300	6880	562	269	5612	517	249	4676	474	229	4289
14	Tracheophyta	562	625	15579	406	601	13967	298	598	11897	244	560	9936	197	511	8181	154	501	6533	126	476	5262	108	440	4344	107	415	3981
15	Spermatophyta	3380	485	18474	2930	443	16454	2417	373	13941	1964	352	11548	1666	326	9521	1324	282	7575	999	263	5998	700	249	4795	632	235	4378
16	Angiosperms	1289	1157	18606	1088	1043	16499	888	956	13873	777	826	11499	610	694	9437	552	601	7526	481	490	5989	393	392	4796	367	373	4372
17	Mesangiospermae	2352	187	20771	1947	172	18274	1619	147	15345	1406	136	12769	1250	110	10577	1146	104	8568	955	74	6870	803	70	5529	739	62	5049
18	Magnoliids/eudicots	640	630	20781	471	582	18163	353	498	15200	255	426	12598	199	375	10401	162	358	8372	151	323	6698	114	267	5376	107	263	4893
19	Eudicots	2039	183	22637	1267	144	19286	954	115	16039	706	102	13202	590	93	10898	504	83	8793	434	64	7068	350	59	5667	319	52	5160
20	Core_eudicots	3317	585	25369	2717	442	21561	2220	318	17941	1799	229	14772	1547	209	12236	1331	181	9943	1084	155	7997	859	130	6396	774	136	5798
21	Superrosids	528	1623	24274	448	1425	20584	398	1295	17044	356	1116	14012	329	1000	11565	274	930	9287	224	806	7415	178	768	5806	159	729	5228
22	Rosids	448	347	24375	307	343	20548	290	296	17038	207	257	13962	182	240	11507	132	205	9214	108	166	7357	87	112	5781	80	93	5215
23	Eurosids	3415	370	27420	2646	309	22885	1941	274	18705	1491	228	15225	1266	188	12585	1110	156	10168	896	121	8132	709	122	6368	623	126	5712
24	Malvids	207	6622	21005	163	5647	17401	118	4701	14122	92	4007	11310	89	3408	9266	63	2816	7415	63	2372	5823	47	1856	4559	43	1663	4092
25	Sapindales/Malvales/Brassicales	110	1033	20082	57	867	16591	41	723	13440	23	620	10713	17	587	8696	16	505	6926	7	414	5416	7	360	4206	6	325	3773
26	Malvales/Brassicales	338	574	19846	235	380	16446	189	273	13356	159	206	10666	126	154	8668	101	121	6906	68	104	5380	50	87	4169	42	74	3741
27	Brassicales	79	3759	16166	51	3004	13493	42	2409	10989	31	1907	8790	23	1630	7061	19	1424	5501	18	1191	4207	12	1011	3170	12	923	2830
28	Cleomaceae/Brassicaceae	311	1113	15364	234	882	12845	201	657	10533	167	497	8460	141	372	6830	125	289	5337	120	228	4099	113	152	3131	114	137	2807
29	Brassicaceae	1447	369	16442	1139	247	13737	1005	169	11369	821	146	9135	750	106	7474	673	86	5924	578	87	4590	540	80	3591	525	71	3261
30	Camelineae	634	3880	13196	532	3409	10860	468	2804	9033	434	2274	7295	383	1947	5910	360	1567	4717	344	1182	3752	331	804	3118	331	678	2914
31	Arabidopsis	180	2510	10866	170	1821	9209	155	1357	7831	155	993	6457	147	788	5269	163	636	4244	163	441	3474	154	311	2961	152	252	2814
32	Arabidopsis_thaliana	50	2602	8314	55	2117	7147	50	1678	6203	44	1314	5187	42	1151	4160	45	984	3305	46	792	2728	46	649	2358	44	601	2257
