# Supplementary material for: Macroevolutionary dynamics of gene family gain and loss along multicellular eukaryotic lineages
Source: Nat Commun. 2024 Mar 26;15:2663. doi: 10.1038/s41467-024-47017-w (PMC10966110; doi:10.1038/s41467-024-47017-w)
Supplement: Supplementary file 19 — Supplementary Dataset 14 [file 41467_2024_47017_MOESM19_ESM.xlsx]

## Sheet: Uncorrected
Supplementary Data 14.
The number of tested and enriched GO functions
Gain tested - the total number of GO terms assigned to gained clusters in a respective lineage
Gain enriched - the total number of enriched GO terms assigned to gained clusters in a respective lineage
Loss tested - the total number of GO terms assigned to lost clusters in a respective lineage
Loss enriched - the total number of enriched GO terms assigned to lost clusters in a respective lineage
Focal species, c-value	Gain Enriched	Gain Tested	% Gain Enriched	Loss Enriched	Loss Tested	% Loss Enriched	Gain/Loss Ratio
H. sap. c=0.8	8958	29922	0.299378	2593	28791	0.0900629	3.3241
H. sap. c=0.7	8003	30050	0.266323	1774	28532	0.0621758	4.28338
H. sap. c=0.6	6579	30125	0.21839	1527	28104	0.0543339	4.01941
H. sap. c=0.5	5376	30211	0.177948	1391	27690	0.0502347	3.54234
H. sap. s c=0.4	4642	30238	0.153515	1025	27138	0.0377699	4.06449
H. sap. c=0.3	3810	30276	0.125842	834	26670	0.0312711	4.02424
H. sap. c=0.2	3322	30285	0.109691	820	26238	0.0312524	3.50985
H. sap. c=0.1	2841	30306	0.0937438	612	25765	0.0237532	3.94658
H. sap. c=0	2513	30309	0.0829127	467	25581	0.0182557	4.54173
D. mel. c=0.8	8222	29351	0.280127	2444	28316	0.0863116	3.24553
D. mel. c=0.7	7401	29582	0.250186	2009	28250	0.071115	3.51804
D. mel. c=0.6	6170	29705	0.207709	1672	28008	0.0596972	3.47938
D. mel. c=0.5	4944	29827	0.165756	1397	27683	0.0504642	3.28462
D. mel. c=0.4	4249	29928	0.141974	1146	27359	0.0418875	3.38941
D. mel. c=0.3	3446	29972	0.114974	824	27017	0.0304993	3.76972
D. mel. c=0.2	2873	30034	0.0956583	732	26502	0.0276206	3.4633
D. mel. c=0.1	2382	30080	0.0791888	602	26032	0.0231254	3.42432
D. mel. c=0	2111	30088	0.0701609	516	25724	0.0200591	3.49771
S. cer. c=0.8	4020	28288	0.14211	1252	26882	0.0465739	3.05127
S. cer. c=0.7	2887	28681	0.100659	768	25807	0.0297594	3.38243
S. cer. c=0.6	3131	29353	0.106667	855	26248	0.0325739	3.27462
S. cer. c=0.5	2645	29585	0.0894034	681	26125	0.026067	3.42976
S. cer. c=0.4	2449	29777	0.0822447	556	25866	0.0214954	3.82615
S. cer. c=0.3	2098	29856	0.0702706	467	25532	0.0182908	3.84186
S. cer. c=0.2	1960	29932	0.0654818	440	25007	0.0175951	3.7216
S. cer. c=0.1	1873	30035	0.0623606	406	24561	0.0165303	3.77251
S. cer. c=0	1682	30051	0.0559715	401	24112	0.0166307	3.36555
A. thal. c=0.8	6336	28116	0.225352	2348	26118	0.0898997	2.50671
A. thal. c=0.7	5423	28898	0.18766	1887	25941	0.072742	2.5798
A. thal. c=0.6	4493	29332	0.153177	1596	25933	0.0615432	2.48894
A. thal. c=0.5	3706	29533	0.125487	1473	25717	0.0572773	2.19086
A. thal. c=0.4	3172	29727	0.106704	1029	25618	0.0401671	2.65651
A. thal.. c=0.3	2723	29842	0.0912472	860	25578	0.0336226	2.71386
A. thal. c=0.2	2644	29919	0.0883719	729	25143	0.0289942	3.04792
A. thal. c=0.1	2464	30020	0.0820786	642	24654	0.0260404	3.15197
A. thal. c=0	2042	30039	0.0679783	549	24238	0.0226504	3.0012

## Sheet: Corrected
Supplementary Data 14.
The number of tested and enriched GO functions. Corrected version - gene families with only gain events were exluded from the analysis.
Gain tested - the total number of GO terms assigned to gained clusters in a respective lineage
Gain enriched - the total number of enriched GO terms assigned to gained clusters in a respective lineage
Loss tested - the total number of GO terms assigned to lost clusters in a respective lineage
Loss enriched - the total number of enriched GO terms assigned to lost clusters in a respective lineage
Focal species, c-value	Gain Enriched	Gain Tested	% Gain Enriched	Loss Enriched	Loss Tested	% Loss Enriched	Gain/Loss Ratio
H. sap. c=0.8	7535	28791	0.261714	2593	28791	0.0900629	2.9059
H. sap. c=0.7	6320	28532	0.221506	1774	28532	0.0621758	3.56257
H. sap. c=0.6	5146	28104	0.183106	1527	28104	0.0543339	3.37001
H. sap. c=0.5	4227	27690	0.152654	1391	27690	0.0502347	3.03882
H. sap. s c=0.4	3717	27138	0.136967	1025	27138	0.0377699	3.62634
H. sap. c=0.3	3083	26670	0.115598	834	26670	0.0312711	3.69664
H. sap. c=0.2	2605	26238	0.0992835	820	26238	0.0312524	3.17683
H. sap. c=0.1	2149	25765	0.0834077	612	25765	0.0237532	3.51144
H. sap. c=0	1897	25581	0.0741566	467	25581	0.0182557	4.0621
D. mel. c=0.8	7297	28316	0.257699	2444	28316	0.0863116	2.98568
D. mel. c=0.7	6294	28250	0.222796	2009	28250	0.071115	3.1329
D. mel. c=0.6	5293	28008	0.188982	1672	28008	0.0596972	3.16567
D. mel. c=0.5	4323	27683	0.156161	1397	27683	0.0504642	3.09449
D. mel. c=0.4	3708	27359	0.135531	1146	27359	0.0418875	3.2356
D. mel. c=0.3	3023	27017	0.111893	824	27017	0.0304993	3.66869
D. mel. c=0.2	2637	26502	0.0995019	732	26502	0.0276206	3.60246
D. mel. c=0.1	2088	26032	0.080209	602	26032	0.0231254	3.46844
D. mel. c=0	1864	25724	0.0724615	516	25724	0.0200591	3.6124
S. cer. c=0.8	3491	26882	0.129864	1252	26882	0.0465739	2.78834
S. cer. c=0.7	2350	25807	0.0910606	768	25807	0.0297594	3.0599
S. cer. c=0.6	2558	26248	0.097455	855	26248	0.0325739	2.99181
S. cer. c=0.5	2030	26125	0.0777033	681	26125	0.026067	2.98091
S. cer. c=0.4	2001	25866	0.0773602	556	25866	0.0214954	3.59892
S. cer. c=0.3	1738	25532	0.0680714	467	25532	0.0182908	3.72163
S. cer. c=0.2	1739	25007	0.0695405	440	25007	0.0175951	3.95227
S. cer. c=0.1	1556	24561	0.0633525	406	24561	0.0165303	3.83251
S. cer. c=0	1380	24112	0.0572329	401	24112	0.0166307	3.4414
A. thal. c=0.8	5857	26118	0.224251	2348	26118	0.0898997	2.49446
A. thal. c=0.7	4921	25941	0.1897	1887	25941	0.072742	2.60784
A. thal. c=0.6	4143	25933	0.159758	1596	25933	0.0615432	2.59586
A. thal. c=0.5	3254	25717	0.126531	1473	25717	0.0572773	2.2091
A. thal. c=0.4	2954	25618	0.11531	1029	25618	0.0401671	2.87075
A. thal.. c=0.3	2637	25578	0.103096	860	25578	0.0336226	3.06628
A. thal. c=0.2	2583	25143	0.102732	729	25143	0.0289942	3.54321
A. thal. c=0.1	2248	24654	0.091182	642	24654	0.0260404	3.50156
A. thal. c=0	1928	24238	0.0795445	549	24238	0.0226504	3.51184
