# Supplementary material for: Macroevolutionary dynamics of gene family gain and loss along multicellular eukaryotic lineages
Source: Nat Commun. 2024 Mar 26;15:2663. doi: 10.1038/s41467-024-47017-w (PMC10966110; doi:10.1038/s41467-024-47017-w)
Supplement: Supplementary file 21 — Supplementary Dataset 16 [file 41467_2024_47017_MOESM21_ESM.xlsx]

## Sheet: Bacteria
Supplementary Data 16 - Bacteria
The list of 667 reference genomes and their Busco scores
					BUSCO (Bacteria)						BUSCO (Eukaryota)						BUSCO (Archaea)						BUSCO (Metazoa)						BUSCO (Viridiplantae)						BUSCO (Fungi)
Taxonomy id	Species name	Source repository	Accession codes	Number of genes (filtered)	Complete [%]	Complete and Single-Copy [%]	Complete and Duplicated [%]	Fragmented [%]	Missing [%]	n	Complete [%]	Complete and Single-Copy [%]	Complete and Duplicated [%]	Fragmented [%]	Missing [%]	n	Complete [%]	Complete and Single-Copy [%]	Complete and Duplicated [%]	Fragmented [%]	Missing [%]	n	Complete [%]	Complete and Single-Copy [%]	Complete and Duplicated [%]	Fragmented [%]	Missing [%]	n	Complete [%]	Complete and Single-Copy [%]	Complete and Duplicated [%]	Fragmented [%]	Missing [%]	n	Complete [%]	Complete and Single-Copy [%]	Complete and Duplicated [%]	Fragmented [%]	Missing [%]	n
54914	Brevibacillus_parabrevis	ENSEMBL	ASM161960v1	5057	100	100	0	0	0	124	4.7	3.5	1.2	3.9	91.4	255	21.6	20.6	1	6.2	72.2	194	4.3	3.8	0.5	2.1	93.6	954	11.7	10.8	0.9	2.6	85.7	425	6.1	5.4	0.7	4	89.9	758
99287	Salmonella_enterica_subsp_enterica_serovar_typhimurium_str_lt2	ENSEMBL	ASM694v2	4554	100	100	0	0	0	124	4.7	3.9	0.8	2.4	92.9	255	19.6	18.6	1	5.2	75.2	194	3.9	3.9	0	1.9	94.2	954	11.3	10.8	0.5	1.4	87.3	425	7.1	7	0.1	3.7	89.2	758
122587	Neisseria_meningitidis_z2491	ENSEMBL	ASM910v1	1909	100	100	0	0	0	124	4.3	4.3	0	1.6	94.1	255	18	18	0	4.1	77.9	194	3.3	3.1	0.2	1.5	95.2	954	9.8	9.6	0.2	0.9	89.3	425	6.6	6.3	0.3	3.8	89.6	758
158879	Staphylococcus_aureus_subsp_aureus_n315	ENSEMBL	ASM964v1	2624	100	100	0	0	0	124	3.5	3.5	0	2	94.5	255	20.6	19.6	1	4.6	74.8	194	3.3	3.1	0.2	2	94.7	954	9.6	8.9	0.7	1.4	89	425	5.6	5.5	0.1	3.7	90.7	758
190485	Xanthomonas_campestris_pv_campestris_str_atcc_33913	ENSEMBL	ASM714v1	4181	100	100	0	0	0	124	3.5	3.5	0	2.4	94.1	255	18	18	0	4.6	77.4	194	3.6	3.6	0	1.9	94.5	954	11.5	10.8	0.7	1.4	87.1	425	6.2	6.1	0.1	4.5	89.3	758
211586	Shewanella_oneidensis_mr_1	ENSEMBL	ASM14616v2	4195	100	100	0	0	0	124	4.3	3.9	0.4	2.4	93.3	255	20.6	20.6	0	4.6	74.8	194	4.4	4.3	0.1	1.7	93.9	954	11.3	9.9	1.4	2.1	86.6	425	7.5	7.4	0.1	3.8	88.7	758
224308	Bacillus_subtilis_subsp_subtilis_str_168	ENSEMBL	ASM904v1	4185	100	100	0	0	0	124	4.7	4.3	0.4	2.7	92.6	255	20.1	19.6	0.5	5.7	74.2	194	4	3.5	0.5	1.7	94.3	954	12	10.8	1.2	2.8	85.2	425	6.2	5.8	0.4	4.1	89.7	758
255247	Fictibacillus_arsenicus	ENSEMBL	ASM164293v2	3951	100	100	0	0	0	124	4.7	3.9	0.8	2.7	92.6	255	21.6	20.6	1	4.6	73.8	194	4.5	4	0.5	1.6	93.9	954	11.3	10.4	0.9	1.6	87.1	425	6.3	6.2	0.1	4.4	89.3	758
511145	Escherichia_coli_str_k_12_substr_mg1655	ENSEMBL	ASM584v2	4135	100	100	0	0	0	124	4.7	4.3	0.4	3.5	91.8	255	21.1	20.1	1	4.6	74.3	194	4.2	3.9	0.3	1.8	94	954	11	10.1	0.9	1.9	87.1	425	7	6.9	0.1	3.8	89.2	758
526218	Sebaldella_termitidis_atcc_33386	ENSEMBL	ASM2440v1	4150	100	100	0	0	0	124	2.8	2.4	0.4	2	95.2	255	16.5	15.5	1	4.6	78.9	194	3.3	3	0.3	1.9	94.8	954	8.4	7.5	0.9	1.9	89.7	425	5.1	5	0.1	4.2	90.7	758
529507	Proteus_mirabilis_hi4320	ENSEMBL	ASM6996v1	3662	100	100	0	0	0	124	3.5	3.1	0.4	3.1	93.4	255	20.1	19.6	0.5	5.2	74.7	194	3.7	3.5	0.2	1.9	94.4	954	9.4	8.7	0.7	2.4	88.2	425	7	7	0	4.1	88.9	758
535026	Bacillus_subtilis_subsp_subtilis_str_ncib_3610	NCBI	ASM205596v1	4333	100	100	0	0	0	124	4.7	4.3	0.4	2.7	92.6	255	20.6	20.1	0.5	5.2	74.2	194	4	3.5	0.5	1.8	94.2	954	12	10.8	1.2	2.8	85.2	425	6.1	5.7	0.4	4.2	89.7	758
857581	Moraxella_catarrhalis_7169	ENSEMBL	ASM19290v2	1852	100	100	0	0	0	124	3.1	3.1	0	1.2	95.7	255	16.5	16.5	0	4.1	79.4	194	2.9	2.9	0	1.3	95.8	954	9.8	9.6	0.2	0.9	89.3	425	6.5	6.5	0	2.9	90.6	758
1632857	Sulfuricella_sp_t08	ENSEMBL	ASM97147v1	3216	100	100	0	0	0	124	5.5	5.1	0.4	3.1	91.4	255	21.1	21.1	0	3.1	75.8	194	4.3	4.1	0.2	1.5	94.2	954	11.1	10.6	0.5	0.9	88	425	7.7	6.9	0.8	3.8	88.5	758
169963	Listeria_monocytogenes_egd_e	ENSEMBL	ASM19603v1	2846	100	99.2	0.8	0	0	124	4.3	3.5	0.8	1.6	94.1	255	19.6	19.1	0.5	4.6	75.8	194	3.6	3.5	0.1	2.1	94.3	954	10.1	8.7	1.4	2.1	87.8	425	6.5	6.5	0	3.2	90.3	758
176299	Agrobacterium_fabrum_str_c58	ENSEMBL	ASM9202v1	5355	100	99.2	0.8	0	0	124	8.2	7.8	0.4	1.6	90.2	255	17.5	17.5	0	5.7	76.8	194	4.8	4.5	0.3	2.1	93.1	954	11.3	10.6	0.7	1.9	86.8	425	7.8	7.3	0.5	3.3	88.9	758
177416	Francisella_tularensis_subsp_tularensis_schu_s4	ENSEMBL	ASM898v1	1605	100	99.2	0.8	0	0	124	4.3	4.3	0	1.2	94.5	255	17.5	17.5	0	5.2	77.3	194	3.5	3.4	0.1	1.2	95.3	954	7.1	7.1	0	1.4	91.5	425	5.5	5.5	0	2.8	91.7	758
220668	Lactobacillus_plantarum_wcfs1	ENSEMBL	ASM20385v3	3108	100	99.2	0.8	0	0	124	3.9	3.1	0.8	1.6	94.5	255	19.1	18.6	0.5	5.2	75.7	194	2.7	2.6	0.1	2.4	94.9	954	8.7	8	0.7	1.4	89.9	425	6	5.9	0.1	3.4	90.6	758
257313	Bordetella_pertussis_tohama_i	ENSEMBL	ASM19571v1	3447	100	99.2	0.8	0	0	124	5.9	5.9	0	2.4	91.7	255	17	17	0	5.7	77.3	194	3.8	3.8	0	1.5	94.7	954	10.5	9.6	0.9	0.9	88.6	425	6.7	6.7	0	3.7	89.6	758
262698	Brucella_abortus_bv_1_str_9_941	ENSEMBL	ASM814v1	3074	100	99.2	0.8	0	0	124	5.9	5.5	0.4	2.4	91.7	255	19.6	19.6	0	3.1	77.3	194	3.9	3.7	0.2	2	94.1	954	10.3	10.1	0.2	1.9	87.8	425	7.1	7	0.1	3.2	89.7	758
266834	Sinorhizobium_meliloti_1021	ENSEMBL	ASM696v1	6233	100	99.2	0.8	0	0	124	7.9	7.5	0.4	2	90.1	255	18	18	0	4.6	77.4	194	5.1	4.8	0.3	1.9	93	954	11.8	11.1	0.7	1.9	86.3	425	7.3	6.9	0.4	3.7	89	758
267608	Ralstonia_solanacearum_gmi1000	ENSEMBL	ASM912v1	5120	100	99.2	0.8	0	0	124	5.5	5.5	0	2.4	92.1	255	19.1	18.6	0.5	4.6	76.3	194	3.7	3.5	0.2	1.5	94.8	954	11	9.6	1.4	1.2	87.8	425	7.4	7	0.4	3.6	89	758
465515	Micrococcus_luteus_nctc_2665	ENSEMBL	ASM2320v1	2236	100	99.2	0.8	0	0	124	3.9	3.1	0.8	1.6	94.5	255	19.1	19.1	0	3.1	77.8	194	2.9	2.8	0.1	1.2	95.9	954	7.5	7.3	0.2	1.9	90.6	425	5.3	5	0.3	3.6	91.1	758
993070	Arthrobacter_enclensis	ENSEMBL	ASM145702v1	3738	100	99.2	0.8	0	0	124	3.9	2.7	1.2	2.4	93.7	255	20.6	20.6	0	2.1	77.3	194	3.9	3.6	0.3	1.4	94.7	954	8.4	7.5	0.9	1.9	89.7	425	5.9	5.1	0.8	3.6	90.5	758
1131758	Pseudomonas_aeruginosa_mpao1_p2	ENSEMBL	ASM24745v2	5914	100	99.2	0.8	0	0	124	4.7	4.3	0.4	1.6	93.7	255	18.5	18	0.5	6.7	74.8	194	4.2	4.2	0	1.9	93.9	954	11.8	11.1	0.7	1.6	86.6	425	7.7	7	0.7	4.1	88.2	758
100226	Streptomyces_coelicolor_a3_2	ENSEMBL	ASM20383v1	8154	100	98.4	1.6	0	0	124	5.5	5.5	0	3.1	91.4	255	20.6	19.1	1.5	4.1	75.3	194	4.2	4	0.2	2	93.8	954	10.9	8.5	2.4	1.6	87.5	425	6.5	5.4	1.1	4.1	89.4	758
380703	Aeromonas_hydrophila_subsp_hydrophila_atcc_7966	ENSEMBL	ASM1480v1	4121	100	98.4	1.6	0	0	124	3.9	3.9	0	2.7	93.4	255	20.6	20.1	0.5	4.1	75.3	194	4.4	4.3	0.1	1.9	93.7	954	12	11.3	0.7	2.1	85.9	425	6.9	6.6	0.3	4.6	88.5	758
216596	Rhizobium_leguminosarum_bv_viciae_3841	ENSEMBL	ASM926v1	7131	100	96.8	3.2	0	0	124	7.5	6.3	1.2	2.4	90.1	255	17.5	17	0.5	4.6	77.9	194	5.6	5.3	0.3	1.9	92.5	954	12	10.6	1.4	1.9	86.1	425	7.3	6.5	0.8	4	88.7	758
156889	Magnetococcus_marinus_mc_1	ENSEMBL	ASM1486v1	3713	99.2	99.2	0	0	0.8	124	5.9	5.5	0.4	2.4	91.7	255	18	17	1	5.7	76.3	194	4	3.9	0.1	2	94	954	10.9	10.4	0.5	1.6	87.5	425	7.2	7.1	0.1	3.6	89.2	758
227377	Coxiella_burnetii_rsa_493	ENSEMBL	ASM776v2	1849	99.2	99.2	0	0.8	0	124	4.7	4.7	0	2.4	92.9	255	19.6	19.1	0.5	2.6	77.8	194	3.7	3.6	0.1	1.3	95	954	8.2	8	0.2	0.7	91.1	425	5.8	5.8	0	3	91.2	758
229193	Yersinia_pestis_biovar_microtus_str_91001	ENSEMBL	ASM788v1	4016	99.2	99.2	0	0.8	0	124	3.9	3.5	0.4	3.1	93	255	21.1	20.6	0.5	5.2	73.7	194	3.2	3.1	0.1	2.1	94.7	954	10.5	9.6	0.9	2.1	87.4	425	6.7	6.7	0	4.2	89.1	758
264732	Moorella_thermoacetica_atcc_39073	ENSEMBL	ASM1310v1	2463	99.2	99.2	0	0	0.8	124	3.9	3.9	0	2.7	93.4	255	23.2	23.2	0	3.6	73.2	194	3.1	3	0.1	1.9	95	954	8.3	7.8	0.5	1.4	90.3	425	6.6	6.5	0.1	3.6	89.8	758
272620	Klebsiella_pneumoniae_subsp_pneumoniae_mgh_78578	ENSEMBL	ASM1630v1	5185	99.2	99.2	0	0.8	0	124	4.3	3.9	0.4	2.4	93.3	255	20.1	20.1	0	5.7	74.2	194	4.1	4.1	0	2.2	93.7	954	10.3	8.7	1.6	1.6	88.1	425	7.2	7.1	0.1	3.8	89	758
283166	Bartonella_henselae_str_houston_1	ENSEMBL	ASM4670v1	1488	99.2	99.2	0	0	0.8	124	6.3	6.3	0	0.8	92.9	255	14.9	14.9	0	3.6	81.5	194	4.1	4.1	0	1.7	94.2	954	7	6.8	0.2	1.4	91.6	425	6.5	6.5	0	2.2	91.3	758
297246	Legionella_pneumophila_str_paris	ENSEMBL	ASM4864v1	3166	99.2	99.2	0	0.8	0	124	4.3	4.3	0	3.5	92.2	255	19.6	19.1	0.5	4.6	75.8	194	4.3	4.2	0.1	1.3	94.4	954	10.8	10.6	0.2	1.2	88	425	7	7	0	4	89	758
300267	Shigella_dysenteriae_sd197	ENSEMBL	ASM1200v1	4505	99.2	99.2	0	0.8	0	124	3.9	3.5	0.4	3.9	92.2	255	21.1	21.1	0	3.6	75.3	194	3.8	3.6	0.2	1.8	94.4	954	10.3	10.1	0.2	1.9	87.8	425	6.9	6.9	0	3.8	89.3	758
402612	Flavobacterium_psychrophilum_jip02_86	ENSEMBL	ASM6430v2	2446	99.2	99.2	0	0.8	0	124	4.3	3.9	0.4	2.4	93.3	255	14.9	14.4	0.5	5.2	79.9	194	4.5	4.4	0.1	1.5	94	954	9.4	9.2	0.2	2.1	88.5	425	6.3	6.3	0	3.2	90.5	758
509173	Acinetobacter_baumannii_aye	ENSEMBL	ASM6924v1	3712	99.2	99.2	0	0.8	0	124	3.9	3.9	0	2.4	93.7	255	19.1	18.6	0.5	4.1	76.8	194	3.4	3.2	0.2	1.7	94.9	954	10.9	10.4	0.5	1.2	87.9	425	6.6	6.5	0.1	3.4	90	758
522373	Stenotrophomonas_maltophilia_k279a	ENSEMBL	ASM7248v1	4386	99.2	99.2	0	0.8	0	124	3.9	3.9	0	1.6	94.5	255	19.6	19.6	0	3.1	77.3	194	3.2	3.2	0	2	94.8	954	11.6	11.1	0.5	1.4	87	425	5.9	5.9	0	3.7	90.4	758
582515	Rubidibacter_lacunae_kordi_51_2	ENSEMBL	GCA_000473895.1	3456	99.2	99.2	0	0.8	0	124	4.3	4.3	0	2	93.7	255	18.5	17.5	1	4.6	76.9	194	3.7	3.7	0	1.6	94.7	954	19.5	19.3	0.2	0.9	79.6	425	5.9	5.4	0.5	3.7	90.4	758
586416	Terribacillus_aidingensis	ENSEMBL	ASM72536v1	3230	99.2	99.2	0	0	0.8	124	3.9	3.9	0	1.6	94.5	255	21.6	21.1	0.5	2.6	75.8	194	3.7	3.4	0.3	2	94.3	954	11.3	10.6	0.7	1.4	87.3	425	5.7	5.4	0.3	3	91.3	758
742730	Citrobacter_freundii_4_7_47cfaa	ENSEMBL	GCA_000238735.1	4861	99.2	99.2	0	0	0.8	124	4.3	3.9	0.4	3.1	92.6	255	20.6	20.1	0.5	5.2	74.2	194	4.3	4.1	0.2	1.8	93.9	954	11	10.8	0.2	1.4	87.6	425	7.6	7.3	0.3	3.6	88.8	758
272943	Rhodobacter_sphaeroides_2_4_1	ENSEMBL	ASM1290v2	4287	99.2	98.4	0.8	0.8	0	124	7.1	7.1	0	1.6	91.3	255	18	18	0	3.6	78.4	194	5	5	0	1.8	93.2	954	10.6	10.4	0.2	1.9	87.5	425	7.5	7.4	0.1	2.9	89.6	758
686831	Chromobacterium_piscinae	ENSEMBL	ASM81258v1	3506	99.2	98.4	0.8	0.8	0	124	6.3	5.9	0.4	0.8	92.9	255	18	18	0	5.2	76.8	194	4.1	4.1	0	2	93.9	954	10.9	10.4	0.5	1.6	87.5	425	7.5	7	0.5	3	89.5	758
887929	Pseudoramibacter_alactolyticus_atcc_23263	ENSEMBL	ASM18550v1	2515	99.2	98.4	0.8	0	0.8	124	2.4	2.4	0	0.8	96.8	255	20.1	20.1	0	4.6	75.3	194	2.8	2.7	0.1	1.9	95.3	954	9.8	9.6	0.2	1.4	88.8	425	5.9	5.9	0	3.6	90.5	758
1032480	Microlunatus_phosphovorus_nm_1	ENSEMBL	ASM27024v1	5359	99.2	98.4	0.8	0.8	0	124	3.9	3.1	0.8	2.7	93.4	255	17	16	1	3.1	79.9	194	3.7	3.6	0.1	2	94.3	954	9.4	8	1.4	1.9	88.7	425	6.5	6.2	0.3	3.6	89.9	758
1117108	Paenibacillus_alvei_ts_15	ENSEMBL	GCA_000442555.1	5779	99.2	98.4	0.8	0	0.8	124	3.5	3.1	0.4	3.1	93.4	255	21.6	20.6	1	5.7	72.7	194	4.6	4.2	0.4	2	93.4	954	12.5	11.3	1.2	1.6	85.9	425	6.5	6.2	0.3	4.2	89.3	758
1677858	Propionispora_sp_2_2_37	ENSEMBL	GCA_001298735.1	3949	99.2	98.4	0.8	0.8	0	124	3.9	3.5	0.4	3.1	93	255	19	18	1	4.6	76.4	194	3.8	3.7	0.1	2	94.2	954	9.9	8.7	1.2	1.4	88.7	425	6.2	5.9	0.3	3.8	90	758
71421	Haemophilus_influenzae_rd_kw20	ENSEMBL	ASM2730v1	1709	99.2	97.6	1.6	0.8	0	124	1.6	1.6	0	2	96.4	255	19.1	19.1	0	4.1	76.8	194	2.9	2.8	0.1	1.3	95.8	954	7.8	7.8	0	1.9	90.3	425	5.5	5.4	0.1	3	91.5	758
331869	Alpha_proteobacterium_bal199	ENSEMBL	ASM17183v1	6127	99.2	97.6	1.6	0.8	0	124	7.8	7.8	0	2	90.2	255	18	18	0	3.6	78.4	194	4.4	4.4	0	1.8	93.8	954	11.1	9.9	1.2	1.9	87	425	7.2	6.9	0.3	3.2	89.6	758
910310	Turicibacter_sp_hgf1	ENSEMBL	ASM19186v1	2815	99.2	97.6	1.6	0.8	0	124	2.8	2.4	0.4	1.2	96	255	19.6	19.1	0.5	3.6	76.8	194	3.5	3.2	0.3	1.5	95	954	10.5	9.6	0.9	0.9	88.6	425	4.6	4.2	0.4	3.6	91.8	758
1392	Bacillus_anthracis	ENSEMBL	ASM72532v1	5317	99.2	95.2	4	0	0.8	124	5.1	5.1	0	3.5	91.4	255	21.1	19.6	1.5	5.7	73.2	194	4.1	3.9	0.2	2.3	93.6	954	12.4	10.8	1.6	1.9	85.7	425	6.6	6.2	0.4	4.4	89	758
265072	Methylobacillus_flagellatus_kt	ENSEMBL	ASM1370v1	2753	99.2	92.7	6.5	0.8	0	124	5.5	4.7	0.8	1.2	93.3	255	19	17.5	1.5	3.6	77.4	194	3.7	3.4	0.3	1.6	94.7	954	10.1	8.7	1.4	1.2	88.7	425	7.2	6.5	0.7	3.3	89.5	758
267747	Propionibacterium_acnes_kpa171202	ENSEMBL	ASM834v1	2297	98.4	98.4	0	0.8	0.8	124	3.9	3.9	0	1.6	94.5	255	18	17.5	0.5	2.6	79.4	194	3.2	3.1	0.1	1.3	95.5	954	7.3	7.1	0.2	1.4	91.3	425	5.8	5.7	0.1	3.3	90.9	758
272843	Pasteurella_multocida_subsp_multocida_str_pm70	ENSEMBL	ASM682v1	2014	98.4	98.4	0	0.8	0.8	124	2	1.6	0.4	2.4	95.6	255	18.6	18.6	0	5.7	75.7	194	2.7	2.7	0	1.6	95.7	954	7.8	7.1	0.7	1.2	91	425	6.3	6.3	0	3	90.7	758
632292	Caldicellulosiruptor_hydrothermalis_108	ENSEMBL	ASM16635v1	2546	98.4	98.4	0	0	1.6	124	2.7	2.7	0	3.1	94.2	255	22.1	21.6	0.5	3.6	74.3	194	3.4	3.2	0.2	1.9	94.7	954	8.3	7.8	0.5	1.6	90.1	425	6.5	6.2	0.3	2.6	90.9	758
880073	Caldithrix_abyssi_dsm_13497	ENSEMBL	ASM24181v1	3750	98.4	98.4	0	0.8	0.8	124	5.5	5.1	0.4	2.7	91.8	255	23.1	21.6	1.5	4.6	72.3	194	4.7	4.4	0.3	1.8	93.5	954	9.7	9.2	0.5	0.7	89.6	425	7.6	7.3	0.3	3.7	88.7	758
1298851	Thermosulfidibacter_takaii_abi70s6	ENSEMBL	ASM154773v1	1757	98.4	98.4	0	0	1.6	124	3.9	3.9	0	2	94.1	255	22.1	21.1	1	5.7	72.2	194	4	3.9	0.1	1.8	94.2	954	8.4	8.2	0.2	0.9	90.7	425	5.9	5.9	0	3.8	90.3	758
1400520	Lactobacillus_fabifermentans_t30pcm01	ENSEMBL	GCA_000565485.1	3359	98.4	98.4	0	0	1.6	124	3.5	3.1	0.4	1.2	95.3	255	18.5	18	0.5	5.2	76.3	194	2.4	2.4	0	2.3	95.3	954	7.7	7.5	0.2	1.6	90.7	425	5.4	5.1	0.3	3.3	91.3	758
41431	Cyanothece_sp_pcc_8801	ENSEMBL	ASM2180v1	4367	98.4	97.6	0.8	1.6	0	124	5.5	5.1	0.4	2	92.5	255	22.6	21.6	1	3.1	74.3	194	4.7	4.5	0.2	1.3	94	954	20.9	20	0.9	2.1	77	425	6.6	6.1	0.5	3.8	89.6	758
196627	Corynebacterium_glutamicum_atcc_13032	ENSEMBL	ASM19633v1	3057	98.4	97.6	0.8	0.8	0.8	124	3.9	3.1	0.8	2	94.1	255	19.6	19.1	0.5	5.7	74.7	194	3.2	3.1	0.1	1.6	95.2	954	8.5	8	0.5	1.4	90.1	425	6	5.9	0.1	3.7	90.3	758
269796	Rhodospirillum_rubrum_atcc_11170	ENSEMBL	ASM1308v1	3841	98.4	97.6	0.8	1.6	0	124	6.7	6.3	0.4	2.4	90.9	255	17.5	16.5	1	3.6	78.9	194	4.8	4.5	0.3	1.8	93.4	954	11.6	11.1	0.5	1.2	87.2	425	7.2	6.5	0.7	4.1	88.7	758
318586	Paracoccus_denitrificans_pd1222	ENSEMBL	ASM20389v1	5077	98.4	97.6	0.8	0.8	0.8	124	5.5	5.5	0	2.4	92.1	255	17	17	0	3.6	79.4	194	4.8	4.6	0.2	2.1	93.1	954	11	10.1	0.9	1.4	87.6	425	6.6	6.3	0.3	3.6	89.8	758
1108044	Gordonia_otitidis_nbrc_100426	ENSEMBL	ASM24807v2	4943	98.4	97.6	0.8	1.6	0	124	5.5	5.1	0.4	1.6	92.9	255	17	17	0	3.6	79.4	194	3.2	3	0.2	2	94.8	954	8	7.1	0.9	2.6	89.4	425	5.9	5.4	0.5	3.8	90.3	758
1187851	Rhodovulum_sp_ph10	ENSEMBL	ASM29378v1	4490	98.4	97.6	0.8	0.8	0.8	124	7.1	6.3	0.8	2	90.9	255	18.5	18	0.5	3.6	77.9	194	4.5	4.4	0.1	1.7	93.8	954	10.3	9.4	0.9	1.6	88.1	425	7.2	6.9	0.3	3.4	89.4	758
246197	Myxococcus_xanthus_dk_1622	ENSEMBL	ASM1268v1	7329	98.4	96.8	1.6	1.6	0	124	7.1	7.1	0	2.7	90.2	255	19.6	19.1	0.5	5.2	75.2	194	5.2	4.8	0.4	1.7	93.1	954	13.7	12.5	1.2	1.9	84.4	425	7.7	7.3	0.4	4.1	88.2	758
572544	Ilyobacter_polytropus_dsm_2926	ENSEMBL	ASM16550v1	2880	98.4	96.8	1.6	0	1.6	124	3.9	3.1	0.8	1.2	94.9	255	18	17.5	0.5	5.2	76.8	194	3.4	3.2	0.2	1.9	94.7	954	9.4	8.9	0.5	0.9	89.7	425	5.9	5.5	0.4	3.8	90.3	758
226186	Bacteroides_thetaiotaomicron_vpi_5482	ENSEMBL	ASM1106v1	4825	98.4	95.2	3.2	1.6	0	124	2.4	2.4	0	2.7	94.9	255	20.6	20.6	0	3.1	76.3	194	3.6	3.4	0.2	2.1	94.3	954	9.2	8	1.2	1.4	89.4	425	6.9	6.6	0.3	2.9	90.2	758
441771	Clostridium_botulinum_a_str_hall	ENSEMBL	ASM1704v1	3403	98.4	95.2	3.2	0	1.6	124	3.2	2.4	0.8	2	94.8	255	23.2	22.7	0.5	4.6	72.2	194	4.2	3.8	0.4	1.7	94.1	954	10.3	9.6	0.7	0.9	88.8	425	6.4	6.3	0.1	3	90.6	758
170187	Streptococcus_pneumoniae_tigr4	ENSEMBL	ASM688v1	2125	97.6	97.6	0	0.8	1.6	124	2.8	2.4	0.4	0.8	96.4	255	18	18	0	3.6	78.4	194	2.8	2.8	0	2	95.2	954	8.3	7.8	0.5	2.1	89.6	425	5.8	5.7	0.1	2.9	91.3	758
243231	Geobacter_sulfurreducens_pca	ENSEMBL	ASM798v2	3431	97.6	97.6	0	1.6	0.8	124	5.1	4.7	0.4	4.3	90.6	255	21.1	20.6	0.5	4.6	74.3	194	4.1	3.9	0.2	2.1	93.8	954	9.4	9.2	0.2	2.1	88.5	425	6.6	6.5	0.1	4.1	89.3	758
312309	Vibrio_fischeri_es114	ENSEMBL	ASM1180v1	3818	97.6	97.6	0	2.4	0	124	4.3	3.9	0.4	2.4	93.3	255	20.6	20.6	0	3.6	75.8	194	4.3	4.1	0.2	1.5	94.2	954	10.6	9.9	0.7	1.6	87.8	425	6.6	6.6	0	4.4	89	758
320372	Burkholderia_pseudomallei_1710b	ENSEMBL	ASM1278v1	6346	97.6	97.6	0	0.8	1.6	124	5.9	5.9	0	2.7	91.4	255	19.1	18.6	0.5	6.2	74.7	194	4.5	4.4	0.1	1.7	93.8	954	11.8	10.6	1.2	1.4	86.8	425	7.2	6.5	0.7	3.7	89.1	758
403776	Sphingobacterium_sp_pm2_p1_29	ENSEMBL	ASM93873v2	4793	97.6	97.6	0	0	2.4	124	4.7	4.7	0	2	93.3	255	17	17	0	4.1	78.9	194	3.8	3.7	0.1	1.9	94.3	954	8.7	7.5	1.2	2.6	88.7	425	6.7	6.7	0	3	90.3	758
669261	Mannheimia_haemolytica_serotype_a2_str_ovine	ENSEMBL	ASM17625v1	2681	97.6	97.6	0	0.8	1.6	124	2	1.6	0.4	2	96	255	16.5	16.5	0	8.2	75.3	194	3	2.9	0.1	1.6	95.4	954	7.6	7.1	0.5	1.6	90.8	425	6.2	6.2	0	3.2	90.6	758
999415	Eggerthia_catenaformis_ot_569_dsm_20559	ENSEMBL	GCA_000340375.1	1884	97.6	97.6	0	1.6	0.8	124	1.6	1.2	0.4	2	96.4	255	19.6	19.1	0.5	4.6	75.8	194	2.7	2.7	0	1.6	95.7	954	7	6.8	0.2	1.6	91.4	425	4.9	4.9	0	3	92.1	758
224911	Bradyrhizobium_diazoefficiens_usda_110	ENSEMBL	ASM1136v1	8317	97.6	96.8	0.8	2.4	0	124	7.8	7.8	0	2	90.2	255	18.5	17.5	1	4.6	76.9	194	5.5	5.2	0.3	1.9	92.6	954	12.2	10.8	1.4	1.4	86.4	425	7.3	7	0.3	3.7	89	758
243277	Vibrio_cholerae_o1_biovar_el_tor_str_n16961	ENSEMBL	ASM674v1	3828	97.6	96.8	0.8	0	2.4	124	3.5	3.1	0.4	2	94.5	255	19.1	19.1	0	5.2	75.7	194	3.6	3.6	0	1.8	94.6	954	10.3	9.6	0.7	2.1	87.6	425	7.2	6.9	0.3	3.7	89.1	758
272623	Lactococcus_lactis_subsp_lactis_il1403	ENSEMBL	ASM686v1	2266	97.6	96.8	0.8	2.4	0	124	3.5	3.1	0.4	1.6	94.9	255	17.5	16	1.5	3.6	78.9	194	2.9	2.9	0	2.1	95	954	8.4	8.2	0.2	1.6	90	425	5.8	5.7	0.1	3.6	90.6	758
408672	Nocardioidaceae_bacterium_broad_1	ENSEMBL	GCA_000192415	5631	97.6	96.8	0.8	1.6	0.8	124	5.1	4.7	0.4	2.7	92.2	255	18.5	18	0.5	3.6	77.9	194	3.7	3.5	0.2	1.8	94.5	954	8.9	7.5	1.4	1.4	89.7	425	6.2	5.5	0.7	4.1	89.7	758
526226	Gordonia_bronchialis_dsm_43247	ENSEMBL	ASM2478v1	4694	97.6	96.8	0.8	1.6	0.8	124	4.3	3.9	0.4	2.4	93.3	255	18	18	0	4.1	77.9	194	3.6	3.5	0.1	1.7	94.7	954	9.4	8.9	0.5	1.6	89	425	5.8	5.4	0.4	4.1	90.1	758
83332	Mycobacterium_tuberculosis_h37rv	ENSEMBL	ASM19595v2	4018	97.6	96	1.6	1.6	0.8	124	4.3	3.9	0.4	1.6	94.1	255	18.5	18	0.5	4.6	76.9	194	3.5	3.5	0	1.7	94.8	954	8.9	7.5	1.4	1.9	89.2	425	6.3	5.8	0.5	3.4	90.3	758
272563	Clostridioides_difficile_630	ENSEMBL	ASM920v1	3808	97.6	96	1.6	0.8	1.6	124	3.1	2.7	0.4	2.4	94.5	255	18.5	18	0.5	5.2	76.3	194	3.4	3.1	0.3	2.3	94.3	954	10.1	8.5	1.6	1.6	88.3	425	6.1	5.8	0.3	3.2	90.7	758
445974	Erysipelatoclostridium_ramosum_dsm_1402	ENSEMBL	ASM15448v1	3169	97.6	96	1.6	1.6	0.8	124	2.7	2.7	0	1.6	95.7	255	18	17	1	4.1	77.9	194	3	2.7	0.3	2	95	954	8.2	7.5	0.7	1.6	90.2	425	5.4	5.3	0.1	4	90.6	758
102125	Xenococcus_sp_pcc_7305	ENSEMBL	ASM33205v1	5371	97.6	94.4	3.2	1.6	0.8	124	5.9	5.1	0.8	3.1	91	255	18.6	18.6	0	5.7	75.7	194	4.5	4.3	0.2	1.7	93.8	954	21.4	20.5	0.9	2.6	76	425	7	6.5	0.5	3.7	89.3	758
1242864	Cystobacter_fuscus_dsm_2262	ENSEMBL	ASM33547v2	10512	97.6	94.4	3.2	2.4	0	124	9	7.8	1.2	2.4	88.6	255	20.6	19.6	1	8.2	71.2	194	5.1	4.8	0.3	1.4	93.5	954	15.3	12.7	2.6	1.9	82.8	425	8.4	7.5	0.9	4.4	87.2	758
37915	Dietzia_maris	NCBI	ASM2727057v1	3078	96.8	96.8	0	2.4	0.8	124	4.7	4.7	0	1.6	93.7	255	17.5	17.5	0	6.2	76.3	194	3.7	3.6	0.1	1.5	94.8	954	8.5	7.8	0.7	1.4	90.1	425	5.9	5.8	0.1	3.8	90.3	758
190650	Caulobacter_crescentus_cb15	ENSEMBL	ASM690v1	3737	96.8	96.8	0	2.4	0.8	124	6.7	6.7	0	1.2	92.1	255	18	18	0	4.6	77.4	194	4.7	4.5	0.2	1.8	93.5	954	12.2	11.3	0.9	1.6	86.2	425	7	7	0	3.7	89.3	758
449447	Microcystis_aeruginosa_nies_843	ENSEMBL	ASM1062v1	6311	96.8	96.8	0	3.2	0	124	5.9	5.1	0.8	3.1	91	255	20.1	20.1	0	4.6	75.3	194	4.3	3.9	0.4	1.8	93.9	954	20.4	19.5	0.9	2.8	76.8	425	7.5	7	0.5	3.6	88.9	758
522772	Denitrovibrio_acetiphilus_dsm_12809	ENSEMBL	ASM2572v1	2964	96.8	96.8	0	0.8	2.4	124	3.9	3.9	0	2	94.1	255	17	16	1	6.2	76.8	194	3.1	3.1	0	1.5	95.4	954	7.1	6.6	0.5	1.9	91	425	6.6	6.6	0	3.3	90.1	758
706434	Megasphaera_micronuciformis_f0359	ENSEMBL	ASM16573v1	1774	96.8	96.8	0	2.4	0.8	124	2.4	2.4	0	1.6	96	255	18.5	18	0.5	4.6	76.9	194	2.4	2.4	0	1.6	96	954	8	8	0	1.4	90.6	425	5.9	5.9	0	2.6	91.5	758
945713	Ignavibacterium_album_jcm_16511	ENSEMBL	ASM25840v1	3195	96.8	96.8	0	1.6	1.6	124	6.3	6.3	0	1.6	92.1	255	22.7	22.2	0.5	3.6	73.7	194	4.8	4.8	0	1.7	93.5	954	10.5	9.6	0.9	1.2	88.3	425	7.2	7.1	0.1	3.4	89.4	758
1225176	Cecembia_lonarensis_lw9	ENSEMBL	ASM29829v1	4213	96.8	96.8	0	1.6	1.6	124	3.9	3.5	0.4	1.6	94.5	255	19.6	18.6	1	3.1	77.3	194	4.9	4.7	0.2	1.9	93.2	954	11.5	11.3	0.2	2.1	86.4	425	6.4	6.1	0.3	4	89.6	758
1747196	Cylindrospermopsis_sp_cr12	ENSEMBL	ASM143218v1	3086	96.8	96.8	0	2.4	0.8	124	5.5	5.5	0	2.4	92.1	255	18.5	18	0.5	4.6	76.9	194	3.9	3.8	0.1	1.7	94.4	954	19.8	19.3	0.5	3.1	77.1	425	6.7	6.3	0.4	3.3	90	758
1849360	Balneola_sp_ehc07	ENSEMBL	ASM165090v1	3097	96.8	96.8	0	1.6	1.6	124	4.3	4.3	0	1.6	94.1	255	19.1	19.1	0	3.1	77.8	194	4.1	4	0.1	1.8	94.1	954	9.2	9.2	0	2.1	88.7	425	6.3	6.2	0.1	4	89.7	758
1148	Synechocystis_sp_pcc_6803	ENSEMBL	ASM972v1	3564	96.8	96	0.8	3.2	0	124	4.7	4.7	0	2.4	92.9	255	18.5	18	0.5	4.1	77.4	194	3.8	3.8	0	1.3	94.9	954	19.5	19.3	0.2	1.6	78.9	425	6.7	6.3	0.4	3.3	90	758
190304	Fusobacterium_nucleatum_subsp_nucleatum_atcc_25586	ENSEMBL	ASM732v1	2067	96.8	96	0.8	0	3.2	124	2.8	2.4	0.4	1.2	96	255	17.5	17	0.5	2.1	80.4	194	3.2	2.8	0.4	1.8	95	954	7.8	7.3	0.5	0.9	91.3	425	5.4	5.3	0.1	2.5	92.1	758
226185	Enterococcus_faecalis_v583	ENSEMBL	ASM778v1	3265	96.8	96	0.8	0.8	2.4	124	2.4	1.6	0.8	2	95.6	255	19.6	19.1	0.5	5.2	75.2	194	2.7	2.6	0.1	2.1	95.2	954	8.7	8.2	0.5	1.4	89.9	425	5.3	5	0.3	2.9	91.8	758
1247726	Advenella_mimigardefordensis_dpn7	ENSEMBL	ASM52150v1	4084	96.8	96	0.8	0.8	2.4	124	5.9	5.9	0	1.6	92.5	255	16.5	15.5	1	5.2	78.3	194	3.8	3.7	0.1	1.5	94.7	954	10.8	9.4	1.4	1.4	87.8	425	7.2	6.9	0.3	4	88.8	758
1429043	Dethiosulfatarculus_sandiegensis	ENSEMBL	ASM93193v2	5400	96.8	96	0.8	2.4	0.8	124	4.3	4.3	0	2.7	93	255	20.1	19.1	1	6.7	73.2	194	3.6	3.2	0.4	1.9	94.5	954	8	7.8	0.2	1.4	90.6	425	6.3	5.8	0.5	4.1	89.6	758
1705388	Planktothricoides_sp_sr001	ENSEMBL	ASM127671v1	5046	96.8	96	0.8	2.4	0.8	124	6.7	5.9	0.8	2.4	90.9	255	21.6	20.6	1	4.1	74.3	194	4.8	4.5	0.3	1.7	93.5	954	22.1	20.9	1.2	2.1	75.8	425	7	6.7	0.3	4.4	88.6	758
63737	Nostoc_punctiforme_pcc_73102	ENSEMBL	ASM2002v1	6688	96.8	95.2	1.6	3.2	0	124	8.7	7.1	1.6	2.7	88.6	255	19.6	18.6	1	4.1	76.3	194	6	5.7	0.3	2	92	954	22.9	20.5	2.4	2.8	74.3	425	8.2	7.3	0.9	3.6	88.2	758
883114	Helcococcus_kunzii_atcc_51366	ENSEMBL	GCA_000245755.1	1882	96.8	95.2	1.6	0.8	2.4	124	3.1	2.7	0.4	1.2	95.7	255	14.4	14.4	0	4.1	81.5	194	2.6	2.5	0.1	1.8	95.6	954	7.3	7.1	0.2	0.7	92	425	4.7	4.7	0	2	93.3	758
1150600	Arcticibacter_svalbardensis_mn12_7	ENSEMBL	GCA_000403135.1	4309	96.8	95.2	1.6	3.2	0	124	3.9	3.9	0	2.4	93.7	255	18	17.5	0.5	3.1	78.9	194	3.9	3.7	0.2	2	94.1	954	8.7	8.2	0.5	2.6	88.7	425	6.3	6.2	0.1	4	89.7	758
1183438	Gloeobacter_kilaueensis_js1	ENSEMBL	ASM48453v1	4507	96.8	95.2	1.6	3.2	0	124	5.1	4.3	0.8	2.4	92.5	255	18.6	18.6	0	3.6	77.8	194	4.1	3.9	0.2	1.6	94.3	954	16.9	16.2	0.7	1.9	81.2	425	7	6.3	0.7	4.1	88.9	758
330214	Nitrospira_defluvii	NCBI	GCF_905220995.1	4443	96.8	94.4	2.4	0.8	2.4	124	3.5	3.5	0	3.1	93.4	255	23.2	22.7	0.5	4.6	72.2	194	3.9	3.8	0.1	1.8	94.3	954	10.1	9.6	0.5	2.4	87.5	425	6.6	6.3	0.3	3.6	89.8	758
134605	Fusobacterium_equinum	ENSEMBL	ASM154639v1	1852	96	96	0	1.6	2.4	124	2.4	2.4	0	1.6	96	255	15.4	14.9	0.5	3.1	81.5	194	3.3	3.2	0.1	1.6	95.1	954	8.3	7.8	0.5	1.2	90.5	425	4.5	4.5	0	3	92.5	758
240015	Acidobacterium_capsulatum_atcc_51196	ENSEMBL	ASM2256v1	3382	96	96	0	2.4	1.6	124	3.9	3.9	0	2.4	93.7	255	18.6	18.6	0	5.2	76.2	194	3.9	3.8	0.1	1.8	94.3	954	9.7	9.2	0.5	1.6	88.7	425	6.6	6.5	0.1	3.6	89.8	758
401053	Terriglobus_saanensis_sp1pr4	ENSEMBL	ASM17991v2	4180	96	96	0	3.2	0.8	124	3.5	3.5	0	2.7	93.8	255	20.6	20.1	0.5	3.1	76.3	194	3.3	3.2	0.1	2	94.7	954	7.3	6.1	1.2	2.4	90.3	425	6.8	6.5	0.3	4.2	89	758
459495	Arthrospira_platensis_c1	ENSEMBL	ASM30791v1	6108	96	96	0	4	0	124	6.3	5.5	0.8	2	91.7	255	20.1	19.6	0.5	3.6	76.3	194	4.7	4.4	0.3	1.7	93.6	954	20.7	19.1	1.6	3.5	75.8	425	6.7	6.6	0.1	4.4	88.9	758
517418	Chloroherpeton_thalassium_atcc_35110	ENSEMBL	ASM2052v1	2710	96	96	0	3.2	0.8	124	6.3	5.5	0.8	2	91.7	255	22.7	22.7	0	3.1	74.2	194	5	4.8	0.2	1.3	93.7	954	10.8	9.9	0.9	1.9	87.3	425	6.4	6.3	0.1	3.6	90	758
667014	Thermodesulfatator_indicus_dsm_15286	ENSEMBL	ASM21779v1	2195	96	96	0	1.6	2.4	124	3.5	3.5	0	2.4	94.1	255	21.6	21.6	0	5.2	73.2	194	3.7	3.7	0	1.6	94.7	954	8	8	0	1.4	90.6	425	6.9	6.9	0	3	90.1	758
1191523	Melioribacter_roseus_p3m_2	ENSEMBL	ASM27914v1	2840	96	96	0	2.4	1.6	124	5.5	5.5	0	2.7	91.8	255	23.2	22.7	0.5	2.1	74.7	194	5	5	0	1.3	93.7	954	10.4	9.9	0.5	1.2	88.4	425	7.4	7.3	0.1	3.6	89	758
1319815	Cetobacterium_somerae_atcc_baa_474	ENSEMBL	ASM47904v1	2974	96	96	0	1.6	2.4	124	1.6	1.6	0	2	96.4	255	17	16.5	0.5	3.1	79.9	194	3.1	3	0.1	2	94.9	954	9.2	8.7	0.5	1.2	89.6	425	4.8	4.7	0.1	3.3	91.9	758
1736417	Yonghaparkia_sp_soil809	ENSEMBL	GCA_001429705.1	2344	96	96	0	0	4	124	3.5	3.1	0.4	2	94.5	255	17.5	17	0.5	3.6	78.9	194	3	2.9	0.1	1.2	95.8	954	7.7	7.5	0.2	1.6	90.7	425	5.5	5.5	0	3.3	91.2	758
203120	Leuconostoc_mesenteroides_subsp_mesenteroides_atcc_8293	ENSEMBL	ASM1444v1	2005	96	95.2	0.8	2.4	1.6	124	1.6	1.6	0	1.6	96.8	255	18	17	1	3.1	78.9	194	2.6	2.6	0	1.8	95.6	954	7.8	7.3	0.5	0.5	91.7	425	5.7	5.7	0	3.6	90.7	758
251221	Gloeobacter_violaceus_pcc_7421	ENSEMBL	ASM1138v1	4430	96	95.2	0.8	3.2	0.8	124	5.1	4.7	0.4	2.4	92.5	255	19.6	19.6	0	3.6	76.8	194	4.6	4.5	0.1	1.4	94	954	16	15.1	0.9	1.9	82.1	425	6.4	5.5	0.9	4.2	89.4	758
679199	Alloprevotella_rava_f0323	ENSEMBL	GCA_000234115.1	2012	96	95.2	0.8	3.2	0.8	124	1.6	1.6	0	2.4	96	255	17	17	0	2.6	80.4	194	2.6	2.6	0	1.9	95.5	954	7.8	7.3	0.5	2.1	90.1	425	4.1	4.1	0	3.6	92.3	758
716541	Enterobacter_cloacae_subsp_cloacae_atcc_13047	ENSEMBL	ASM2556v1	5518	96	95.2	0.8	4	0	124	4.3	3.9	0.4	3.1	92.6	255	20.1	19.1	1	5.2	74.7	194	3.9	3.8	0.1	1.8	94.3	954	10.3	9.4	0.9	2.1	87.6	425	7	6.6	0.4	3.7	89.3	758
326427	Chloroflexus_aggregans_dsm_9485	ENSEMBL	ASM2194v1	3730	96	94.4	1.6	1.6	2.4	124	4.7	4.7	0	3.1	92.2	255	21.6	20.1	1.5	5.7	72.7	194	4.3	4	0.3	1.7	94	954	13.6	12.9	0.7	2.1	84.3	425	6.8	6.3	0.5	3.7	89.5	758
525897	Desulfomicrobium_baculatum_dsm_4028	ENSEMBL	ASM2322v1	3436	96	94.4	1.6	2.4	1.6	124	5.1	5.1	0	2	92.9	255	19.1	19.1	0	4.1	76.8	194	3.3	3.1	0.2	1.6	95.1	954	8	7.5	0.5	1.6	90.4	425	6.2	6.2	0	4.2	89.6	758
1160721	Ruminococcus_bicirculans	ENSEMBL	GCA_000723465.1	2585	96	94.4	1.6	1.6	2.4	124	2.4	2	0.4	2	95.6	255	18.5	18	0.5	3.1	78.4	194	2.3	2.2	0.1	2.3	95.4	954	8.5	8	0.5	1.4	90.1	425	5.9	5.5	0.4	3.3	90.8	758
1574623	Lyngbya_confervoides_bdu141951	ENSEMBL	ASM81777v1	6091	96	84.7	11.3	3.2	0.8	124	6.7	5.1	1.6	3.1	90.2	255	21.2	19.1	2.1	3.6	75.2	194	4.8	4.6	0.2	1.8	93.4	954	20.5	19.1	1.4	2.8	76.7	425	7	6.3	0.7	4.7	88.3	758
53367	Asanoa_ferruginea	ENSEMBL	ASM128014v1	6098	95.2	95.2	0	2.4	2.4	124	6.3	5.5	0.8	2.4	91.3	255	20.1	20.1	0	3.1	76.8	194	4.7	4.4	0.3	1.9	93.4	954	11	10.1	0.9	1.4	87.6	425	7.2	6.9	0.3	3.6	89.2	758
266117	Rubrobacter_xylanophilus_dsm_9941	ENSEMBL	ASM1418v1	3140	95.2	95.2	0	3.2	1.6	124	2.7	2.7	0	1.6	95.7	255	20.6	19.6	1	4.1	75.3	194	3.2	3	0.2	2	94.8	954	10.1	9.2	0.9	1.4	88.5	425	5.2	4.9	0.3	3.6	91.2	758
313606	Microscilla_marina_atcc_23134	ENSEMBL	ASM16917v1	8317	95.2	95.2	0	2.4	2.4	124	6.7	5.5	1.2	3.9	89.4	255	18.5	18	0.5	5.2	76.3	194	5.9	5.2	0.7	1.4	92.7	954	12.7	11.5	1.2	2.1	85.2	425	7.3	7	0.3	3.7	89	758
416269	Actinobacillus_pleuropneumoniae_serovar_5b_str_l20	ENSEMBL	ASM1588v1	2012	95.2	95.2	0	3.2	1.6	124	2.8	2.4	0.4	1.6	95.6	255	17.5	17.5	0	7.7	74.8	194	3	2.9	0.1	1.6	95.4	954	8	7.5	0.5	1.9	90.1	425	6.2	6.2	0	2.9	90.9	758
639282	Deferribacter_desulfuricans_ssm1	ENSEMBL	ASM1098v1	2374	95.2	95.2	0	1.6	3.2	124	4.7	4.7	0	2.4	92.9	255	19.6	19.1	0.5	5.2	75.2	194	3.6	3.5	0.1	1.6	94.8	954	7.8	7.8	0	1.2	91	425	6.2	6.2	0	3.8	90	758
668336	Aggregatibacter_actinomycetemcomitans_d11s_1	ENSEMBL	ASM14626v3	2041	95.2	95.2	0	0.8	4	124	1.6	1.6	0	2.4	96	255	16.5	16.5	0	6.2	77.3	194	2.8	2.7	0.1	1.6	95.6	954	7.3	6.8	0.5	2.1	90.6	425	4.7	4.7	0	3.6	91.7	758
910314	Dialister_microaerophilus_upii_345_e	ENSEMBL	ASM18344v1	1310	95.2	95.2	0	2.4	2.4	124	2	2	0	1.2	96.8	255	17	16	1	3.1	79.9	194	2.6	2.5	0.1	1.6	95.8	954	8	8	0	0.9	91.1	425	4.5	4.5	0	2.8	92.7	758
1313172	Ilumatobacter_coccineus_ym16_304	ENSEMBL	ASM34878v1	4290	95.2	95.2	0	2.4	2.4	124	3.5	3.5	0	2.7	93.8	255	18.6	18.6	0	2.6	78.8	194	3.2	3	0.2	1.5	95.3	954	9.6	8.9	0.7	2.1	88.3	425	6.3	6.3	0	3.4	90.3	758
204669	Candidatus_koribacter_versatilis_ellin345	ENSEMBL	ASM1400v1	4777	95.2	94.4	0.8	4.8	0	124	5.1	4.7	0.4	1.6	93.3	255	22.2	20.1	2.1	3.6	74.2	194	4.5	4.2	0.3	2.1	93.4	954	10.6	9.9	0.7	1.9	87.5	425	6.8	6.7	0.1	3.6	89.6	758
234267	Candidatus_solibacter_usitatus_ellin6076	ENSEMBL	ASM1490v1	7826	95.2	94.4	0.8	3.2	1.6	124	3.9	3.9	0	3.9	92.2	255	20.6	20.6	0	3.6	75.8	194	4.5	4.3	0.2	2.2	93.3	954	12.2	10.1	2.1	2.4	85.4	425	5.8	5.7	0.1	5.1	89.1	758
1234382	Thauera_phenylacetica_b4p	ENSEMBL	ASM31022v1	4877	95.2	94.4	0.8	4.8	0	124	5.5	5.5	0	2.4	92.1	255	18	17.5	0.5	4.6	77.4	194	3.1	2.8	0.3	2	94.9	954	10.1	9.4	0.7	1.6	88.3	425	7.5	7	0.5	3.4	89.1	758
204536	Sulfurihydrogenibium_azorense_az_fu1	NCBI	GCF_000021545.1	1695	95.2	95.2	0	4	0.8	124	4.3	3.9	0.4	1.2	94.5	255	19.6	19.1	0.5	3.6	76.8	194	3	3	0	1.3	95.7	954	7.3	7.1	0.2	1.2	91.5	425	5.9	5.8	0.1	3.4	90.7	758
322710	Azotobacter_vinelandii_dj	ENSEMBL	ASM2104v1	5051	95.1	93.5	1.6	4	0.9	124	4.7	3.9	0.8	1.2	94.1	255	20.1	18.6	1.5	4.1	75.8	194	3.9	3.5	0.4	1.9	94.2	954	12.2	10.6	1.6	1.2	86.6	425	7	6.3	0.7	4	89	758
1198114	Granulicella_tundricola_mp5actx9	ENSEMBL	ASM17897v2	4541	95.1	93.5	1.6	3.2	1.7	124	2.7	2.7	0	3.9	93.4	255	20.6	20.6	0	3.6	75.8	194	3.6	3.6	0	2	94.4	954	8.2	7.5	0.7	2.1	89.7	425	6.3	6.2	0.1	3.8	89.9	758
313624	Nodularia_spumigena_ccy9414	ENSEMBL	ASM16913v1	4860	95.1	91.9	3.2	3.2	1.7	124	6.7	6.3	0.4	2	91.3	255	19	18	1	3.6	77.4	194	4.8	4.6	0.2	1.8	93.4	954	21	19.8	1.2	3.1	75.9	425	7.1	6.6	0.5	4.4	88.5	758
454171	Chthonomonas_calidirosea	ENSEMBL	GCA_001457855.1	2855	94.4	94.4	0	2.4	3.2	124	3.9	3.5	0.4	2.7	93.4	255	21.1	20.6	0.5	3.1	75.8	194	3.6	3.5	0.1	1.4	95	954	8.7	8.5	0.2	1.4	89.9	425	6.1	5.7	0.4	3.7	90.2	758
596323	Leptotrichia_goodfellowii_f0264	ENSEMBL	ASM17633v1	2375	94.4	94.4	0	1.6	4	124	3.1	3.1	0	1.6	95.3	255	19.1	18.6	0.5	3.1	77.8	194	3.4	3.4	0	1.3	95.3	954	8	7.8	0.2	0.9	91.1	425	5	5	0	2.5	92.5	758
698952	Gardnerella_vaginalis_0288e	ENSEMBL	ASM26355v1	1356	94.4	94.4	0	1.6	4	124	2	2	0	0.8	97.2	255	16.5	16	0.5	2.6	80.9	194	2.1	2.1	0	0.9	97	954	6.1	6.1	0	0.5	93.4	425	4.4	4.4	0	2.1	93.5	758
1795632	Thermodesulfatator_autotrophicus	ENSEMBL	ASM164232v1	2117	94.4	94.4	0	1.6	4	124	3.9	3.9	0	2.4	93.7	255	21.1	21.1	0	5.7	73.2	194	3.3	3.2	0.1	1.7	95	954	8	8	0	1.2	90.8	425	6.6	6.6	0	3	90.4	758
324602	Chloroflexus_aurantiacus_j_10_fl	ENSEMBL	ASM1886v1	3853	94.3	93.5	0.8	3.2	2.5	124	3.9	3.9	0	3.1	93	255	22.1	21.1	1	6.2	71.7	194	4.1	3.8	0.3	1.9	94	954	13.4	12.5	0.9	2.4	84.2	425	6.7	6.3	0.4	3.8	89.5	758
682795	Granulicella_mallensis_mp5actx8	ENSEMBL	ASM17895v2	4815	94.3	93.5	0.8	4.8	0.9	124	3.1	3.1	0	3.9	93	255	18.5	17	1.5	4.6	76.9	194	3.8	3.7	0.1	2.2	94	954	9.4	8.5	0.9	2.4	88.2	425	6.8	6.3	0.5	4	89.2	758
1524460	Phaeodactylibacter_xiamenensis	ENSEMBL	ASM75902v1	5122	94.3	93.5	0.8	0.8	4.9	124	4.3	4.3	0	2.4	93.3	255	17	17	0	3.1	79.9	194	4.1	4	0.1	1.8	94.1	954	10.1	9.9	0.2	1.4	88.5	425	7.6	7.3	0.3	3	89.4	758
1748249	Nitrospirae_bacterium_hch_1	ENSEMBL	ASM154125v1	3334	94.3	93.5	0.8	4.8	0.9	124	5.5	5.1	0.4	2	92.5	255	20.6	20.1	0.5	3.6	75.8	194	3.3	3.2	0.1	1.7	95	954	7.8	7.8	0	1.6	90.6	425	6.8	6.7	0.1	2.6	90.6	758
545696	Holdemania_filiformis_dsm_12042	ENSEMBL	ASM15799v1	4223	94.3	92.7	1.6	3.2	2.5	124	2.7	2.7	0	2.7	94.6	255	17	16.5	0.5	4.6	78.4	194	2.6	2.5	0.1	2	95.4	954	7.7	7.5	0.2	1.6	90.7	425	4.1	4.1	0	4.1	91.8	758
861299	Gemmatirosa_kalamazoonesis	ENSEMBL	ASM52298v1	6369	94.3	91.9	2.4	3.2	2.5	124	4.7	4.7	0	2.7	92.6	255	21.1	21.1	0	4.1	74.8	194	3.4	3.2	0.2	2	94.6	954	9.9	8.7	1.2	1.9	88.2	425	5.8	5.4	0.4	4.9	89.3	758
1479485	Tolypothrix_bouteillei_vb521301	ENSEMBL	ASM76069v2	7770	94.3	91.9	2.4	4	1.7	124	7.8	5.1	2.7	3.5	88.7	255	21.1	19.6	1.5	4.1	74.8	194	5.8	5	0.8	1.8	92.4	954	21.5	19.1	2.4	3.1	75.4	425	7.4	5.9	1.5	4	88.6	758
289376	Thermodesulfovibrio_yellowstonii_dsm_11347	ENSEMBL	ASM2098v1	2033	94.3	89.5	4.8	2.4	3.3	124	4.3	3.5	0.8	2.7	93	255	23.7	22.2	1.5	3.6	72.7	194	3.7	3.5	0.2	1.8	94.5	954	7.1	6.6	0.5	1.2	91.7	425	6.4	6.3	0.1	3	90.6	758
485913	Ktedonobacter_racemifer_dsm_44963	ENSEMBL	ASM17885v1	11453	93.6	85.5	8.1	4.8	1.6	124	8.3	6.3	2	3.9	87.8	255	24.7	21.1	3.6	2.6	72.7	194	5.7	4.7	1	2	92.3	954	13.9	9.9	4	2.4	83.7	425	7.3	6.1	1.2	4.4	88.3	758
1260	Finegoldia_magna	ENSEMBL	ASM154638v1	1819	93.5	93.5	0	1.6	4.9	124	2.7	2.7	0	1.6	95.7	255	17.6	15.5	2.1	4.1	78.3	194	2.6	2.5	0.1	1.7	95.7	954	8.7	8.2	0.5	1.4	89.9	425	5.1	5	0.1	2.9	92	758
123214	Persephonella_marina_ex_h1	ENSEMBL	ASM2156v1	2051	93.5	93.5	0	4.8	1.7	124	3.9	3.5	0.4	1.2	94.9	255	22.7	22.2	0.5	3.1	74.2	194	3.5	3.5	0	1.5	95	954	7.8	7.3	0.5	2.4	89.8	425	6.4	6.3	0.1	3.3	90.3	758
197221	Thermosynechococcus_elongatus_bp_1	ENSEMBL	ASM1134v1	2475	93.5	93.5	0	3.2	3.3	124	4.3	4.3	0	1.6	94.1	255	20.6	20.6	0	3.1	76.3	194	3.4	3.4	0	1.7	94.9	954	16	15.3	0.7	2.6	81.4	425	5.8	5.7	0.1	3.8	90.4	758
274537	Chlorobaculum_limnaeum	ENSEMBL	ASM174740v1	2452	93.5	93.5	0	5.6	0.9	124	4.7	4.7	0	2	93.3	255	20.1	19.6	0.5	3.6	76.3	194	3.7	3.6	0.1	1.4	94.9	954	11.6	11.1	0.5	1.4	87	425	6	5.9	0.1	3.4	90.6	758
379066	Gemmatimonas_aurantiaca_t_27	ENSEMBL	ASM1030v1	3935	93.5	93.5	0	3.2	3.3	124	3.1	3.1	0	2.4	94.5	255	18.6	18.6	0	3.1	78.3	194	3.3	3.2	0.1	1.4	95.3	954	10.1	8.9	1.2	1.4	88.5	425	6.1	6.1	0	3.7	90.2	758
573060	Acidovorax_delafieldii_2an	ENSEMBL	ASM17523v1	4889	93.5	93.5	0	5.6	0.9	124	4.7	4.3	0.4	3.9	91.4	255	16.5	16	0.5	3.6	79.9	194	3.8	3.5	0.3	1.8	94.4	954	9.8	8.9	0.9	2.8	87.4	425	7	6.9	0.1	3.2	89.8	758
795359	Thermodesulfobacterium_geofontis_opf15	ENSEMBL	ASM21597v1	1596	93.5	93.5	0	1.6	4.9	124	4.3	4.3	0	1.6	94.1	255	21.6	21.6	0	4.1	74.3	194	3.2	3.2	0	1.5	95.3	954	7.1	7.1	0	0.9	92	425	6.2	5.9	0.3	3.3	90.5	758
1555112	Limnochorda_pilosa	ENSEMBL	ASM154401v1	3601	93.5	93.5	0	1.6	4.9	124	3.9	3.5	0.4	2	94.1	255	22.2	22.2	0	5.2	72.6	194	3	2.8	0.2	1.9	95.1	954	9.2	8.7	0.5	2.4	88.4	425	5.8	5.5	0.3	4	90.2	758
194439	Chlorobium_tepidum_tls	ENSEMBL	ASM698v1	2255	93.5	92.7	0.8	5.6	0.9	124	4.3	4.3	0	2	93.7	255	20.1	19.6	0.5	4.1	75.8	194	3.3	3.2	0.1	1.6	95.1	954	11.1	10.6	0.5	1.2	87.7	425	5.9	5.8	0.1	3.4	90.7	758
242619	Porphyromonas_gingivalis_w83	ENSEMBL	ASM758v1	1909	93.5	92.7	0.8	0.8	5.7	124	2.4	2	0.4	1.6	96	255	17.5	17.5	0	2.1	80.4	194	3.4	3.2	0.2	1.3	95.3	954	9	8.5	0.5	1.2	89.8	425	4	4	0	3.2	92.8	758
1280514	Acidithrix_ferrooxidans	ENSEMBL	ASM94929v1	3651	93.5	92.7	0.8	3.2	3.3	124	2.4	2.4	0	2	95.6	255	17	16.5	0.5	4.1	78.9	194	3.1	3.1	0	1.5	95.4	954	7.3	6.8	0.5	1.4	91.3	425	5.1	5	0.1	4.2	90.7	758
309807	Salinibacter_ruber_dsm_13855	ENSEMBL	ASM1304v1	2833	93.5	91.9	1.6	5.6	0.9	124	3.9	3.9	0	2.4	93.7	255	20.6	20.1	0.5	4.1	75.3	194	3.8	3.7	0.1	1.5	94.7	954	9.8	8.9	0.9	1.6	88.6	425	7.1	6.7	0.4	3.2	89.7	758
479434	Sphaerobacter_thermophilus_dsm_20745	ENSEMBL	ASM2498v1	3485	93.5	91.9	1.6	2.4	4.1	124	4.3	3.9	0.4	3.5	92.2	255	22.7	22.2	0.5	6.2	71.1	194	4.1	3.9	0.2	1.6	94.3	954	10.3	8.7	1.6	1.6	88.1	425	5.5	5.4	0.1	3.6	90.9	758
502558	Eggerthella_sp_yy7918	ENSEMBL	ASM27028v1	2680	93.5	91.9	1.6	3.2	3.3	124	2.4	2.4	0	1.2	96.4	255	15.9	14.4	1.5	5.7	78.4	194	2.4	2.1	0.3	1.6	96	954	6.6	6.1	0.5	1.9	91.5	425	5.2	4.9	0.3	3.7	91.1	758
882	Desulfovibrio_vulgaris_str_hildenborough	ENSEMBL	ASM19575v1	3531	92.7	92.7	0	4	3.3	124	3.1	3.1	0	2	94.9	255	18	18	0	5.2	76.8	194	2.8	2.8	0	1.5	95.7	954	8.2	8.2	0	1.4	90.4	425	5.8	5.8	0	4.6	89.6	758
309801	Thermomicrobium_roseum_dsm_5159	ENSEMBL	ASM2168v1	2859	92.7	92.7	0	2.4	4.9	124	3.5	3.1	0.4	1.2	95.3	255	23.2	23.2	0	5.2	71.6	194	4.2	4	0.2	1.2	94.6	954	8.7	8.2	0.5	1.6	89.7	425	5.5	5.4	0.1	3	91.5	758
515635	Dictyoglomus_turgidum_dsm_6724	ENSEMBL	ASM2164v1	1744	92.7	92.7	0	2.4	4.9	124	4.3	4.3	0	1.6	94.1	255	23.2	22.7	0.5	3.6	73.2	194	3.2	3.1	0.1	2.2	94.6	954	6.6	6.4	0.2	1.2	92.2	425	5.4	5.3	0.1	3.2	91.4	758
519441	Streptobacillus_moniliformis_dsm_12112	ENSEMBL	ASM2456v1	1442	92.7	92.7	0	2.4	4.9	124	3.1	2.7	0.4	0.4	96.5	255	16.5	16.5	0	3.1	80.4	194	2.8	2.7	0.1	1	96.2	954	6.6	6.4	0.2	0.7	92.7	425	4.3	4.2	0.1	2.2	93.5	758
1125712	Olsenella_profusa_f0195	ENSEMBL	GCA_000468755.1	2650	92.7	92.7	0	2.4	4.9	124	2.8	2.4	0.4	0.4	96.8	255	19.1	19.1	0	3.6	77.3	194	2.3	2.2	0.1	1.2	96.5	954	7.1	6.6	0.5	1.2	91.7	425	5.6	5.5	0.1	3.6	90.8	758
1541959	Candidatus_izimaplasma_sp_hr1	ENSEMBL	ASM75570v1	1815	92.7	92.7	0	0.8	6.5	124	2.7	2.7	0	1.6	95.7	255	15.4	14.9	0.5	4.6	80	194	3	3	0	1.3	95.7	954	8.7	8	0.7	1.4	89.9	425	3.6	3.6	0	3	93.4	758
1653476	Caldimicrobium_thiodismutans	ENSEMBL	ASM154827v1	1774	92.7	92.7	0	1.6	5.7	124	3.9	3.5	0.4	2.4	93.7	255	22.7	22.7	0	4.1	73.2	194	3.1	3.1	0	1.3	95.6	954	7.1	7.1	0	1.2	91.7	425	5.7	5.4	0.3	3.4	90.9	758
1097667	Patulibacter_medicamentivorans	ENSEMBL	ASM24022v2	4372	92.7	91.1	1.6	4.8	2.5	124	3.1	3.1	0	2.4	94.5	255	17	16.5	0.5	4.1	78.9	194	2.7	2.7	0	1	96.3	954	8.5	7.8	0.7	1.6	89.9	425	5.6	5.3	0.3	3	91.4	758
1348334	Lyngbya_aestuarii_bl_j	ENSEMBL	ASM47819v2	6513	92.7	89.5	3.2	6.5	0.8	124	6.7	5.1	1.6	2.7	90.6	255	19.6	19.1	0.5	4.1	76.3	194	4.6	4.2	0.4	2	93.4	954	21.7	19.3	2.4	2.8	75.5	425	7.3	6.6	0.7	4.1	88.6	758
167539	Prochlorococcus_marinus_subsp_marinus_str_ccmp1375	ENSEMBL	ASM792v1	1882	91.9	91.9	0	4.8	3.3	124	3.1	3.1	0	1.6	95.3	255	17	17	0	3.1	79.9	194	2.9	2.9	0	1.3	95.8	954	12.9	12.7	0.2	0.9	86.2	425	5.2	5.1	0.1	3.3	91.5	758
206672	Bifidobacterium_longum_ncc2705	ENSEMBL	ASM752v1	1729	91.9	91.9	0	1.6	6.5	124	2.7	2.7	0	0.8	96.5	255	18	17.5	0.5	1.5	80.5	194	1.9	1.9	0	1.2	96.9	954	7	6.8	0.2	1.4	91.6	425	5.1	5.1	0	2.4	92.5	758
246198	Prevotella_intermedia_17	ENSEMBL	ASM26102v1	2266	91.9	91.9	0	5.6	2.5	124	2.4	2.4	0	2	95.6	255	17.5	17.5	0	1.5	81	194	3.1	2.9	0.2	1	95.9	954	8.5	8	0.5	1.4	90.1	425	4.6	4.6	0	3.4	92	758
1379858	Mucispirillum_schaedleri_asf457	ENSEMBL	GCA_000487995.1	2144	91.9	91.9	0	5.6	2.5	124	2	2	0	1.6	96.4	255	17	16	1	5.2	77.8	194	2.5	2.5	0	2.2	95.3	954	7.7	7.5	0.2	1.2	91.1	425	5.9	5.8	0.1	2.8	91.3	758
1660251	Acidobacteria_bacterium_mor1	ENSEMBL	ASM166450v1	4111	91.9	91.9	0	1.6	6.5	124	4.7	4.7	0	2	93.3	255	20.1	20.1	0	4.1	75.8	194	4.1	3.8	0.3	1.5	94.4	954	10.1	9.6	0.5	1.4	88.5	425	5.9	5.8	0.1	3.8	90.3	758
309799	Dictyoglomus_thermophilum_h_6_12	ENSEMBL	ASM2096v1	1912	91.9	91.1	0.8	2.4	5.7	124	3.9	3.5	0.4	2	94.1	255	23.2	22.7	0.5	4.1	72.7	194	3.5	3.5	0	2.8	93.7	954	6.8	6.6	0.2	0.9	92.3	425	5.6	5.3	0.3	3.3	91.1	758
762967	Sutterella_parvirubra_yit_11816	ENSEMBL	ASM25087v1	2445	91.9	91.1	0.8	6.5	1.6	124	2	2	0	0.8	97.2	255	16.5	16.5	0	3.6	79.9	194	2.4	2.4	0	1.4	96.2	954	7.5	7.3	0.2	2.1	90.4	425	5	5	0	2.8	92.2	758
1514105	Erysipelothrix_sp_lv19	ENSEMBL	ASM154509v1	2271	91.9	91.1	0.8	3.2	4.9	124	3.5	3.1	0.4	1.2	95.3	255	16.5	15.5	1	1.5	82	194	3	2.9	0.1	1.9	95.1	954	7	6.8	0.2	1.2	91.8	425	5.3	5	0.3	2	92.7	758
1008392	Chitinispirillum_alkaliphilum	ENSEMBL	ASM104552v1	3773	91.9	90.3	1.6	4	4.1	124	3.5	3.1	0.4	3.9	92.6	255	20.6	20.6	0	4.6	74.8	194	3.4	3.4	0	0.8	95.8	954	8.4	7.5	0.9	1.4	90.2	425	7.3	7	0.3	3.6	89.1	758
243230	Deinococcus_radiodurans_r1	ENSEMBL	ASM856v1	3101	91.1	91.1	0	3.2	5.7	124	3.5	3.5	0	1.2	95.3	255	20.1	20.1	0	6.2	73.7	194	2.8	2.7	0.1	1.7	95.5	954	9.1	8.9	0.2	1.6	89.3	425	5.5	5.4	0.1	3.6	90.9	758
999894	Thermosulfurimonas_dismutans	ENSEMBL	ASM165258v1	2159	91.1	91.1	0	5.6	3.3	124	3.5	3.5	0	2.4	94.1	255	22.7	22.2	0.5	5.7	71.6	194	3.2	3.1	0.1	1.7	95.1	954	8.5	8.5	0	1.4	90.1	425	6.6	6.5	0.1	3.2	90.2	758
1312852	Thermoanaerobaculum_aquaticum	ENSEMBL	GCA_000687145.1	2253	91.1	91.1	0	2.4	6.5	124	3.1	3.1	0	3.1	93.8	255	20.1	20.1	0	5.7	74.2	194	3.5	3.5	0	1.9	94.6	954	8.5	8.5	0	0.7	90.8	425	5.3	5.3	0	2.9	91.8	758
444177	Lysinibacillus_sphaericus_c3_41	ENSEMBL	ASM1796v1	4771	91.1	90.3	0.8	5.6	3.3	124	5.5	5.1	0.4	3.1	91.4	255	20.1	19.1	1	3.6	76.3	194	4.5	4.3	0.2	1.9	93.6	954	11.6	10.4	1.2	1.6	86.8	425	6.4	6.3	0.1	4	89.6	758
1197717	Cloacibacillus_porcorum	ENSEMBL	ASM170104v1	3108	91.1	90.3	0.8	2.4	6.5	124	2.4	2	0.4	1.6	96	255	20.1	18.6	1.5	4.6	75.3	194	2.3	2.2	0.1	2	95.7	954	6.3	6.1	0.2	1.6	92.1	425	4.8	4.7	0.1	4	91.2	758
1266370	Nitrospina_gracilis_3_211	ENSEMBL	ASM34154v2	2962	91.1	90.3	0.8	4.8	4.1	124	4.7	4.7	0	1.6	93.7	255	19.6	18.6	1	3.6	76.8	194	3.7	3.6	0.1	1.5	94.8	954	10.8	10.1	0.7	1.4	87.8	425	5.7	5.7	0	4.5	89.8	758
2841534	Tissierella_simiarum_msj_40	NCBI	GCF_018917865.1	3920	90.3	89.5	0.8	0.8	8.9	124	3.9	3.5	0.4	2.4	93.7	255	19.1	18.6	0.5	5.2	75.7	194	4.1	3.5	0.6	2.3	93.6	954	10.3	9.4	0.9	1.6	88.1	425	5.7	5.7	0	2.6	91.7	758
126738	Thermotoga_sp_rq7	ENSEMBL	ASM83214v1	1833	90.3	90.3	0	4	5.7	124	4.3	4.3	0	2.4	93.3	255	23.2	22.7	0.5	4.1	72.7	194	3.9	3.9	0	1.9	94.2	954	7.6	7.1	0.5	1.6	90.8	425	6	5.9	0.1	3.6	90.4	758
526227	Meiothermus_silvanus_dsm_9946	ENSEMBL	ASM9212v1	3505	90.3	90.3	0	3.2	6.5	124	3.1	3.1	0	2	94.9	255	23.2	23.2	0	3.6	73.2	194	3.6	3.4	0.2	2	94.4	954	9.4	8.9	0.5	1.9	88.7	425	6.4	6.3	0.1	3.7	89.9	758
1279009	Cesiribacter_andamanensis_amv16	ENSEMBL	GCA_000348925.1	4227	90.3	90.3	0	4	5.7	124	3.5	3.1	0.4	2	94.5	255	16	15.5	0.5	5.2	78.8	194	4.2	4	0.2	2	93.8	954	10.3	10.1	0.2	1.9	87.8	425	5.8	5.8	0	3.4	90.8	758
118168	Coleofasciculus_chthonoplastes_pcc_7420	ENSEMBL	ASM15555v1	8286	90.3	89.5	0.8	7.3	2.4	124	8.7	7.1	1.6	2.4	88.9	255	19.6	19.6	0	3.6	76.8	194	5.5	4.9	0.6	1.8	92.7	954	22.3	21.4	0.9	2.6	75.1	425	8.1	7	1.1	4.1	87.8	758
1455061	Candidatus_magnetobacterium_casensis_myr_1	NCBI	GCF_000714715.1	3082	90.3	90.3	0	1.6	8.1	124	4.3	3.5	0.8	2.4	93.3	255	16	16	0	4.6	79.4	194	3.1	3	0.1	1.6	95.3	954	7.7	7.5	0.2	1.4	90.9	425	6.2	6.1	0.1	3.3	90.5	758
177439	Desulfotalea_psychrophila_lsv54	ENSEMBL	ASM2594v1	3236	89.5	89.5	0	3.2	7.3	124	2.8	2.4	0.4	3.5	93.7	255	17	17	0	3.6	79.4	194	2.6	2.4	0.2	1.5	95.9	954	8.7	8.5	0.2	1.6	89.7	425	6.3	6.3	0	3.7	90	758
243274	Thermotoga_maritima_msb8	ENSEMBL	ASM854v1	1846	89.5	89.5	0	1.6	8.9	124	3.1	2.7	0.4	3.5	93.4	255	23.2	22.7	0.5	4.1	72.7	194	4.1	4.1	0	1.7	94.2	954	7.7	7.5	0.2	1.4	90.9	425	5.9	5.9	0	3.4	90.7	758
416591	Pseudothermotoga_lettingae_tmo	ENSEMBL	ASM1786v1	2040	89.5	89.5	0	3.2	7.3	124	3.9	3.1	0.8	2	94.1	255	21.1	20.1	1	3.1	75.8	194	3.2	3.2	0	1.5	95.3	954	8.3	7.8	0.5	1.9	89.8	425	5	4.9	0.1	2.5	92.5	758
552811	Dehalogenimonas_lykanthroporepellens_bl_dc_9	ENSEMBL	ASM14316v1	1659	89.5	89.5	0	3.2	7.3	124	3.5	3.5	0	0.8	95.7	255	19.1	19.1	0	2.6	78.3	194	2.4	2.4	0	1.5	96.1	954	7.3	7.3	0	1.2	91.5	425	5.4	5.4	0	2.8	91.8	758
381802	Brachyspira_suanatina	ENSEMBL	GCA_001049755.1	2833	89.5	88.7	0.8	4	6.5	124	3.5	3.1	0.4	0.8	95.7	255	16.5	16.5	0	3.6	79.9	194	2.9	2.7	0.2	1.5	95.6	954	8.2	7.5	0.7	1.4	90.4	425	5.1	5.1	0	2.8	92.1	758
525903	Thermanaerovibrio_acidaminovorans_dsm_6589	ENSEMBL	ASM2490v1	1738	89.5	88.7	0.8	4.8	5.7	124	1.6	1.6	0	1.2	97.2	255	22.6	21.6	1	2.6	74.8	194	2.2	2.1	0.1	1.5	96.3	954	6.8	6.8	0	1.6	91.6	425	4.6	4.5	0.1	3.6	91.8	758
765420	Oscillochloris_trichoides_dg_6	ENSEMBL	ASM15214v1	3231	89.5	88.7	0.8	4.8	5.7	124	5.1	4.3	0.8	1.6	93.3	255	20.6	20.6	0	5.7	73.7	194	5	4.6	0.4	1.4	93.6	954	12	10.6	1.4	3.1	84.9	425	6.6	6.5	0.1	3.2	90.2	758
1111126	Jonquetella_sp_bv3c21	ENSEMBL	GCA_000468895.1	1566	89.5	88.7	0.8	3.2	7.3	124	1.6	1.6	0	2	96.4	255	17.5	17.5	0	4.1	78.4	194	1.9	1.9	0	1.5	96.6	954	6.1	6.1	0	1.6	92.3	425	4.7	4.7	0	2.6	92.7	758
1379270	Gemmatimonas_phototrophica	ENSEMBL	ASM69509v2	3387	89.5	88.7	0.8	3.2	7.3	124	4.7	4.7	0	2.4	92.9	255	14.9	14.9	0	4.6	80.5	194	3.8	3.7	0.1	1.9	94.3	954	9.6	8.9	0.7	1.6	88.8	425	6.5	6.5	0	3.4	90.1	758
246264	Hydrogenivirga_caldilitoris_dsm_16510	NCBI	GCF_003664005.1	1889	88.7	88.7	0	4	7.3	124	4.7	4.7	0	2	93.3	255	22.6	21.6	1	4.1	73.3	194	2.8	2.8	0	1.6	95.6	954	7.6	7.1	0.5	1.4	91	425	5.3	5.3	0	4	90.7	758
192222	Campylobacter_jejuni_subsp_jejuni_nctc_11168_atcc_700819	ENSEMBL	ASM908v1	1624	88.7	88.7	0	5.6	5.7	124	2.4	2.4	0	0.8	96.8	255	18	17.5	0.5	2.1	79.9	194	2.1	2.1	0	1	96.9	954	4.2	4.2	0	1.2	94.6	425	5.6	5.5	0.1	3.3	91.1	758
352165	Pyramidobacter_piscolens_w5455	ENSEMBL	ASM17733v1	2756	88.7	88.7	0	3.2	8.1	124	3.1	3.1	0	2	94.9	255	19.1	19.1	0	4.6	76.3	194	2.6	2.5	0.1	1.9	95.5	954	8.7	8.5	0.2	0.9	90.4	425	4.4	4.4	0	3.8	91.8	758
638303	Thermocrinis_albus_dsm_14484	ENSEMBL	ASM2560v1	1593	88.7	88.7	0	4.8	6.5	124	3.1	3.1	0	2	94.9	255	23.2	22.7	0.5	3.1	73.7	194	2.5	2.5	0	1.4	96.1	954	7.5	7.3	0.2	1.4	91.1	425	5.5	5.5	0	3.8	90.7	758
694431	Desulfurella_acetivorans_a63	ENSEMBL	ASM51756v1	1833	88.7	88.7	0	3.2	8.1	124	2.8	2.4	0.4	1.6	95.6	255	20.1	20.1	0	5.2	74.7	194	2.8	2.5	0.3	1.7	95.5	954	7	6.8	0.2	1.2	91.8	425	6.1	6.1	0	2.9	91	758
649638	Truepera_radiovictrix_dsm_17093	ENSEMBL	ASM9242v1	2944	88.7	87.9	0.8	4	7.3	124	3.1	3.1	0	2.4	94.5	255	20.1	20.1	0	5.7	74.2	194	3.5	3.4	0.1	2	94.5	954	9.4	8.7	0.7	2.6	88	425	5.5	5.5	0	4	90.5	758
1899017	Candidatus_melainabacteria_bacterium_mel_a1	ENSEMBL	ASM176541v1	1772	88.7	87.9	0.8	2.4	8.9	124	2.4	2.4	0	1.6	96	255	13.4	13.4	0	5.7	80.9	194	3	2.8	0.2	1.2	95.8	954	7.1	7.1	0	1.2	91.7	425	5	5	0	2.8	92.2	758
189518	Leptospira_interrogans_serovar_lai_str_56601	ENSEMBL	ASM9256v1	3706	87.9	87.9	0	5.6	6.5	124	3.9	3.9	0	1.6	94.5	255	17.5	17.5	0	4.1	78.4	194	3.7	3.5	0.2	1.9	94.4	954	8.3	7.8	0.5	2.4	89.3	425	6	5.9	0.1	4.4	89.6	758
240016	Verrucomicrobium_spinosum	NCBI	ASM17215v1	6070	87.9	87.9	0	4	8.1	124	4.3	4.3	0	3.1	92.6	255	17.5	17.5	0	3.6	78.9	194	3.1	2.9	0.2	2.1	94.8	954	11.6	11.1	0.5	0.9	87.5	425	6.5	6.5	0	4.4	89.1	758
300852	Thermus_thermophilus_hb8	ENSEMBL	ASM9154v1	2238	87.9	87.9	0	4	8.1	124	2.4	2.4	0	2	95.6	255	23.7	23.2	0.5	5.7	70.6	194	2.9	2.8	0.1	1.9	95.2	954	9.4	8.9	0.5	1.9	88.7	425	5.1	5.1	0	3.8	91.1	758
608538	Hydrogenobacter_thermophilus_tk_6	ENSEMBL	ASM1078v1	1894	87.9	87.9	0	4	8.1	124	3.9	3.9	0	2.4	93.7	255	23.7	23.2	0.5	2.1	74.2	194	2.9	2.9	0	1.4	95.7	954	8	7.8	0.2	1.6	90.4	425	5.4	5.4	0	3.2	91.4	758
937450	Oxalobacteraceae_bacterium_imcc9480	ENSEMBL	ASM19520v1	4019	87.9	87.9	0	9.7	2.4	124	5.5	5.5	0	2	92.5	255	16	16	0	4.1	79.9	194	3.6	3.6	0	1.9	94.5	954	11.3	10.4	0.9	1.4	87.3	425	7	6.7	0.3	3.7	89.3	758
1234378	Lawsonia_intracellularis_n343	ENSEMBL	ASM33171v1	1368	87.9	87.9	0	7.3	4.8	124	2.4	2.4	0	2	95.6	255	18.6	18.6	0	3.6	77.8	194	2.3	2.2	0.1	1	96.7	954	7.1	7.1	0	1.2	91.7	425	5.5	5.4	0.1	2.9	91.6	758
1265817	Listeria_floridensis_fsl_s10_1187	ENSEMBL	GCA_000525875.1	2905	87.9	87.9	0	7.3	4.8	124	3.5	3.5	0	3.5	93	255	17	16.5	0.5	4.1	78.9	194	2.9	2.9	0	2.3	94.8	954	8.4	7.5	0.9	2.1	89.5	425	4.9	4.9	0	3.2	91.9	758
573413	Sediminispirochaeta_smaragdinae_dsm_11293	ENSEMBL	ASM14398v1	4219	87.9	87.1	0.8	4	8.1	124	3.9	3.9	0	2.4	93.7	255	22.6	21.6	1	4.6	72.8	194	3.7	3.4	0.3	1.9	94.4	954	6.3	5.6	0.7	1.9	91.8	425	6.7	6.7	0	4.1	89.2	758
59374	Fibrobacter_succinogenes_subsp_succinogenes_s85	ENSEMBL	ASM2466v1	3085	87.9	86.3	1.6	4.8	7.3	124	2.4	2.4	0	1.6	96	255	16.5	16.5	0	5.2	78.3	194	2.1	2	0.1	1.4	96.5	954	8.5	7.8	0.7	1.4	90.1	425	6.1	6.1	0	4.2	89.7	758
1192034	Chondromyces_apiculatus_dsm_436	ENSEMBL	GCA_000601485.1	9033	87.9	86.3	1.6	8.9	3.2	124	6.3	5.5	0.8	4.3	89.4	255	19.1	18.6	0.5	6.7	74.2	194	4.6	4.5	0.1	1.7	93.7	954	11.3	10.4	0.9	2.8	85.9	425	6.7	6.3	0.4	4.7	88.6	758
1499967	Bacterium_uasb270	ENSEMBL	ASM73953v1	7048	87.9	85.5	2.4	3.2	8.9	124	6.7	5.1	1.6	3.1	90.2	255	21.7	19.1	2.6	3.6	74.7	194	5.5	5.2	0.3	1.7	92.8	954	10.3	9.4	0.9	2.1	87.6	425	6.7	6.3	0.4	3.4	89.9	758
1408204	Candidatus_endomicrobium_trichonymphae_rs_d17_genomovar_ri2008	NCBI	GCF_000146025.2	1130	87.9	87.9	0	4.8	7.3	124	2.8	2.4	0.4	1.6	95.6	255	14.9	14.4	0.5	4.1	81	194	2.1	2.1	0	1.5	96.4	954	5.6	5.6	0	1.6	92.8	425	5.1	5	0.1	3.2	91.7	758
360411	Bellilinea_caldifistulae	ENSEMBL	ASM130605v1	2990	87.1	87.1	0	4.8	8.1	124	4.3	3.9	0.4	2.7	93	255	19.1	19.1	0	3.1	77.8	194	3.9	3.6	0.3	1.4	94.7	954	9.4	9.2	0.2	0.9	89.7	425	5.3	5.3	0	2.6	92.1	758
1678840	Flexilinea_flocculi	ENSEMBL	ASM119279v1	2792	87.1	87.1	0	4.8	8.1	124	3.9	3.5	0.4	2.7	93.4	255	18	17.5	0.5	3.6	78.4	194	3.1	3.1	0	1.3	95.6	954	7.1	6.4	0.7	1.2	91.7	425	5.4	5.3	0.1	2.5	92.1	758
224324	Aquifex_aeolicus_vf5	ENSEMBL	ASM862v1	1553	87.1	85.5	1.6	4	8.9	124	4.7	4.7	0	2	93.3	255	23.2	22.7	0.5	4.1	72.7	194	2.5	2.4	0.1	1.4	96.1	954	7.1	7.1	0	1.2	91.7	425	5.6	5.5	0.1	3.3	91.1	758
592015	Anaerobaculum_hydrogeniformans_atcc_baa_1850	ENSEMBL	ASM16045v2	2197	86.3	86.3	0	4	9.7	124	3.1	3.1	0	2.7	94.2	255	22.7	20.6	2.1	3.6	73.7	194	3.3	3.2	0.1	1.7	95	954	7.3	7.3	0	0.7	92	425	5	4.9	0.1	3.8	91.2	758
1489678	Deinococcus_sp_rl	ENSEMBL	ASM70818v1	2614	86.3	86.3	0	8.1	5.6	124	3.9	3.9	0	1.6	94.5	255	21.6	21.6	0	5.2	73.2	194	2.9	2.8	0.1	1.7	95.4	954	8.9	8.9	0	1.4	89.7	425	5.5	5.4	0.1	3.7	90.8	758
661478	Fimbriimonas_ginsengisoli_gsoil_348	ENSEMBL	ASM72462v1	4819	86.3	85.5	0.8	8.1	5.6	124	3.5	3.5	0	3.1	93.4	255	17.5	17.5	0	5.7	76.8	194	3.3	3.2	0.1	1.2	95.5	954	9.2	8.5	0.7	0.9	89.9	425	4.8	4.5	0.3	4.7	90.5	758
1889813	Anaerolineaceae_bacterium_oral_taxon_439	ENSEMBL	ASM171754v1	2541	86.3	83.9	2.4	4	9.7	124	3.9	3.9	0	2.4	93.7	255	18.5	18	0.5	3.6	77.9	194	2.7	2.6	0.1	1.6	95.7	954	6.8	6.6	0.2	1.2	92	425	4	4	0	3.3	92.7	758
178606	Leptospirillum_ferriphilum	NCBI	GCF_900198525.1	2446	86.3	86.3	0	9.7	4	124	2.7	2.7	0	2.4	94.9	255	18	17.5	0.5	4.1	77.9	194	2.5	2.5	0	1.5	96	954	5.9	5.9	0	1.6	92.5	425	5.9	5.5	0.4	3.4	90.7	758
289377	Thermodesulfobacterium_commune_dsm_2178	ENSEMBL	ASM73401v1	1453	85.5	85.5	0	3.2	11.3	124	3.1	3.1	0	1.2	95.7	255	21.1	21.1	0	3.6	75.3	194	2.8	2.8	0	1.7	95.5	954	7.5	7.5	0	1.2	91.3	425	6.2	5.9	0.3	3.3	90.5	758
1313304	Chitinivibrio_alkaliphilus_acht1	ENSEMBL	GCA_000474745.1	2304	85.5	85.5	0	7.3	7.2	124	2.4	2	0.4	1.6	96	255	18.6	18.6	0	3.6	77.8	194	2.1	2.1	0	1.7	96.2	954	6.1	5.9	0.2	2.4	91.5	425	6.3	6.2	0.1	3.2	90.5	758
313628	Lentisphaera_araneosa_htcc2155	ENSEMBL	ASM17075v1	5102	85.5	84.7	0.8	4	10.5	124	3.9	3.9	0	1.6	94.5	255	17	17	0	2.6	80.4	194	3	3	0	1.8	95.2	954	9.4	9.2	0.2	2.6	88	425	6.7	6.7	0	3	90.3	758
445932	Elusimicrobium_minutum_pei191	ENSEMBL	ASM2014v1	1529	85.5	84.7	0.8	7.3	7.2	124	2	2	0	1.2	96.8	255	13.4	11.9	1.5	4.1	82.5	194	2.2	2	0.2	1.6	96.2	954	5.4	4.9	0.5	1.4	93.2	425	4.5	4.5	0	2.6	92.9	758
926550	Caldilinea_aerophila_dsm_14535_nbrc_104270	ENSEMBL	ASM28117v1	4119	85.5	84.7	0.8	12.1	2.4	124	6.3	5.5	0.8	2.4	91.3	255	23.7	23.2	0.5	3.6	72.7	194	4.4	4	0.4	1.7	93.9	954	11.6	11.1	0.5	1.6	86.8	425	7.3	7	0.3	4.2	88.5	758
1184151	Opitutaceae_bacterium_tsb47	ENSEMBL	ASM165017v1	5063	85.5	84.7	0.8	6.5	8	124	3.5	3.5	0	0.8	95.7	255	13.4	12.9	0.5	4.1	82.5	194	2.4	2.2	0.2	1.5	96.1	954	9.4	8.7	0.7	1.4	89.2	425	5.6	5.3	0.3	4.2	90.2	758
570924	Thermus_sp_nmx2_a1	ENSEMBL	GCA_000511705.1	2449	84.7	84.7	0	6.5	8.8	124	2.7	2.7	0	2	95.3	255	23.7	23.2	0.5	5.2	71.1	194	3.2	3	0.2	2.1	94.7	954	9.4	8.9	0.5	1.2	89.4	425	5.1	5.1	0	4.2	90.7	758
1193012	Leptospira_sp_fiocruz_lv3954	ENSEMBL	GCA_000306435.2	4059	84.7	84.7	0	8.9	6.4	124	3.9	3.9	0	1.6	94.5	255	17	17	0	4.1	78.9	194	3.2	3	0.2	1.7	95.1	954	8.7	8.2	0.5	1.9	89.4	425	5.8	5.7	0.1	4.1	90.1	758
1453429	Candidatus_atelocyanobacterium_thalassa_isolate_aloha	ENSEMBL	ASM2512v1	1200	84.7	84.7	0	4	11.3	124	3.5	3.5	0	1.2	95.3	255	11.9	11.9	0	2.1	86	194	2.5	2.5	0	1	96.5	954	10.8	10.8	0	1.6	87.6	425	4.2	4.1	0.1	3.2	92.6	758
869212	Turneriella_parva_dsm_21527	ENSEMBL	ASM26688v1	4139	84.7	83.9	0.8	9.7	5.6	124	3.5	3.5	0	2.4	94.1	255	14.4	14.4	0	5.7	79.9	194	3.3	3.1	0.2	1.8	94.9	954	8.3	7.8	0.5	2.1	89.6	425	5.8	5.8	0	3.8	90.4	758
1156937	Methylacidiphilum_fumariolicum_solv	ENSEMBL	ASM29741v1	2208	84.7	83.9	0.8	5.6	9.7	124	3.5	3.1	0.4	3.1	93.4	255	18	18	0	4.6	77.4	194	3.5	3.5	0	1.2	95.3	954	7.3	7.1	0.2	1.2	91.5	425	5.6	5.3	0.3	3.7	90.7	758
216942	Spiroplasma_litorale	ENSEMBL	ASM126715v1	1064	83.9	83.9	0	4.8	11.3	124	1.6	1.6	0	0.4	98	255	13.9	13.9	0	1.5	84.6	194	2.1	2.1	0	1	96.9	954	4.4	4.2	0.2	0.7	94.9	425	3	2.9	0.1	1.8	95.2	758
530564	Pirellula_staleyi_dsm_6068	ENSEMBL	ASM2518v1	4716	83.9	83.9	0	4.8	11.3	124	4.3	4.3	0	2.4	93.3	255	18.6	18.6	0	7.2	74.2	194	4.1	4	0.1	1	94.9	954	8.4	7.5	0.9	1.9	89.7	425	6.2	6.1	0.1	3.7	90.1	758
158190	Sphaerochaeta_pleomorpha_str_grapes	ENSEMBL	ASM23668v1	3159	83.8	80.6	3.2	6.5	9.7	124	3.1	3.1	0	2.7	94.2	255	20.1	19.1	1	3.1	76.8	194	3	2.9	0.1	1.8	95.2	954	7.3	6.8	0.5	1.4	91.3	425	6.1	6.1	0	3.3	90.6	758
85962	Helicobacter_pylori_26695	ENSEMBL	ASM852v1	1564	83.1	83.1	0	5.6	11.3	124	2	2	0	1.2	96.8	255	14.4	14.4	0	2.1	83.5	194	1.8	1.8	0	0.9	97.3	954	4.5	4.5	0	1.4	94.1	425	4.5	4.5	0	1.8	93.7	758
163164	Wolbachia_endosymbiont_of_drosophila_melanogaster	ENSEMBL	ASM802v1	1195	83.1	83.1	0	5.6	11.3	124	4.3	4.3	0	1.2	94.5	255	13.4	12.9	0.5	3.6	83	194	2.9	2.6	0.3	1.3	95.8	954	5.4	5.2	0.2	1.6	93	425	4.7	4.7	0	2.4	92.9	758
272947	Rickettsia_prowazekii_str_madrid_e	ENSEMBL	ASM19573v1	834	83.1	83.1	0	2.4	14.5	124	3.9	3.9	0	0.4	95.7	255	9.3	9.3	0	1	89.7	194	3	2.9	0.1	1.5	95.5	954	6.1	5.9	0.2	1.4	92.5	425	4.4	4.4	0	1.1	94.5	758
377431	Chlorobium_ferrooxidans_dsm_13031	ENSEMBL	ASM16871v1	2157	83.1	83.1	0	6.5	10.4	124	3.9	3.9	0	1.2	94.9	255	19.1	19.1	0	3.1	77.8	194	3.1	3	0.1	1.5	95.4	954	10.1	9.9	0.2	2.1	87.8	425	5.5	5.5	0	3.2	91.3	758
1129897	Nitrolancea_hollandica_lb	ENSEMBL	ASM29725v1	3968	83.1	82.3	0.8	4.8	12.1	124	3.9	3.1	0.8	3.5	92.6	255	20.1	19.6	0.5	3.6	76.3	194	3.1	3.1	0	1.6	95.3	954	8.9	8.2	0.7	2.6	88.5	425	4.3	4.2	0.1	3	92.7	758
1307761	Salinispira_pacifica	ENSEMBL	ASM50724v1	3397	83.1	82.3	0.8	7.3	9.6	124	2.4	2.4	0	2	95.6	255	19.6	18.6	1	5.2	75.2	194	3	2.8	0.2	1.5	95.5	954	5.7	5.2	0.5	1.6	92.7	425	5.3	5.3	0	4	90.7	758
107806	Buchnera_aphidicola_str_aps_acyrthosiphon_pisum	ENSEMBL	ASM960v1	574	81.5	81.5	0	0	18.5	124	1.2	1.2	0	0.8	98	255	13.9	13.9	0	1.5	84.6	194	2.3	2.3	0	0.9	96.8	954	4.9	4.9	0	0.7	94.4	425	4.5	4.5	0	2.1	93.4	758
391009	Thermosipho_melanesiensis_bi429	ENSEMBL	ASM1690v1	1879	81.5	81.5	0	11.3	7.2	124	3.9	3.9	0	1.6	94.5	255	22.6	21.6	1	2.1	75.3	194	3.1	3.1	0	1.9	95	954	7.5	7.5	0	1.2	91.3	425	4.2	4.1	0.1	3.2	92.6	758
212042	Anaplasma_phagocytophilum_str_hz	ENSEMBL	ASM1312v1	1351	80.6	79.8	0.8	7.3	12.1	124	4.3	4.3	0	1.2	94.5	255	13.4	12.9	0.5	3.6	83	194	2.7	2.6	0.1	1.4	95.9	954	5.9	5.9	0	0.5	93.6	425	4	4	0	2.6	93.4	758
1604020	Candidatus_synechococcus_spongiarum_sp3	ENSEMBL	ASM100766v1	1694	79.8	79.8	0	4	16.2	124	2.4	2.4	0	1.2	96.4	255	16	16	0	3.1	80.9	194	2.3	2.2	0.1	1.2	96.5	954	11.5	11.5	0	1.4	87.1	425	5	5	0	2.6	92.4	758
497964	Chthoniobacter_flavus_ellin428	ENSEMBL	ASM17307v1	6716	79.8	79	0.8	12.1	8.1	124	5.5	5.5	0	2.7	91.8	255	18	17	1	5.2	76.8	194	3.4	3.1	0.3	1.7	94.9	954	9.4	9.2	0.2	1.9	88.7	425	5.8	5.8	0	4.7	89.5	758
243090	Rhodopirellula_baltica_sh_1	ENSEMBL	ASM19611v1	7324	79.8	78.2	1.6	8.9	11.3	124	3.5	3.5	0	2.7	93.8	255	18.6	18.6	0	6.2	75.2	194	4.3	4.3	0	1.3	94.4	954	8.3	7.8	0.5	2.1	89.6	425	6	5.9	0.1	4.1	89.9	758
2053614	Smithella_sp	NCBI	GCA_030018675.1	2642	79.8	78.2	1.6	8.9	11.3	124	3.9	3.9	0	2.7	93.4	255	16	16	0	5.2	78.8	194	3.2	3.2	0	1.4	95.4	954	7.5	6.8	0.7	2.4	90.1	425	5.6	5.5	0.1	4.4	90	758
651822	Fretibacterium_fastidiosum_sgp1	NCBI	GCF_000210715.1	2298	79.8	79.8	0	5.6	14.6	124	1.6	1.2	0.4	1.6	96.8	255	16	16	0	4.6	79.4	194	2	1.9	0.1	1.7	96.3	954	6.4	5.9	0.5	1.9	91.7	425	3.4	3.4	0	3.4	93.2	758
314230	Blastopirellula_marina_dsm_3645	ENSEMBL	ASM15310v1	6025	78.2	78.2	0	9.7	12.1	124	3.5	3.1	0.4	3.5	93	255	22.2	22.2	0	5.2	72.6	194	3.5	3.5	0	1.5	95	954	7.8	7.3	0.5	2.4	89.8	425	6.5	6.2	0.3	3.7	89.8	758
1480694	Spirochaeta_lutea	ENSEMBL	GCA_000758165.1	2303	78.2	78.2	0	4.8	17	124	1.6	1.6	0	0.8	97.6	255	17	16.5	0.5	3.6	79.4	194	2.4	2.2	0.2	0.9	96.7	954	4.7	4.2	0.5	1.4	93.9	425	4.6	4.5	0.1	3.8	91.6	758
1548207	Cephaloticoccus_primus	ENSEMBL	ASM158001v1	1663	78.2	78.2	0	8.1	13.7	124	2.7	2.7	0	2	95.3	255	11.3	11.3	0	3.1	85.6	194	2.2	2.1	0.1	0.8	97	954	6.6	6.1	0.5	1.2	92.2	425	5.8	5.8	0	2.8	91.4	758
265311	Mesoplasma_florum_l1	ENSEMBL	ASM830v1	683	77.4	77.4	0	3.2	19.4	124	1.2	1.2	0	1.2	97.6	255	9.3	9.3	0	2.6	88.1	194	1.9	1.8	0.1	1.5	96.6	954	5.2	5.2	0	0.2	94.6	425	2.9	2.9	0	1.8	95.3	758
981222	Chloracidobacterium_thermophilum_b	ENSEMBL	ASM22629v1	3054	74.2	74.2	0	7.3	18.5	124	3.9	3.9	0	2.7	93.4	255	18.5	18	0.5	4.6	76.9	194	4.3	3.9	0.4	1.2	94.5	954	11.3	10.8	0.5	1.9	86.8	425	5.2	5.1	0.1	4.2	90.6	758
115711	Chlamydophila_pneumoniae_ar39	ENSEMBL	ASM9108v1	1116	71	71	0	8.9	20.1	124	2	2	0	1.6	96.4	255	9.3	9.3	0	3.1	87.6	194	2.4	2.3	0.1	0.8	96.8	954	5.4	5.4	0	0.9	93.7	425	4.6	4.6	0	1.5	93.9	758
224326	Borrelia_burgdorferi_b31	ENSEMBL	ASM868v2	1339	69.4	69.4	0	6.5	24.1	124	1.6	1.6	0	0.4	98	255	11.3	11.3	0	3.1	85.6	194	2	2	0	1.2	96.8	954	4.5	4.5	0	0.5	95	425	3.7	3.7	0	1.1	95.2	758
1313294	Borrelia_parkeri_slo	ENSEMBL	ASM56873v2	1085	69.4	69.4	0	9.7	20.9	124	1.2	1.2	0	0.8	98	255	11.3	11.3	0	2.6	86.1	194	2.1	2.1	0	1	96.9	954	4.2	4.2	0	0.5	95.3	425	4	4	0	1.7	94.3	758
243276	Treponema_pallidum_subsp_pallidum_str_nichols	ENSEMBL	ASM860v1	1031	67.7	66.9	0.8	9.7	22.6	124	1.6	1.6	0	1.2	97.2	255	12.4	12.4	0	2.6	85	194	1.9	1.9	0	1	97.1	954	3.5	3.5	0	1.2	95.3	425	3.4	3.4	0	2.1	94.5	758
273119	Ureaplasma_parvum_serovar_3_str_atcc_700970	ENSEMBL	ASM662v1	611	66.9	66.9	0	4.8	28.3	124	0.8	0.8	0	1.2	98	255	7.7	7.7	0	0.5	91.8	194	1.7	1.7	0	0.7	97.6	954	4.2	4.2	0	0.5	95.3	425	1.8	1.8	0	1.5	96.7	758
272561	Chlamydia_trachomatis_d_uw_3_cx	ENSEMBL	ASM872v1	894	66.1	66.1	0	11.3	22.6	124	1.6	1.6	0	0.8	97.6	255	9.3	9.3	0	3.1	87.6	194	2	1.9	0.1	1	97	954	6.1	6.1	0	0.2	93.7	425	4.2	4.2	0	1.7	94.1	758
186479	Kouleothrix_aurantiaca	ENSEMBL	ASM139970v1	7841	63.7	62.9	0.8	21.8	14.5	124	2	2	0	3.1	94.9	255	13.9	13.9	0	7.7	78.4	194	2.8	2.7	0.1	1.8	95.4	954	8	7.3	0.7	3.5	88.5	425	2.9	2.9	0	5	92.1	758
272634	Mycoplasma_pneumoniae_m129	ENSEMBL	ASM2734v1	688	59.7	59.7	0	8.1	32.2	124	1.2	1.2	0	1.2	97.6	255	6.2	6.2	0	1	92.8	194	1.8	1.8	0	0.7	97.5	954	2.8	2.8	0	1.2	96	425	2	2	0	1.8	96.2	758

## Sheet: Archaea
Supplementary Data 16 - Archaea
The list of 667 reference genomes and their Busco scores
					BUSCO (Bacteria)						BUSCO (Eukaryota)						BUSCO (Archaea)						BUSCO (Metazoa)						BUSCO (Viridiplantae)						BUSCO (Fungi)
Taxonomy id	Species name	Source repository	Accession codes	Number of genes (filtered)	Complete [%]	Complete and Single-Copy [%]	Complete and Duplicated [%]	Fragmented [%]	Missing [%]	n	Complete [%]	Complete and Single-Copy [%]	Complete and Duplicated [%]	Fragmented [%]	Missing [%]	n	Complete [%]	Complete and Single-Copy [%]	Complete and Duplicated [%]	Fragmented [%]	Missing [%]	n	Complete [%]	Complete and Single-Copy [%]	Complete and Duplicated [%]	Fragmented [%]	Missing [%]	n	Complete [%]	Complete and Single-Copy [%]	Complete and Duplicated [%]	Fragmented [%]	Missing [%]	n	Complete [%]	Complete and Single-Copy [%]	Complete and Duplicated [%]	Fragmented [%]	Missing [%]	n
69014	Thermococcus_kodakarensis_kod1	ENSEMBL	ASM996v1	2306	19.3	18.5	0.8	12.9	67.8	124	9	8.6	0.4	4.3	86.7	255	100	100	0	0	0	194	6.9	6.7	0.2	1.5	91.6	954	3.3	3.1	0.2	0.7	96	425	6	5.7	0.3	5.5	88.5	758
268739	Natronomonas_moolapensis	ENSEMBL	ASM59105v1	2749	18.5	17.7	0.8	13.7	67.8	124	5.9	5.9	0	3.1	91	255	100	100	0	0	0	194	4.7	4.5	0.2	1.6	93.7	954	4.2	2.8	1.4	2.1	93.7	425	4.1	4	0.1	5.7	90.2	758
309800	Haloferax_volcanii_ds2	ENSEMBL	ASM2568v1	4027	20.2	19.4	0.8	13.7	66.1	124	7.5	7.5	0	4.3	88.2	255	100	99.5	0.5	0	0	194	5.2	5.1	0.1	1.5	93.3	954	5.6	4.7	0.9	1.9	92.5	425	5	4.7	0.3	6.3	88.7	758
478009	Halobacterium_salinarum_r1	ENSEMBL	ASM6902v1	2707	19.4	19.4	0	11.3	69.3	124	8.2	8.2	0	3.9	87.9	255	99.5	99.5	0	0	0.5	194	4.8	4.6	0.2	1.4	93.8	954	4.9	4	0.9	1.6	93.5	425	4.7	4.6	0.1	5.4	89.9	758
1204725	Methanobacterium_formicicum_dsm_3637	ENSEMBL	ASM30245v1	2519	19.4	19.4	0	10.5	70.1	124	7.1	6.7	0.4	3.5	89.4	255	99.4	97.9	1.5	0.5	0.1	194	6.3	6.1	0.2	1	92.7	954	3.5	3.3	0.2	1.6	94.9	425	6.1	5.8	0.3	4.7	89.2	758
224325	Archaeoglobus_fulgidus_dsm_4304	ENSEMBL	ASM866v1	2407	16.9	16.9	0	12.1	71	124	7.5	7.1	0.4	3.9	88.6	255	99	99	0	1	0	194	6.3	6.1	0.2	1.2	92.5	954	4.9	4.2	0.7	0.9	94.2	425	6.2	5.8	0.4	5.4	88.4	758
323259	Methanospirillum_hungatei_jf_1	ENSEMBL	ASM1344v1	3139	22.6	21	1.6	8.9	68.5	124	5.5	5.5	0	2.7	91.8	255	99	96.9	2.1	0.5	0.5	194	5.2	4.8	0.4	1.4	93.4	954	5	4.5	0.5	2.1	92.9	425	5.6	5.1	0.5	5	89.4	758
188937	Methanosarcina_acetivorans_c2a	ENSEMBL	ASM734v1	4540	25.8	22.6	3.2	10.5	63.7	124	8.6	8.2	0.4	3.9	87.5	255	98.9	97.4	1.5	0	1.1	194	6.1	5.6	0.5	1.9	92	954	5.4	4.2	1.2	2.6	92	425	7.4	7	0.4	5.3	87.3	758
267377	Methanococcus_maripaludis_s2	ENSEMBL	ASM1158v1	1722	19.3	18.5	0.8	8.9	71.8	124	7.5	7.5	0	2	90.5	255	98.5	98.5	0	1.5	0	194	5.2	4.9	0.3	1.4	93.4	954	2.6	2.6	0	0.7	96.7	425	6.5	6.5	0	4.2	89.3	758
187420	Methanothermobacter_thermautotrophicus_str_delta_h	ENSEMBL	ASM864v1	1869	21	20.2	0.8	10.5	68.5	124	7.5	7.5	0	4.3	88.2	255	97.9	97.9	0	0.5	1.6	194	6	5.9	0.1	1.4	92.6	954	4.2	4.2	0	1.2	94.6	425	5.9	5.8	0.1	4.2	89.9	758
243232	Methanocaldococcus_jannaschii_dsm_2661	ENSEMBL	ASM9166v1	1770	19.3	17.7	1.6	10.5	70.2	124	8.6	8.2	0.4	2	89.4	255	97.9	97.9	0	1.5	0.6	194	5.3	5.2	0.1	1.8	92.9	954	2.6	2.6	0	0.9	96.5	425	6.5	6.5	0	5.3	88.2	758
420247	Methanobrevibacter_smithii_atcc_35061	ENSEMBL	ASM1652v1	1795	21.8	21.8	0	12.1	66.1	124	6.7	6.7	0	2.7	90.6	255	97.9	97.9	0	2.1	0	194	6.5	6.5	0	1.2	92.3	954	3.8	3.8	0	0.9	95.3	425	6.5	6.5	0	4.2	89.3	758
190192	Methanopyrus_kandleri_av19	ENSEMBL	ASM718v1	1687	16.9	16.9	0	11.3	71.8	124	7.5	7.5	0	2.7	89.8	255	97.4	96.9	0.5	2.6	0	194	6.2	6.2	0	1.4	92.4	954	2.1	2.1	0	1.2	96.7	425	5.9	5.8	0.1	4.7	89.4	758
273057	Sulfolobus_solfataricus_p2	ENSEMBL	ASM700v1	2994	15.3	15.3	0	10.5	74.2	124	9	8.6	0.4	3.9	87.1	255	97.4	96.9	0.5	1.5	1.1	194	6.7	6.3	0.4	1.4	91.9	954	3.3	2.6	0.7	0.5	96.2	425	5.9	5.8	0.1	4.7	89.4	758
1163730	Fervidicoccus_fontis_kam940	ENSEMBL	ASM25842v1	1385	12.9	12.9	0	11.3	75.8	124	6.3	5.9	0.4	4.7	89	255	96.9	96.4	0.5	1	2.1	194	5.9	5.8	0.1	1.3	92.8	954	2.6	2.4	0.2	0.7	96.7	425	5	4.9	0.1	4.2	90.8	758
985053	Vulcanisaeta_moutnovskia_768_28	ENSEMBL	ASM19031v1	2320	14.5	14.5	0	9.7	75.8	124	6.3	6.3	0	4.7	89	255	96.4	96.4	0	0	3.6	194	6.1	5.9	0.2	1.3	92.6	954	3.1	2.4	0.7	0.2	96.7	425	4.1	4	0.1	4.4	91.5	758
1841599	Candidatus_odinarchaeota_archaeon_lcb_4	NCBI	ASM194066v1	1584	15.3	14.5	0.8	9.7	75	124	8.6	8.6	0	3.1	88.3	255	95.3	93.8	1.5	0	4.7	194	7	6.7	0.3	1.3	91.7	954	3	2.8	0.2	1.4	95.6	425	7.2	6.9	0.3	4.2	88.6	758
926571	Nitrososphaera_viennensis_en76	ENSEMBL	ASM69878v1	3122	17.7	16.9	0.8	12.1	70.2	124	7.9	7.5	0.4	3.9	88.2	255	94.9	92.8	2.1	0.5	4.6	194	6	5.9	0.1	1.8	92.2	954	4.9	4.2	0.7	1.2	93.9	425	6.2	5.8	0.4	4.9	88.9	758
272569	Haloarcula_marismortui_atcc_43049	ENSEMBL	ASM1108v1	4240	18.5	18.5	0	12.9	68.6	124	6.7	6.7	0	3.5	89.8	255	94.8	94.8	0	2.1	3.1	194	4.4	4	0.4	1.4	94.2	954	5.6	4.2	1.4	1.2	93.2	425	4.7	4.2	0.5	6.3	89	758
397948	Caldivirga_maquilingensis_ic_167	ENSEMBL	ASM1830v1	1963	14.5	13.7	0.8	10.5	75	124	5.9	5.9	0	3.9	90.2	255	94.8	94.3	0.5	2.1	3.1	194	5.7	5.3	0.4	1	93.3	954	3.3	3.1	0.2	0.5	96.2	425	5.2	5.1	0.1	4.7	90.1	758
768679	Thermoproteus_tenax_kra_1	ENSEMBL	ASM25305v1	2049	12.1	11.3	0.8	13.7	74.2	124	6.7	6.7	0	4.7	88.6	255	94.3	93.8	0.5	2.6	3.1	194	5.4	5	0.4	1.6	93	954	2.8	2.6	0.2	0.5	96.7	425	4.6	4.5	0.1	4.7	90.7	758
70601	Pyrococcus_horikoshii_ot3	ENSEMBL	ASM1110v1	2061	20.2	19.4	0.8	8.1	71.7	124	9.4	9.4	0	3.5	87.1	255	93.8	93.8	0	0	6.2	194	6.8	6.5	0.3	1.3	91.9	954	3.5	2.8	0.7	0.7	95.8	425	5.6	5.3	0.3	5.1	89.3	758
399550	Staphylothermus_marinus_f1	ENSEMBL	ASM1594v1	1570	12.9	12.9	0	9.7	77.4	124	8.6	8.6	0	2.7	88.7	255	93.8	93.8	0	0.5	5.7	194	6.2	6.1	0.1	0.9	92.9	954	1.8	1.6	0.2	0.7	97.5	425	4.8	4.5	0.3	4.1	91.1	758
940295	Ignicoccus_islandicus_dsm_13165	ENSEMBL	ASM148168v1	1511	15.3	15.3	0	10.5	74.2	124	5.9	5.9	0	3.5	90.6	255	93.8	93.8	0	1.5	4.7	194	5	4.8	0.2	1.5	93.5	954	1.4	1.2	0.2	0.5	98.1	425	5	4.9	0.1	5	90	758
178306	Pyrobaculum_aerophilum_str_im2	ENSEMBL	ASM722v1	2605	17.7	16.9	0.8	8.1	74.2	124	7.9	7.5	0.4	2.7	89.4	255	93.8	92.8	1	1.5	4.7	194	6.3	6.1	0.2	1.5	92.2	954	3.3	2.8	0.5	0.7	96	425	5.1	5	0.1	5	89.9	758
1407055	Thaumarchaeota_archaeon_n4	ENSEMBL	GCA_000723185.1	1944	16.1	16.1	0	12.9	71	124	9	8.6	0.4	1.6	89.4	255	93.3	91.2	2.1	1	5.7	194	5.6	5.2	0.4	1.2	93.2	954	4.7	4.5	0.2	0.7	94.6	425	6	5.7	0.3	4.5	89.5	758
415426	Hyperthermus_butylicus_dsm_5456	ENSEMBL	ASM1514v1	1602	12.9	12.1	0.8	8.1	79	124	7.1	7.1	0	5.5	87.4	255	92.8	92.8	0	1.5	5.7	194	6.1	5.9	0.2	1.5	92.4	954	1.8	1.6	0.2	0.5	97.7	425	4.5	4.4	0.1	4.4	91.1	758
436308	Nitrosopumilus_maritimus_scm1	ENSEMBL	ASM1846v1	1794	16.9	16.9	0	12.1	71	124	7.1	7.1	0	3.5	89.4	255	92.8	92.3	0.5	1.5	5.7	194	5.4	5.1	0.3	1.3	93.3	954	4	3.5	0.5	0.9	95.1	425	6.7	6.6	0.1	4	89.3	758
272557	Aeropyrum_pernix_k1	ENSEMBL	ASM1112v1	1700	13.7	12.9	0.8	7.3	79	124	5.1	5.1	0	4.3	90.6	255	92.3	92.3	0	1	6.7	194	4.9	4.7	0.2	1.7	93.4	954	2.3	2.1	0.2	0.9	96.8	425	3.9	3.8	0.1	4.4	91.7	758
368408	Thermofilum_pendens_hrk_5	ENSEMBL	ASM1522v1	1876	12.1	12.1	0	6.5	81.4	124	6.3	6.3	0	4.3	89.4	255	91.7	91.2	0.5	0	8.3	194	5.3	5.1	0.2	1.5	93.2	954	2.8	2.1	0.7	0.9	96.3	425	4.8	4.7	0.1	3.7	91.5	758
273075	Thermoplasma_acidophilum_dsm_1728	ENSEMBL	ASM19591v1	1478	14.5	12.9	1.6	10.5	75	124	4.3	4.3	0	4.3	91.4	255	89.7	89.7	0	1.5	8.8	194	5.6	5.6	0	1.5	92.9	954	3.8	3.1	0.7	0.7	95.5	425	4.5	4.5	0	4.6	90.9	758
666510	Acidilobus_saccharovorans_345_15	ENSEMBL	ASM14491v1	1499	9.7	9.7	0	8.9	81.4	124	5.9	5.9	0	4.3	89.8	255	89.2	88.7	0.5	2.6	8.2	194	5	4.9	0.1	1.5	93.5	954	3.3	2.8	0.5	0.2	96.5	425	4.5	4.2	0.3	4.4	91.1	758
374847	Candidatus_korarchaeum_cryptofilum_opf8	ENSEMBL	ASM1960v1	1602	12.9	12.1	0.8	7.3	79.8	124	6.3	5.9	0.4	5.1	88.6	255	88.7	88.7	0	2.6	8.7	194	5.8	5.6	0.2	0.8	93.4	954	2.6	2.1	0.5	0.7	96.7	425	5	4.9	0.1	3.6	91.4	758
414004	Cenarchaeum_symbiosum_a	ENSEMBL	ASM20071v1	2015	14.5	13.7	0.8	11.3	74.2	124	7.1	6.7	0.4	1.2	91.7	255	88.1	87.6	0.5	5.2	6.7	194	4.7	4.5	0.2	1.3	94	954	3.3	3.1	0.2	1.2	95.5	425	4.7	4.4	0.3	5	90.3	758
2594042	Candidatus_prometheoarchaeum_syntrophicum_mk_d1	NCBI	GCF_008000775.1	3909	19.4	19.4	0	9.7	70.9	124	8.6	8.2	0.4	3.5	87.9	255	86.6	84.5	2.1	1.5	11.9	194	6.5	5.8	0.7	1.6	91.9	954	4.5	3.3	1.2	1.4	94.1	425	5.9	5.5	0.4	4.2	89.9	758
2026714	Candidatus_bathyarchaeota_archaeon	NCBI	GCA_020354575.1	1988	11.3	11.3	0	9.7	79	124	7.9	7.5	0.4	4.3	87.8	255	85.5	84.5	1	1	13.5	194	6.1	5.7	0.4	1	92.9	954	3.5	3.5	0	0.5	96	425	5	4.9	0.1	3.8	91.2	758
1706444	Candidatus_thorarchaeota_archaeon_smtz1_45	NCBI	ASM156333v1	3208	11.3	11.3	0	9.7	79	124	8.6	8.2	0.4	5.1	86.3	255	83.5	80.9	2.6	1	15.5	194	6.2	5.9	0.3	1.7	92.1	954	4.9	4	0.9	1.9	93.2	425	6	5.7	0.3	4.9	89.1	758
1841598	Candidatus_heimdallarchaeota_archaeon_lc_3	NCBI	ASM194064v1	5512	15.3	14.5	0.8	9.7	75	124	7.5	6.7	0.8	6.7	85.8	255	82.5	82	0.5	3.6	13.9	194	7.7	7.2	0.5	1.4	90.9	954	5.4	4.2	1.2	0.7	93.9	425	6.6	6.5	0.1	4.9	88.5	758
2594798	Nanohaloarchaea_archaeon_isolate_mag_at22	NCBI	ASM1429743v1	1178	12.9	12.1	0.8	8.1	79	124	4.7	4.7	0	2.4	92.9	255	72.7	72.7	0	2.6	24.7	194	5	5	0	0.9	94.1	954	3	2.8	0.2	0.7	96.3	425	4.1	4.1	0	2.9	93	758
1737403	Nanohaloarchaea_archaeon_sg9	ENSEMBL	ASM176142v1	1183	8.1	7.3	0.8	8.9	83	124	5.5	5.5	0	2.4	92.1	255	69.1	69.1	0	3.1	27.8	194	5.1	5.1	0	0.5	94.4	954	3.3	3.1	0.2	0.2	96.5	425	4.1	4.1	0	2.9	93	758
228908	Nanoarchaeum_equitans_kin4_m	ENSEMBL	ASM808v1	536	5.6	4.8	0.8	7.3	87.1	124	3.9	3.9	0	1.6	94.5	255	60.3	60.3	0	3.1	36.6	194	3.1	3.1	0	1.3	95.6	954	1.4	1.4	0	0.5	98.1	425	2.8	2.8	0	2.6	94.6	758
1294122	Candidatus_nanopusillus_sp_nst1	ENSEMBL	GCA_000387965.1	647	4.8	4.8	0	8.9	86.3	124	3.1	3.1	0	1.2	95.7	255	57.7	57.7	0	3.1	39.2	194	3.1	3.1	0	1	95.9	954	1.4	1.4	0	0.7	97.9	425	2.5	2.5	0	2.6	94.9	758
1577684	Candidatus_nanopusillus_acidilobi	ENSEMBL	ASM155201v1	587	1.6	1.6	0	11.3	87.1	124	2.4	2.4	0	1.6	96	255	51.5	51.5	0	2.1	46.4	194	2.6	2.6	0	0.9	96.5	954	0.9	0.9	0	0.7	98.4	425	2.5	2.5	0	1.6	95.9	758

## Sheet: Metazoa
Supplementary Data 16 - Metazoa
The list of 667 reference genomes and their Busco scores
					BUSCO (Bacteria)						BUSCO (Eukaryota)						BUSCO (Archaea)						BUSCO (Metazoa)						BUSCO (Viridiplantae)						BUSCO (Fungi)
Taxonomy id	Species name	Source repository	Accession codes	Number of genes (filtered)	Complete [%]	Complete and Single-Copy [%]	Complete and Duplicated [%]	Fragmented [%]	Missing [%]	n	Complete [%]	Complete and Single-Copy [%]	Complete and Duplicated [%]	Fragmented [%]	Missing [%]	n	Complete [%]	Complete and Single-Copy [%]	Complete and Duplicated [%]	Fragmented [%]	Missing [%]	n	Complete [%]	Complete and Single-Copy [%]	Complete and Duplicated [%]	Fragmented [%]	Missing [%]	n	Complete [%]	Complete and Single-Copy [%]	Complete and Duplicated [%]	Fragmented [%]	Missing [%]	n	Complete [%]	Complete and Single-Copy [%]	Complete and Duplicated [%]	Fragmented [%]	Missing [%]	n
9755	Physeter_catodon	NCBI	ASM283717v1	38096	37.9	17.7	20.2	9.7	52.4	124	99.2	55.3	43.9	0.8	0	255	68.1	25.8	42.3	4.6	27.3	194	99.7	54.2	45.5	0.3	0	954	46.1	21.2	24.9	5.4	48.5	425	76.9	33.8	43.1	2.9	20.2	758
132113	Bombus_impatiens	ENSEMBL	GCA_000188095.2	15882	72.6	66.1	6.5	6.5	20.9	124	100	98.8	1.2	0	0	255	66.5	55.7	10.8	7.2	26.3	194	99.6	99.3	0.3	0.1	0.3	954	45	41.9	3.1	6.4	48.6	425	70.7	68.5	2.2	3.7	25.6	758
7240	Drosophila_simulans	ENSEMBL	ASM75419v3	14173	32.2	28.2	4	10.5	57.3	124	100	98.8	1.2	0	0	255	60.8	53.1	7.7	6.7	32.5	194	99.4	97.8	1.6	0.1	0.5	954	36.7	33.6	3.1	4.9	58.4	425	65.5	62.9	2.6	3.7	30.8	758
9606	Homo_sapiens	ENSEMBL	GCA_000001405.27	23224	37.1	33.1	4	10.5	52.4	124	99.7	92.2	7.5	0.4	0.1	255	66.5	50.5	16	4.6	28.9	194	99.4	92.2	7.2	0.3	0.3	954	46.6	38.6	8	5.2	48.2	425	76.1	60.7	15.4	3.2	20.7	758
7220	Drosophila_erecta	ENSEMBL	GCA_000005135.1	13601	33.8	29.8	4	9.7	56.5	124	100	99.6	0.4	0	0	255	60.8	53.1	7.7	7.2	32	194	99.3	98.1	1.2	0.2	0.5	954	37.2	34.4	2.8	4.9	57.9	425	64.9	62	2.9	4.4	30.7	758
7227	Drosophila_melanogaster	ENSEMBL	GCA_000001215.4	13925	32.2	29	3.2	10.5	57.3	124	100	99.6	0.4	0	0	255	61.4	52.6	8.8	6.7	31.9	194	99.3	97.9	1.4	0.2	0.5	954	36.9	34.1	2.8	4.9	58.2	425	66.1	63.7	2.4	3.7	30.2	758
7222	Drosophila_grimshawi	ENSEMBL	GCA_000005155.1	13705	31.4	29.8	1.6	10.5	58.1	124	100	95.3	4.7	0	0	255	61.3	51	10.3	5.7	33	194	99.2	95.2	4	0.3	0.5	954	38.2	34.4	3.8	3.8	58	425	65.7	61.5	4.2	3.7	30.6	758
286459	Episyrphus_balteatus	NCBI	GCF_945859705.1	22976	26.7	19.4	7.3	15.3	58	124	99.2	88.6	10.6	0.4	0.4	255	63.4	53.6	9.8	6.7	29.9	194	99.2	86.5	12.7	0	0.8	954	37.7	30.4	7.3	6.4	55.9	425	66.3	53.8	12.5	4	29.7	758
9555	Papio_anubis	NCBI	GCA_000264685.1	66657	37.1	16.1	21	12.1	50.8	124	99.2	39.2	60	0.8	0	255	65.5	19.6	45.9	5.7	28.8	194	99.2	43.2	56	0.6	0.2	954	45.6	17.6	28	6.4	48	425	75.6	29.8	45.8	3.4	21	758
7230	Drosophila_mojavensis	ENSEMBL	GCA_000005175.1	13422	31.4	29	2.4	9.7	58.9	124	99.6	98.4	1.2	0.4	0	255	60.9	52.1	8.8	6.7	32.4	194	99.1	97.2	1.9	0.3	0.6	954	37.4	34.1	3.3	3.8	58.8	425	65.5	62.3	3.2	3.4	31.1	758
7244	Drosophila_virilis	ENSEMBL	GCA_000005245.1	13616	31.4	29	2.4	10.5	58.1	124	99.3	97.3	2	0	0.7	255	60.3	50	10.3	6.7	33	194	99.1	97.2	1.9	0.4	0.5	954	37.2	34.1	3.1	4.2	58.6	425	66.3	62.5	3.8	3.2	30.5	758
10090	Mus_musculus	ENSEMBL	GCA_000001635.8	22851	36.3	29.8	6.5	12.1	51.6	124	98.8	95.7	3.1	0.8	0.4	255	65.5	48.5	17	4.6	29.9	194	99.1	95.5	3.6	0.5	0.4	954	47.1	41.2	5.9	4.9	48	425	76.6	63.7	12.9	3.2	20.2	758
7245	Drosophila_yakuba	ENSEMBL	GCA_000005975.1	14821	33.8	29	4.8	8.9	57.3	124	99.6	96.1	3.5	0.4	0	255	59.3	48.5	10.8	7.2	33.5	194	99.1	95.4	3.7	0.2	0.7	954	37.4	33.2	4.2	4.2	58.4	425	64.6	60.2	4.4	4.1	31.3	758
73337	Ceratotherium_simum_simum	NCBI	GCA_000283155.1	33628	36.3	27.4	8.9	11.3	52.4	124	100	78.8	21.2	0	0	255	65.5	41.8	23.7	4.6	29.9	194	99.1	73.3	25.8	0.5	0.4	954	45.7	30.6	15.1	5.6	48.7	425	76.5	49.9	26.6	3.3	20.2	758
7217	Drosophila_ananassae	ENSEMBL	GCA_000005115.1	14361	33	30.6	2.4	9.7	57.3	124	99.6	98.8	0.8	0.4	0	255	60.8	52.6	8.2	6.2	33	194	98.9	97.5	1.4	0.5	0.6	954	37.9	34.6	3.3	4.5	57.6	425	65.2	62.7	2.5	4.4	30.4	758
9685	Felis_catus	ENSEMBL	GCA_000181335.4	19445	37.9	34.7	3.2	8.9	53.2	124	97.7	96.1	1.6	2	0.3	255	65.5	49.5	16	4.6	29.9	194	98.9	96.8	2.1	0.6	0.5	954	45.4	40.2	5.2	5.9	48.7	425	75.6	64.5	11.1	3.4	21	758
7260	Drosophila_willistoni	ENSEMBL	GCA_000005925.1	13778	33.8	29.8	4	8.9	57.3	124	100	97.6	2.4	0	0	255	61.3	53.1	8.2	5.7	33	194	98.9	96.2	2.7	0.3	0.8	954	36.4	33.6	2.8	5.6	58	425	65.2	61.6	3.6	3.8	31	758
48698	Poecilia_formosa	ENSEMBL	GCA_000485575.1	23611	36.3	28.2	8.1	13.7	50	124	99.6	94.9	4.7	0	0.4	255	64.4	51	13.4	6.7	28.9	194	98.9	94.7	4.2	0.8	0.3	954	45.9	40.7	5.2	5.6	48.5	425	74.4	60.7	13.7	4	21.6	758
7165	Anopheles_gambiae	ENSEMBL	GCA_000005575.1	13022	28.2	25.8	2.4	13.7	58.1	124	99.3	97.3	2	0.8	0.1	255	62.4	56.2	6.2	6.7	30.9	194	98.7	96.4	2.3	0.3	1	954	37.9	34.4	3.5	5.2	56.9	425	64.7	62.9	1.8	4.4	30.9	758
9598	Pan_troglodytes	ENSEMBL	GCA_000001515.5	23529	36.3	29	7.3	10.5	53.2	124	98.8	90.6	8.2	0.8	0.4	255	66.5	37.6	28.9	4.1	29.4	194	98.7	89.2	9.5	0.6	0.7	954	44.4	39.5	4.9	5.9	49.7	425	74.9	59.6	15.3	3.7	21.4	758
9823	Sus_scrofa	ENSEMBL	GCA_000003025.6	22441	36.3	31.5	4.8	10.5	53.2	124	99.2	98	1.2	0.8	0	255	64.9	43.3	21.6	5.7	29.4	194	98.6	96.9	1.7	0.4	1	954	46.8	42.8	4	4.9	48.3	425	74.7	64	10.7	4	21.3	758
10141	Cavia_porcellus	ENSEMBL	GCA_000151735.1	18090	35.4	30.6	4.8	12.9	51.7	124	99.2	96.5	2.7	0.4	0.4	255	66	52.1	13.9	6.2	27.8	194	98.3	96	2.3	0.4	1.3	954	44	39.5	4.5	6.8	49.2	425	74.4	64.5	9.9	3.6	22	758
61622	Rhinopithecus_roxellana	ENSEMBL	GCA_000769185.1	21284	33.8	28.2	5.6	13.7	52.5	124	98.8	96.1	2.7	0.8	0.4	255	65	36.1	28.9	4.6	30.4	194	98.3	91.9	6.4	0.7	1	954	44.7	40.9	3.8	6.1	49.2	425	73.5	60.3	13.2	4.5	22	758
9646	Ailuropoda_melanoleuca	ENSEMBL	GCA_000004335.1	19339	34.7	31.5	3.2	11.3	54	124	97.3	96.5	0.8	1.2	1.5	255	61.8	47.9	13.9	5.7	32.5	194	98.2	96.9	1.3	1.2	0.6	954	45.4	41.6	3.8	6.1	48.5	425	74	64	10	4.2	21.8	758
7070	Tribolium_castaneum	ENSEMBL	GCA_000002335.3	16572	30.6	28.2	2.4	11.3	58.1	124	97.3	96.9	0.4	2	0.7	255	62.9	55.7	7.2	5.7	31.4	194	98	97.5	0.5	0.9	1.1	954	38.6	36	2.6	6.6	54.8	425	68.7	66.5	2.2	3	28.3	758
7955	Danio_rerio	ENSEMBL	GCA_000002035.4	30287	36.3	25.8	10.5	12.1	51.6	124	99.2	83.9	15.3	0.8	0	255	63.9	43.3	20.6	6.2	29.9	194	98	79.6	18.4	0.7	1.3	954	45.8	32.2	13.6	5.4	48.8	425	76.7	54.5	22.2	3	20.3	758
30608	Microcebus_murinus	ENSEMBL	GCA_000165445.3	18893	36.3	29	7.3	11.3	52.4	124	96.9	90.6	6.3	1.6	1.5	255	66.5	44.3	22.2	5.2	28.3	194	97.9	91.6	6.3	0.5	1.6	954	43.8	39.1	4.7	5.4	50.8	425	73.6	61.3	12.3	3.6	22.8	758
1737458	Cebus_capucinus_imitator	ENSEMBL	GCA_001604975.1	20314	37.1	30.6	6.5	11.3	51.6	124	97.7	90.6	7.1	1.6	0.7	255	64.4	34	30.4	7.2	28.4	194	97.9	89.6	8.3	1	1.1	954	44.3	39.8	4.5	6.1	49.6	425	72.8	59.9	12.9	3.4	23.8	758
46245	Drosophila_pseudoobscura_pseudoobscura	NCBI	GCA_000001765.2	23444	31.5	19.4	12.1	10.5	58	124	97.2	84.3	12.9	1.2	1.6	255	60.8	44.3	16.5	6.7	32.5	194	97.9	84.2	13.7	0.5	1.6	954	35.8	27.8	8	5.2	59	425	66.1	50.5	15.6	3.4	30.5	758
9796	Equus_caballus	ENSEMBL	GCA_002863925.1	21557	33.9	31.5	2.4	14.5	51.6	124	98	97.6	0.4	0.8	1.2	255	60.8	44.3	16.5	7.7	31.5	194	97.7	95.5	2.2	1	1.3	954	44	38.4	5.6	7.1	48.9	425	73.5	63.1	10.4	4.1	22.4	758
9483	Callithrix_jacchus	ENSEMBL	ASM275486v1	19684	38	31.5	6.5	9.7	52.3	124	96.8	92.5	4.3	2	1.2	255	64.4	36.6	27.8	5.7	29.9	194	97.7	89.9	7.8	1	1.3	954	44.2	39.5	4.7	7.1	48.7	425	74.7	61.5	13.2	4	21.3	758
37293	Aotus_nancymaae	ENSEMBL	GCA_000952055.2	20409	34.7	25.8	8.9	13.7	51.6	124	97.7	91	6.7	0.8	1.5	255	65	36.6	28.4	6.7	28.3	194	97.7	88.9	8.8	1.2	1.1	954	43.3	38.1	5.2	7.3	49.4	425	71.1	59.2	11.9	4.7	24.2	758
34839	Chinchilla_lanigera	ENSEMBL	GCA_000276665.1	17806	33.8	29.8	4	12.9	53.3	124	99.2	96.1	3.1	0.8	0	255	63.9	47.9	16	5.7	30.4	194	97.6	95.1	2.5	1.3	1.1	954	44.9	40.9	4	6.4	48.7	425	74.9	64.2	10.7	3.6	21.5	758
9597	Pan_paniscus	ENSEMBL	GCA_000258655.2	21205	35.4	29.8	5.6	11.3	53.3	124	96	93.3	2.7	2	2	255	65	42.8	22.2	5.7	29.3	194	97.6	92.8	4.8	1	1.4	954	43.7	39.5	4.2	6.1	50.2	425	72.5	59.4	13.1	4.2	23.3	758
9818	Orycteropus_afer	NCBI	GCA_000298275.1	25543	36.3	28.2	8.1	11.3	52.4	124	97.6	83.5	14.1	1.6	0.8	255	64.5	45.4	19.1	5.2	30.3	194	97.6	83.6	14	1.5	0.9	954	44.9	35.5	9.4	4.9	50.2	425	73.6	52.9	20.7	4.2	22.2	758
224129	Agrilus_planipennis	NCBI	GCA_000699045.2	22144	29	17.7	11.3	14.5	56.5	124	96.1	70.2	25.9	2.4	1.5	255	62.9	37.6	25.3	4.6	32.5	194	97.5	68	29.5	0.7	1.8	954	39.3	24.7	14.6	5.6	55.1	425	67.3	45.8	21.5	3	29.7	758
8083	Xiphophorus_maculatus	ENSEMBL	GCA_002775205.2	23768	37.1	29	8.1	12.9	50	124	97.3	95.3	2	1.2	1.5	255	62.3	51.5	10.8	8.2	29.5	194	97.4	95.9	1.5	1.2	1.4	954	46.3	41.4	4.9	4.7	49	425	73.2	61.5	11.7	3.8	23	758
7460	Apis_mellifera	ENSEMBL	GCA_000002195.1	15299	29.8	28.2	1.6	14.5	55.7	124	96.1	96.1	0	2	1.9	255	61.3	56.7	4.6	6.7	32	194	97.3	97.2	0.1	1.3	1.4	954	41.4	39.5	1.9	4.9	53.7	425	65.7	64.4	1.3	4.2	30.1	758
7994	Astyanax_mexicanus	ENSEMBL	GCA_000372685.2	26669	43.6	37.1	6.5	8.9	47.5	124	96.4	93.7	2.7	1.6	2	255	63.4	53.1	10.3	8.8	27.8	194	97.3	94.4	2.9	1.5	1.2	954	45.7	39.3	6.4	6.6	47.7	425	74.6	61.7	12.9	3	22.4	758
8090	Oryzias_latipes	ENSEMBL	ASM223467v1	23591	33.1	26.6	6.5	13.7	53.2	124	96.9	94.5	2.4	1.6	1.5	255	64.4	53.6	10.8	5.2	30.4	194	97.2	96.5	0.7	0.8	2	954	45.4	40.9	4.5	6.1	48.5	425	73.7	63.5	10.2	3.7	22.6	758
13037	Danaus_plexippus	ENSEMBL	GCA_000235995.2	15117	26.6	25	1.6	11.3	62.1	124	94.9	89.4	5.5	4.3	0.8	255	61.4	56.2	5.2	5.7	32.9	194	97.1	95.8	1.3	2.4	0.5	954	38.3	35.5	2.8	4.9	56.8	425	61.5	59.5	2	5.8	32.7	758
9593	Gorilla_gorilla	ENSEMBL	GCA_000151905.3	21785	34.7	31.5	3.2	12.1	53.2	124	98.4	95.7	2.7	0.8	0.8	255	65.4	44.8	20.6	4.6	30	194	96.9	91.8	5.1	1.7	1.4	954	44.2	40.2	4	6.4	49.4	425	73	60.9	12.1	3.7	23.3	758
30611	Otolemur_garnettii	ENSEMBL	GCA_000181295.3	19487	37.1	31.5	5.6	9.7	53.2	124	97.2	93.3	3.9	1.2	1.6	255	61.8	40.2	21.6	4.1	34.1	194	96.9	91.2	5.7	1.3	1.8	954	44	39.5	4.5	5.6	50.4	425	72.7	62.5	10.2	4.4	22.9	758
12957	Atta_cephalotes	ENSEMBL	GCA_000143395.2	10487	29	28.2	0.8	12.1	58.9	124	97.6	97.6	0	1.2	1.2	255	62.4	56.2	6.2	5.7	31.9	194	96.8	96.3	0.5	1.3	1.9	954	39.1	36.7	2.4	6.1	54.8	425	67.5	65.8	1.7	2.4	30.1	758
9940	Ovis_aries	ENSEMBL	GCA_000298735.1	20907	33.8	29	4.8	12.9	53.3	124	96.4	92.9	3.5	2.7	0.9	255	63.4	42.8	20.6	6.2	30.4	194	96.7	91.7	5	2.2	1.1	954	43	38.1	4.9	5.9	51.1	425	71.7	60.4	11.3	5.3	23	758
225164	Lottia_gigantea	ENSEMBL	GCA_000327385.1	23114	31.4	29.8	1.6	12.1	56.5	124	96.5	95.7	0.8	2.4	1.1	255	61.8	57.7	4.1	5.2	33	194	96.6	95.9	0.7	1.5	1.9	954	39.8	37.2	2.6	8.9	51.3	425	71.4	69.3	2.1	4.7	23.9	758
60711	Chlorocebus_sabaeus	ENSEMBL	GCA_000409795.2	19160	37.1	33.9	3.2	11.3	51.6	124	94.9	91.8	3.1	2.7	2.4	255	62.9	44.3	18.6	5.7	31.4	194	96.6	91.5	5.1	1.3	2.1	954	44.2	40.2	4	5.6	50.2	425	72.9	62.3	10.6	4.1	23	758
13686	Solenopsis_invicta	ENSEMBL	GCA_000188075.1	14462	31.4	30.6	0.8	10.5	58.1	124	97.7	96.9	0.8	1.6	0.7	255	59.8	53.1	6.7	7.7	32.5	194	96.3	95.3	1	2.6	1.1	954	40.3	37.9	2.4	5.2	54.5	425	65.3	63.3	2	5.3	29.4	758
8128	Oreochromis_niloticus	ENSEMBL	GCA_001858045.3	21433	35.5	29	6.5	12.1	52.4	124	96.1	94.1	2	0.4	3.5	255	59.8	46.9	12.9	7.7	32.5	194	96.3	94.9	1.4	0.5	3.2	954	44.7	39.1	5.6	5.6	49.7	425	75.4	63.1	12.3	3.2	21.4	758
336983	Colobus_angolensis_palliatus	ENSEMBL	GCA_000951035.1	20611	32.2	26.6	5.6	14.5	53.3	124	97.2	93.7	3.5	2.4	0.4	255	63.4	40.7	22.7	6.2	30.4	194	96.3	90	6.3	2.2	1.5	954	42.5	36.9	5.6	6.6	50.9	425	70.4	59.5	10.9	4.9	24.7	758
125878	Nanorana_parkeri	NCBI	ASM93562v1	24753	37.1	29	8.1	10.5	52.4	124	93.8	71.4	22.4	5.1	1.1	255	61.4	45.9	15.5	7.2	31.4	194	96.2	75.7	20.5	1.8	2	954	42.1	32.9	9.2	7.3	50.6	425	71.9	47.1	24.8	5.1	23	758
7868	Callorhinchus_milii	NCBI	GCF_000165045.1	28216	37.1	27.4	9.7	11.3	51.6	124	94.9	77.3	17.6	2.4	2.7	255	58.8	45.4	13.4	8.2	33	194	96.1	75.8	20.3	0.7	3.2	954	42.8	28.2	14.6	6.1	51.1	425	73.3	52.6	20.7	2.6	24.1	758
7238	Drosophila_sechellia	ENSEMBL	GCA_000005215.1	16457	27.4	23.4	4	13.7	58.9	124	94.2	92.2	2	3.9	1.9	255	58.7	51.5	7.2	6.2	35.1	194	96	93.9	2.1	1.4	2.6	954	33.9	31.5	2.4	6.1	60	425	61.6	59.4	2.2	5.1	33.3	758
9785	Loxodonta_africana	ENSEMBL	GCA_000001905.1	20022	37.9	33.9	4	10.5	51.6	124	96.4	93.7	2.7	1.2	2.4	255	62.4	45.4	17	6.2	31.4	194	95.8	93.7	2.1	2.2	2	954	44.5	39.1	5.4	5.4	50.1	425	73.2	62.9	10.3	4	22.8	758
8478	Chrysemys_picta_bellii	ENSEMBL	GCA_000241765.2	21183	32.2	27.4	4.8	16.9	50.9	124	96.5	95.7	0.8	3.1	0.4	255	64.5	52.6	11.9	7.7	27.8	194	95.7	95.1	0.6	2.8	1.5	954	43.6	39.8	3.8	5.9	50.5	425	72.2	64.4	7.8	5.4	22.4	758
9568	Mandrillus_leucophaeus	ENSEMBL	GCA_000951045.1	20836	32.2	26.6	5.6	14.5	53.3	124	96.5	94.1	2.4	2.4	1.1	255	63.4	42.3	21.1	5.7	30.9	194	95.7	91.4	4.3	2.5	1.8	954	41.7	37.9	3.8	7.5	50.8	425	71	60.3	10.7	5.1	23.9	758
69293	Gasterosteus_aculeatus	ENSEMBL	BROAD S1, ftp.ensembl.org/pub/release-95/fasta/gasterosteus_aculeatus/pep/	20784	32.2	26.6	5.6	13.7	54.1	124	96.5	94.9	1.6	0.8	2.7	255	60.8	49.5	11.3	6.2	33	194	95.6	94.2	1.4	1.8	2.6	954	45	39.1	5.9	5.9	49.1	425	72.4	61.6	10.8	4	23.6	758
43179	Ictidomys_tridecemlineatus	ENSEMBL	GCA_000236235.1	18468	33.9	32.3	1.6	12.9	53.2	124	95.7	94.9	0.8	3.1	1.2	255	64.4	46.4	18	5.2	30.4	194	95.5	92.9	2.6	2.5	2	954	44.2	38.8	5.4	5.9	49.9	425	72.8	62.4	10.4	4.5	22.7	758
39432	Saimiri_boliviensis_boliviensis	ENSEMBL	GCA_000235385.1	19378	33.8	28.2	5.6	13.7	52.5	124	95.3	89.4	5.9	3.5	1.2	255	62.9	36.6	26.3	6.7	30.4	194	95.4	89.1	6.3	2.6	2	954	43.5	39.5	4	5.9	50.6	425	70.9	59.4	11.5	5	24.1	758
121225	Pediculus_humanus	ENSEMBL	GCA_000006295.1	10785	27.4	25.8	1.6	12.9	59.7	124	93.7	93.7	0	4.3	2	255	61.3	57.2	4.1	4.6	34.1	194	95.3	95.2	0.1	2.6	2.1	954	38.5	36.9	1.6	5.9	55.6	425	64	62.9	1.1	4.5	31.5	758
136037	Zootermopsis_nevadensis	ENSEMBL	GCA_000696155.1	14581	28.2	27.4	0.8	11.3	60.5	124	94.1	92.9	1.2	2	3.9	255	58.7	54.1	4.6	5.7	35.6	194	95.2	94.3	0.9	1.5	3.3	954	40.7	37.9	2.8	4.5	54.8	425	64	62.3	1.7	4.9	31.1	758
13616	Monodelphis_domestica	ENSEMBL	GCA_000002295.1	21256	32.2	26.6	5.6	15.3	52.5	124	95.3	87.8	7.5	3.1	1.6	255	62.8	47.9	14.9	6.2	31	194	95.1	91	4.1	1.9	3	954	44	37.6	6.4	6.1	49.9	425	72.3	60.3	12	4.6	23.1	758
31033	Takifugu_rubripes	ENSEMBL	GCA_000180615.2	20539	37.1	32.3	4.8	9.7	53.2	124	94.5	92.9	1.6	3.5	2	255	62.9	52.6	10.3	5.7	31.4	194	95	93.7	1.3	2.4	2.6	954	45.4	40.2	5.2	4.9	49.7	425	71.4	61.6	9.8	5.5	23.1	758
9669	Mustela_putorius_furo	ENSEMBL	GCA_000215625.1	19907	32.2	26.6	5.6	12.1	55.7	124	94.5	93.3	1.2	3.1	2.4	255	59.8	43.3	16.5	6.7	33.5	194	95	91.4	3.6	1.6	3.4	954	43.1	38.6	4.5	6.4	50.5	425	71.5	60.4	11.1	4.2	24.3	758
283909	Capitella_teleta	ENSEMBL	GCA_000328365.1	32073	37.1	30.6	6.5	8.9	54	124	94.2	92.2	2	4.3	1.5	255	60.8	51	9.8	6.7	32.5	194	95	90.8	4.2	2.8	2.2	954	42.4	38.4	4	6.4	51.2	425	69.6	65.2	4.4	5.5	24.9	758
59463	Myotis_lucifugus	ENSEMBL	GCA_000147115.1	19717	33.8	30.6	3.2	12.1	54.1	124	95.7	89	6.7	2	2.3	255	65.5	42.8	22.7	4.6	29.9	194	95	86.1	8.9	1.6	3.4	954	43.3	36.7	6.6	6.8	49.9	425	71.1	59.8	11.3	4.1	24.8	758
7574	Lingula_anatina	ENSEMBL	GCA_001039355.1	34095	32.3	22.6	9.7	10.5	57.2	124	93.3	73.3	20	6.3	0.4	255	63.4	42.3	21.1	5.7	30.9	194	95	71.1	23.9	3	2	954	41.1	28.9	12.2	9.6	49.3	425	70.5	52.4	18.1	5.7	23.8	758
9601	Pongo_abelii	ENSEMBL	PPYG2, ftp.ensembl.org/pub/release-95/fasta/pongo_abelii/pep/	20381	33	28.2	4.8	12.9	54.1	124	95.6	92.5	3.1	2.4	2	255	61.4	41.8	19.6	7.7	30.9	194	94.9	90.8	4.1	2.5	2.6	954	41.9	37.4	4.5	6.6	51.5	425	69.9	60	9.9	4.5	25.6	758
61853	Nomascus_leucogenys	ENSEMBL	GCA_000146795.3	20786	33	28.2	4.8	8.9	58.1	124	96	92.9	3.1	2.7	1.3	255	63.4	41.2	22.2	5.2	31.4	194	94.9	89.6	5.3	3	2.1	954	41.9	37.2	4.7	6.8	51.3	425	69.8	59.6	10.2	5.5	24.7	758
6669	Daphnia_pulex	ENSEMBL	GCA_000187875.1	30573	26.6	26.6	0	10.5	62.9	124	97.6	94.9	2.7	0.4	2	255	60.3	52.1	8.2	5.2	34.5	194	94.8	92	2.8	1.5	3.7	954	38.6	35.8	2.8	6.4	55	425	68	65.2	2.8	4	28	758
9361	Dasypus_novemcinctus	ENSEMBL	GCA_000208655.2	22701	33	30.6	2.4	13.7	53.3	124	93.8	91.4	2.4	3.9	2.3	255	58.8	40.2	18.6	7.7	33.5	194	94.8	90.5	4.3	3.5	1.7	954	40.7	34.8	5.9	7.8	51.5	425	69.8	61.2	8.6	5.1	25.1	758
7029	Acyrthosiphon_pisum	ENSEMBL	GCA_000142985.2	36191	35.5	33.9	1.6	11.3	53.2	124	97.6	89.8	7.8	0.8	1.6	255	63.9	54.6	9.3	6.7	29.4	194	94.8	88.1	6.7	1	4.2	954	36.5	31.8	4.7	4.9	58.6	425	63.9	58.8	5.1	3.8	32.3	758
8364	Xenopus_tropicalis	ENSEMBL	GCA_000004195.1	18438	32.3	32.3	0	13.7	54	124	93.3	92.9	0.4	3.9	2.8	255	57.7	51	6.7	7.7	34.6	194	94.2	92.9	1.3	2.2	3.6	954	41.6	38.1	3.5	6.4	52	425	69.6	62.5	7.1	4.5	25.9	758
1868482	Carlito_syrichta	ENSEMBL	GCA_000164805.2	18393	29.8	25.8	4	15.3	54.9	124	93.3	88.2	5.1	3.1	3.6	255	61.9	41.8	20.1	5.7	32.4	194	94	88.4	5.6	2.6	3.4	954	41.7	37.9	3.8	6.4	51.9	425	69.1	59.2	9.9	4.9	26	758
217634	Anoplophora_glabripennis	ENSEMBL	GCA_000390285.1	22244	21.8	21.8	0	19.4	58.8	124	90.6	90.2	0.4	8.2	1.2	255	57.2	52.6	4.6	7.7	35.1	194	93.8	93.1	0.7	3.9	2.3	954	34.4	32.5	1.9	7.1	58.5	425	59.7	58.4	1.3	8.6	31.7	758
7176	Culex_quinquefasciatus	ENSEMBL	GCA_000209185.1	18948	26.6	23.4	3.2	12.9	60.5	124	91	86.7	4.3	3.1	5.9	255	59.2	47.9	11.3	8.8	32	194	93.7	87.4	6.3	2.2	4.1	954	33.9	31.1	2.8	7.5	58.6	425	60.3	56.2	4.1	6.1	33.6	758
7918	Lepisosteus_oculatus	ENSEMBL	GCA_000242695.1	18336	34.7	32.3	2.4	12.1	53.2	124	94.5	93.3	1.2	3.5	2	255	57.2	50	7.2	8.8	34	194	93.3	92.7	0.6	3.2	3.5	954	44.3	39.1	5.2	5.4	50.3	425	69	61.7	7.3	5.5	25.5	758
8049	Gadus_morhua	ENSEMBL	gadMor1, ftp.ensembl.org/pub/release-95/fasta/gadus_morhua/pep/	20076	29.8	28.2	1.6	16.1	54.1	124	96.5	95.3	1.2	2.7	0.8	255	60.8	51	9.8	8.2	31	194	93.3	91.8	1.5	3.9	2.8	954	38.6	34.8	3.8	7.8	53.6	425	69.4	62.1	7.3	5.4	25.2	758
7234	Drosophila_persimilis	ENSEMBL	GCA_000005195.1	16870	29	26.6	2.4	11.3	59.7	124	95.3	93.7	1.6	2.7	2	255	54.2	45.4	8.8	9.3	36.5	194	93.2	91	2.2	3.1	3.7	954	33.4	30.1	3.3	5.6	61	425	59.5	56.9	2.6	6.6	33.9	758
379532	Propithecus_coquereli	ENSEMBL	GCA_000956105.1	17921	33.8	29	4.8	12.9	53.3	124	92.5	89.8	2.7	3.9	3.6	255	59.8	42.3	17.5	7.2	33	194	93.2	88.9	4.3	3	3.8	954	40.9	36.2	4.7	5.2	53.9	425	68.6	59.2	9.4	4.6	26.8	758
77166	Dendroctonus_ponderosae	ENSEMBL	GCA_000355655.1	13078	25.8	23.4	2.4	13.7	60.5	124	94.2	92.2	2	2.7	3.1	255	57.2	51.5	5.7	5.2	37.6	194	92.2	87.8	4.4	2.6	5.2	954	32	28	4	6.6	61.4	425	58.2	53.6	4.6	7.1	34.7	758
132908	Pteropus_vampyrus	ENSEMBL	pteVam1, ftp.ensembl.org/pub/release-95/fasta/pteropus_vampyrus/pep/	16984	30.6	29	1.6	12.9	56.5	124	89.8	89.8	0	7.1	3.1	255	56.7	50.5	6.2	8.2	35.1	194	92.1	91.8	0.3	3.9	4	954	39.5	35.5	4	8.2	52.3	425	60.6	54.9	5.7	8.6	30.8	758
9031	Gallus_gallus	ENSEMBL	GCA_000002315.5	16872	33.8	30.6	3.2	14.5	51.7	124	95.7	94.5	1.2	2	2.3	255	57.8	49	8.8	5.7	36.5	194	92	91.5	0.5	2.4	5.6	954	42.8	38.6	4.2	5.4	51.8	425	69.8	63.1	6.7	4.4	25.8	758
9986	Oryctolagus_cuniculus	ENSEMBL	GCA_000003625.1	19286	32.2	29	3.2	10.5	57.3	124	92.2	85.1	7.1	2	5.8	255	61.9	36.6	25.3	5.7	32.4	194	91.7	84.2	7.5	2.2	6.1	954	41.8	37.6	4.2	6.8	51.4	425	69.3	58.7	10.6	4.7	26	758
9739	Tursiops_truncatus	ENSEMBL	turTru1, ftp.ensembl.org/pub/release-95/fasta/tursiops_truncatus/pep/	16541	29	29	0	12.9	58.1	124	92.9	92.9	0	4.3	2.8	255	54.1	44.3	9.8	7.2	38.7	194	91.6	90.9	0.7	3.9	4.5	954	38.8	36	2.8	7.5	53.7	425	61.5	55.7	5.8	7.4	31.1	758
7739	Branchiostoma_floridae	NCBI	GCF_000003815.1	28518	31.4	27.4	4	13.7	54.9	124	87.9	86.3	1.6	8.2	3.9	255	56.7	48.5	8.2	5.7	37.6	194	91.5	88.4	3.1	3.6	4.9	954	35.7	32.2	3.5	11.3	53	425	63.3	59.2	4.1	8.4	28.3	758
7897	Latimeria_chalumnae	ENSEMBL	GCA_000225785.1	19564	29.8	28.2	1.6	14.5	55.7	124	91	89.8	1.2	3.9	5.1	255	56.7	49	7.7	7.7	35.6	194	91.4	90.1	1.3	4.3	4.3	954	38.8	34.8	4	8.5	52.7	425	66.2	57.1	9.1	5.9	27.9	758
6087	Hydra_vulgaris	NCBI	GCF_000004095.1	21960	29.8	26.6	3.2	16.1	54.1	124	96.5	89.4	7.1	3.1	0.4	255	60.9	48.5	12.4	5.7	33.4	194	91.4	83.1	8.3	3.9	4.7	954	37.2	33.4	3.8	6.1	56.7	425	65.9	59	6.9	5.3	28.8	758
7375	Lucilia_cuprina	ENSEMBL	ASM118794v1	14448	33	30.6	2.4	8.1	58.9	124	91.8	89.8	2	2.7	5.5	255	59.3	54.1	5.2	5.2	35.5	194	91.3	90.1	1.2	0.7	8	954	35.5	32.9	2.6	5.4	59.1	425	62	59.2	2.8	4.4	33.6	758
39758	Mayetiola_destructor	ENSEMBL	GCA_000149185.1	19906	32.2	28.2	4	25	42.8	124	93	91	2	4.7	2.3	255	59.3	50.5	8.8	5.2	35.5	194	91.3	89.4	1.9	2.6	6.1	954	34.3	32.2	2.1	7.1	58.6	425	60.4	58.2	2.2	5.7	33.9	758
51337	Jaculus_jaculus	ENSEMBL	GCA_000280705.1	17830	36.3	33.1	3.2	8.9	54.8	124	93.4	85.9	7.5	2.7	3.9	255	60.3	37.1	23.2	6.2	33.5	194	91.2	82.5	8.7	3.6	5.2	954	40.7	35.8	4.9	5.9	53.4	425	69.1	58	11.1	4	26.9	758
10020	Dipodomys_ordii	ENSEMBL	GCA_000151885.2	16892	29.8	28.2	1.6	14.5	55.7	124	93.7	91	2.7	5.5	0.8	255	61.8	46.9	14.9	5.7	32.5	194	90.6	86.7	3.9	5.9	3.5	954	40.5	36	4.5	7.5	52	425	66.8	58.2	8.6	5.7	27.5	758
37653	Octopus_bimaculoides	ENSEMBL	GCA_001194135.1	32834	27.4	26.6	0.8	12.9	59.7	124	88.6	88.2	0.4	9	2.4	255	61.8	57.7	4.1	7.2	31	194	90.2	89.5	0.7	6.5	3.3	954	37.6	34.8	2.8	8	54.4	425	61.3	60.2	1.1	8.7	30	758
6412	Helobdella_robusta	ENSEMBL	GCA_000326865.1	23376	24.2	23.4	0.8	15.3	60.5	124	97.3	96.5	0.8	1.6	1.1	255	60.3	53.1	7.2	7.7	32	194	90.2	89.2	1	4.6	5.2	954	32	30.1	1.9	9.2	58.8	425	60.4	56.2	4.2	7.8	31.8	758
126957	Strigamia_maritima	ENSEMBL	GCA_000239455.1	14974	20.1	18.5	1.6	16.9	63	124	92.6	85.1	7.5	2.4	5	255	54.7	48.5	6.2	6.2	39.1	194	90.2	86.1	4.1	2	7.8	954	41.4	38.1	3.3	5.6	53	425	64.2	59.8	4.4	6.5	29.3	758
10224	Saccoglossus_kowalevskii	NCBI	GCF_000003605.2	22055	29.8	24.2	5.6	16.9	53.3	124	87.8	84.3	3.5	9.4	2.8	255	51.6	42.3	9.3	9.3	39.1	194	90	84.4	5.6	7.1	2.9	954	38.8	36	2.8	10.4	50.8	425	62.8	58.6	4.2	9	28.2	758
400682	Amphimedon_queenslandica	ENSEMBL	GCA_000090795.1	43509	32.2	28.2	4	15.3	52.5	124	92.5	88.2	4.3	7.1	0.4	255	59.8	51	8.8	6.2	34	194	89.9	84.4	5.5	4.2	5.9	954	37.2	34.1	3.1	7.1	55.7	425	65.5	60.2	5.3	7	27.5	758
99883	Tetraodon_nigroviridis	ENSEMBL	TETRAODON 8.0, ftp.ensembl.org/pub/release-95/fasta/tetraodon_nigroviridis/pep/	19600	33	27.4	5.6	10.5	56.5	124	94.1	92.5	1.6	3.5	2.4	255	58.8	49.5	9.3	6.7	34.5	194	89.8	86.8	3	4.9	5.3	954	40.4	35.5	4.9	7.1	52.5	425	68.1	58.3	9.8	5.5	26.4	758
45351	Nematostella_vectensis	ENSEMBL	GCA_000209225.1	24243	35.5	33.1	2.4	19.4	45.1	124	93.4	91.4	2	5.5	1.1	255	62.3	57.7	4.6	5.2	32.5	194	89.7	87.9	1.8	4.8	5.5	954	37.7	35.1	2.6	8.2	54.1	425	68.6	65.6	3	8.3	23.1	758
28377	Anolis_carolinensis	ENSEMBL	GCA_000090745.2	18578	30.6	29	1.6	14.5	54.9	124	91	89	2	3.1	5.9	255	60.9	52.1	8.8	7.7	31.4	194	89.6	88.1	1.5	3.4	7	954	38.9	35.1	3.8	7.8	53.3	425	68.2	61.2	7	5.4	26.4	758
10228	Trichoplax_adhaerens	ENSEMBL	ASM15027v1	11518	42.7	40.3	2.4	18.5	38.8	124	92.9	92.5	0.4	4.7	2.4	255	58.8	55.2	3.6	3.6	37.6	194	89.3	88.7	0.6	4.6	6.1	954	39	36.2	2.8	7.1	53.9	425	65.7	64.2	1.5	5	29.3	758
59894	Ficedula_albicollis	ENSEMBL	GCA_000247815.1	15247	32.2	30.6	1.6	14.5	53.3	124	94.2	92.2	2	3.5	2.3	255	54.6	47.4	7.2	8.2	37.2	194	89.2	88.7	0.5	1.9	8.9	954	41.4	38.1	3.3	5.6	53	425	64.9	58.3	6.6	6.9	28.2	758
8502	Crocodylus_porosus	NCBI	GCF_001723895.1	28675	33	17.7	15.3	10.5	56.5	124	91.7	69	22.7	1.2	7.1	255	57.2	37.1	20.1	6.7	36.1	194	88.5	63	25.5	1	10.5	954	43.6	25.2	18.4	5.9	50.5	425	66.3	40.4	25.9	3.8	29.9	758
7668	Strongylocentrotus_purpuratus	ENSEMBL	GCA_000002235.2	28829	31.4	27.4	4	15.3	53.3	124	86.3	80.4	5.9	11	2.7	255	55.2	48.5	6.7	8.8	36	194	87.9	81.4	6.5	7.4	4.7	954	37.4	32.7	4.7	10.4	52.2	425	58.4	53.3	5.1	12.7	28.9	758
13735	Pelodiscus_sinensis	ENSEMBL	GCA_000230535.1	18186	29	27.4	1.6	15.3	55.7	124	91	90.2	0.8	6.3	2.7	255	58.7	51	7.7	8.8	32.5	194	87.8	87.6	0.2	5.9	6.3	954	36.5	32	4.5	10.1	53.4	425	62.4	56.7	5.7	7.3	30.3	758
9305	Sarcophilus_harrisii	ENSEMBL	GCA_000189315.1	18776	29	26.6	2.4	12.9	58.1	124	92.2	89.8	2.4	3.5	4.3	255	57.2	50.5	6.7	7.7	35.1	194	87.4	84.9	2.5	4.2	8.4	954	37.2	32.7	4.5	6.8	56	425	66.5	57.9	8.6	4.9	28.6	758
104782	Adineta_vaga	NCBI	GCA_021613535.1	32377	26.6	16.1	10.5	8.9	64.5	124	94.5	78.8	15.7	1.6	3.9	255	59.8	24.7	35.1	6.7	33.5	194	88.6	69.3	19.3	1.5	9.9	954	37.9	31.1	6.8	4.9	57.2	425	62.4	43.4	19	3.2	34.4	758
13249	Rhodnius_prolixus	ENSEMBL	GCA_000181055.3	15044	25	24.2	0.8	12.9	62.1	124	84.7	83.5	1.2	6.3	9	255	55.7	50	5.7	8.8	35.5	194	86.3	85.4	0.9	5.6	8.1	954	33.2	31.1	2.1	6.8	60	425	55.3	52.8	2.5	8.3	36.4	758
13146	Melopsittacus_undulatus	NCBI	GCA_000238935.1	17076	27.4	25	2.4	11.3	61.3	124	91.4	80	11.4	6.3	2.3	255	53.6	39.7	13.9	8.2	38.2	194	86.3	77.4	8.9	4.4	9.3	954	41.2	34.8	6.4	5.2	53.6	425	62.7	50.7	12	6.9	30.4	758
34740	Heliconius_melpomene	ENSEMBL	GCA_000313835.1	12661	25.8	24.2	1.6	12.1	62.1	124	83.9	83.5	0.4	10.6	5.5	255	50.5	47.4	3.1	8.2	41.3	194	86.2	85.6	0.6	6.7	7.1	954	30.1	28	2.1	8	61.9	425	49.4	48.5	0.9	11.5	39.1	758
315563	Belgica_antarctica	ENSEMBL	ASM77530v1	13507	26.6	25	1.6	13.7	59.7	124	85.5	85.1	0.4	5.1	9.4	255	55.7	53.1	2.6	6.2	38.1	194	85.3	84.6	0.7	3.4	11.3	954	30.9	28.5	2.4	5.4	63.7	425	54.7	53.8	0.9	5.1	40.2	758
7091	Bombyx_mori	ENSEMBL	ASM15162v1	14620	23.4	22.6	0.8	13.7	62.9	124	84.3	83.5	0.8	9	6.7	255	55.1	51.5	3.6	6.7	38.2	194	84.1	83.8	0.3	6.1	9.8	954	30.6	29.4	1.2	8.5	60.9	425	53.3	52.2	1.1	8.3	38.4	758
32264	Tetranychus_urticae	ENSEMBL	ASM23943v1	17667	25	21.8	3.2	12.1	62.9	124	89.4	85.9	3.5	2.7	7.9	255	63.4	54.6	8.8	6.7	29.9	194	82.3	76.8	5.5	3	14.7	954	30.4	27.8	2.6	5.6	64	425	60	55.3	4.7	5.7	34.3	758
407821	Stegodyphus_mimosarum	ENSEMBL	GCA_000611955.2	27127	22.6	21.8	0.8	18.5	58.9	124	78.4	78	0.4	13.3	8.3	255	51.5	46.9	4.6	7.7	40.8	194	81.9	80.6	1.3	12.5	5.6	954	28.7	26.6	2.1	10.1	61.2	425	49.9	48.4	1.5	14.6	35.5	758
29159	Crassostrea_gigas	ENSEMBL	GCA_000297895.1	26080	25.8	21.8	4	15.3	58.9	124	80.8	76.9	3.9	3.5	15.7	255	54.6	47.9	6.7	5.2	40.2	194	80.7	76.3	4.4	4.9	14.4	954	34.8	30.1	4.7	7.3	57.9	425	61	57.3	3.7	6.1	32.9	758
72036	Lepeophtheirus_salmonis	ENSEMBL	LSalAtl2s, ftp.ensemblgenomes.ebi.ac.uk/pub/metazoa/release-38/fasta/lepeophtheirus_salmonis/	13079	20.2	20.2	0	14.5	65.3	124	84.7	83.5	1.2	6.7	8.6	255	50	45.9	4.1	5.2	44.8	194	79.3	78.3	1	3.6	17.1	954	32.5	30.1	2.4	5.9	61.6	425	54.1	52.9	1.2	5.1	40.8	758
7719	Ciona_intestinalis	ENSEMBL	GCA_000224145.1	16668	24.2	23.4	0.8	12.9	62.9	124	85.5	85.5	0	7.1	7.4	255	57.2	54.1	3.1	6.2	36.6	194	78.7	78.3	0.4	6.4	14.9	954	35	33.4	1.6	5.6	59.4	425	58.1	57.3	0.8	7.8	34.1	758
6239	Caenorhabditis_elegans	ENSEMBL	GCA_000002985.3	20221	27.4	25	2.4	11.3	61.3	124	97.7	96.9	0.8	0.8	1.5	255	60.8	54.6	6.2	5.7	33.5	194	78	76.8	1.2	2.2	19.8	954	28.5	26.4	2.1	3.5	68	425	54.2	52.1	2.1	5.9	39.9	758
70779	Acropora_digitifera	NCBI	GCF_000222465.1	33874	23.4	20.2	3.2	24.2	52.4	124	76	63.1	12.9	16.5	7.5	255	41.7	30.9	10.8	11.9	46.4	194	77.5	63.5	14	10.2	12.3	954	32.2	24.2	8	9.2	58.6	425	49	40.6	8.4	14.4	36.6	758
9813	Procavia_capensis	ENSEMBL	proCap1, ftp.ensembl.org/pub/release-95/fasta/procavia_capensis/pep/	16053	22.6	20.2	2.4	19.4	58	124	76.9	76.5	0.4	14.5	8.6	255	38.7	32.5	6.2	15.5	45.8	194	77.4	76.9	0.5	12.1	10.5	954	26.1	24.2	1.9	13.6	60.3	425	42.8	39.8	3	16.9	40.3	758
9978	Ochotona_princeps	ENSEMBL	OchPri2.0-Ens, ftp.ensembl.org/pub/release-95/fasta/ochotona_princeps/pep/	15992	21.8	21	0.8	16.1	62.1	124	73.4	72.2	1.2	14.9	11.7	255	38.1	33.5	4.6	10.8	51.1	194	77.2	76.2	1	10.7	12.1	954	27	23.5	3.5	15.1	57.9	425	44.8	41.4	3.4	15.4	39.8	758
9371	Echinops_telfairi	ENSEMBL	TENREC, ftp.ensembl.org/pub/release-95/fasta/echinops_telfairi/pep/	16562	19.3	17.7	1.6	19.4	61.3	124	71.3	68.6	2.7	18	10.7	255	41.3	35.1	6.2	11.3	47.4	194	74.3	72.3	2	12.5	13.2	954	25.7	23.3	2.4	12	62.3	425	37.5	34.3	3.2	17	45.5	758
27923	Mnemiopsis_leidyi	ENSEMBL	GCA_000226015.1	16046	19.4	19.4	0	8.9	71.7	124	83.6	82.4	1.2	7.8	8.6	255	52.5	47.9	4.6	7.2	40.3	194	73.4	72.7	0.7	4.9	21.7	954	29.9	27.8	2.1	5.6	64.5	425	53.1	52.2	0.9	8	38.9	758
9315	Notamacropus_eugenii	ENSEMBL	GCA_000004035.1	15285	16.9	16.9	0	17.7	65.4	124	68.3	67.5	0.8	18.4	13.3	255	39.7	36.1	3.6	11.3	49	194	71.9	70.5	1.4	12.7	15.4	954	24.7	21.9	2.8	11.8	63.5	425	40.9	38.1	2.8	16.4	42.7	758
9258	Ornithorhynchus_anatinus	ENSEMBL	GCA_004115215.2	21694	25	24.2	0.8	16.1	58.9	124	65.9	64.3	1.6	22.4	11.7	255	50.6	45.4	5.2	7.2	42.2	194	71.8	70.9	0.9	16.4	11.8	954	29.4	26.8	2.6	8.5	62.1	425	43.2	40	3.2	16.1	40.7	758
6183	Schistosoma_mansoni	ENSEMBL	ASM23792v2	10746	14.5	12.9	1.6	17.7	67.8	124	87.5	87.1	0.4	6.7	5.8	255	53.1	51	2.1	8.8	38.1	194	70.9	69.9	1	6.5	22.6	954	23.3	21.4	1.9	6.4	70.3	425	46.1	44.9	1.2	9.6	44.3	758
34506	Strongyloides_ratti	ENSEMBL	GCA_001040885.1	12462	23.4	21	2.4	10.5	66.1	124	84.3	81.2	3.1	7.1	8.6	255	61.9	55.2	6.7	4.1	34	194	69.2	66.8	2.4	2.6	28.2	954	25.4	22.8	2.6	3.5	71.1	425	49.7	46.4	3.3	6.1	44.2	758
37347	Tupaia_belangeri	ENSEMBL	tupBel1, ftp.ensembl.org/pub/release-95/fasta/tupaia_belangeri/pep/	15463	14.5	12.9	1.6	22.6	62.9	124	61.2	60.4	0.8	23.1	15.7	255	39.7	35.1	4.6	10.8	49.5	194	68.4	67.4	1	14	17.6	954	22.3	20.9	1.4	13.6	64.1	425	33.1	31.8	1.3	17.9	49	758
51511	Ciona_savignyi	ENSEMBL	CSAV 2.0, ftp.ensembl.org/pub/release-95/fasta/ciona_savignyi/pep/	11601	18.5	17.7	0.8	11.3	70.2	124	74.9	74.5	0.4	5.1	20	255	53.6	49.5	4.1	4.1	42.3	194	67.6	67.2	0.4	6	26.4	954	30.1	28.2	1.9	7.8	62.1	425	50.5	49.6	0.9	7.8	41.7	758
34765	Oikopleura_dioica	NCBI	ASM20953v1	17142	18.5	18.5	0	8.9	72.6	124	80.7	77.6	3.1	10.6	8.7	255	54.2	48.5	5.7	6.2	39.6	194	66.2	63.6	2.6	6.3	27.5	954	26.6	24.5	2.1	3.8	69.6	425	46.5	44.1	2.4	7.9	45.6	758
9365	Erinaceus_europaeus	ENSEMBL	eriEur1, ftp.ensembl.org/pub/release-104/fasta/erinaceus_europaeus/pep/	14597	12.9	12.9	0	18.5	68.6	124	56.9	55.3	1.6	24.7	18.4	255	29.9	26.3	3.6	12.9	57.2	194	65.7	64.5	1.2	14.9	19.4	954	23.3	20.9	2.4	11.5	65.2	425	29.6	27.6	2	19.4	51	758
6334	Trichinella_spiralis	ENSEMBL	GCA_000181795.2	16324	16.9	16.9	0	15.3	67.8	124	75.3	73.7	1.6	12.2	12.5	255	54.1	50.5	3.6	4.1	41.8	194	62.3	59.4	2.9	6.4	31.3	954	21.4	18.8	2.6	5.2	73.4	425	39.8	37.6	2.2	12.1	48.1	758
30538	Vicugna_pacos	ENSEMBL	vicPac1, ftp.ensembl.org/pub/release-95/fasta/vicugna_pacos/pep/	11763	15.3	13.7	1.6	12.9	71.8	124	56.9	56.5	0.4	14.5	28.6	255	37.7	35.6	2.1	9.8	52.5	194	62.2	61.5	0.7	10.8	27	954	25.9	23.5	2.4	8.7	65.4	425	35.6	33.9	1.7	12.4	52	758
113334	Melitaea_cinxia	NCBI	GCF_905220565.1	14662	29.8	26.6	3.2	11.3	58.9	124	99.6	94.5	5.1	0	0.4	255	62.4	53.1	9.3	6.7	30.9	194	98.8	93	5.8	0.2	1	954	38.8	36	2.8	5.2	56	425	65.6	61.1	4.5	4.1	30.3	758
42254	Sorex_araneus	ENSEMBL	sorAra1, ftp.ensembl.org/pub/release-95/fasta/sorex_araneus/pep/	13185	9.7	8.1	1.6	15.3	75	124	54.5	52.9	1.6	20.4	25.1	255	33.5	29.4	4.1	7.7	58.8	194	60.3	59	1.3	14.9	24.8	954	22.8	21.4	1.4	9.2	68	425	29.3	27.2	2.1	17.2	53.5	758
9358	Choloepus_hoffmanni	ENSEMBL	choHof1, ftp.ensembl.org/pub/release-95/fasta/choloepus_hoffmanni/pep/	12387	16.1	16.1	0	15.3	68.6	124	57.7	57.3	0.4	23.9	18.4	255	28.4	25.3	3.1	10.3	61.3	194	59.2	57.7	1.5	14.9	25.9	954	18.8	17.2	1.6	9.9	71.3	425	26.7	25.1	1.6	19.4	53.9	758
7757	Petromyzon_marinus	ENSEMBL	Pmarinus_7.0, ftp.ensembl.org/pub/release-95/fasta/petromyzon_marinus/pep/	10392	18.5	16.9	1.6	16.9	64.6	124	54.5	52.9	1.6	9.8	35.7	255	37.1	34.5	2.6	9.3	53.6	194	55.9	54.1	1.8	11.2	32.9	954	22.1	20.5	1.6	10.8	67.1	425	36.4	34.7	1.7	9.6	54	758
54126	Pristionchus_pacificus	NCBI	GCA_000180635.4	28136	20.1	16.9	3.2	13.7	66.2	124	93	91	2	3.1	3.9	255	61.9	55.2	6.7	4.1	34	194	78.6	76	2.6	3	18.4	954	26.8	22.8	4	6.6	66.6	425	52.1	49.6	2.5	6.9	41	758
34499	Pleurobrachia_bachei	Neurobase	02_P-bachei_Filtered_Gene_Models, https://neurobase.rc.ufl.edu/pleurobrachia/download	19522	11.3	11.3	0	15.3	73.4	124	47.5	47.5	0	18	34.5	255	35.1	35.1	0	9.8	55.1	194	48	47	1	11.9	40.1	954	17.9	16.5	1.4	7.3	74.8	425	32.2	31.3	0.9	13.5	54.3	758
1940113	Oscarella_pearsei	Figshare	Nichols, Scott; Richter, Daniel (2018). Oscarella pearsei assemblies. figshare. Dataset. https://doi.org/10.6084/m9.figshare.7107638.v1	11146	21	21	0	18.5	60.5	124	45.1	44.3	0.8	22.4	32.5	255	31.4	30.4	1	9.8	58.8	194	41.3	41	0.3	14.5	44.2	954	15.8	14.6	1.2	10.8	73.4	425	28.2	27.7	0.5	17.2	54.6	758

## Sheet: Viridiplantae
Supplementary Data 16 - Viridiplantae
The list of 667 reference genomes and their Busco scores
					BUSCO (Bacteria)						BUSCO (Eukaryota)						BUSCO (Archaea)						BUSCO (Metazoa)						BUSCO (Viridiplantae)						BUSCO (Fungi)
Taxonomy id	Species name	Source repository	Accession codes	Number of genes (filtered)	Complete [%]	Complete and Single-Copy [%]	Complete and Duplicated [%]	Fragmented [%]	Missing [%]	n	Complete [%]	Complete and Single-Copy [%]	Complete and Duplicated [%]	Fragmented [%]	Missing [%]	n	Complete [%]	Complete and Single-Copy [%]	Complete and Duplicated [%]	Fragmented [%]	Missing [%]	n	Complete [%]	Complete and Single-Copy [%]	Complete and Duplicated [%]	Fragmented [%]	Missing [%]	n	Complete [%]	Complete and Single-Copy [%]	Complete and Duplicated [%]	Fragmented [%]	Missing [%]	n	Complete [%]	Complete and Single-Copy [%]	Complete and Duplicated [%]	Fragmented [%]	Missing [%]	n
28532	Tarenaya_hassleriana	NCBI	ASM46358v1	41094	68.5	28.2	40.3	8.9	22.6	124	100	40	60	0	0	255	70.1	17.5	52.6	5.2	24.7	194	68.4	28.5	39.9	3	28.6	954	100	67.1	32.9	0	0	425	64.8	21	43.8	4	31.2	758
85681	Citrus_clementina	NCBI	GCF_000493195.1	32585	74.2	40.3	33.9	9.7	16.1	124	100	63.5	36.5	0	0	255	67.6	28.4	39.2	5.7	26.7	194	68.3	40.8	27.5	3.7	28	954	100	66.6	33.4	0	0	425	63.2	34.2	29	4.5	32.3	758
2711	Citrus_sinensis	NCBI	GCF_000317415.1	39055	83.1	45.2	37.9	8.9	8	124	99.6	57.6	42	0	0.4	255	67.5	26.3	41.2	5.7	26.8	194	68.6	37.7	30.9	3.6	27.8	954	100	57.2	42.8	0	0	425	63.9	30.3	33.6	4.4	31.7	758
3662	Cucurbita_moschata	NCBI	GCF_002738365.1	43714	70.1	27.4	42.7	10.5	19.4	124	99.6	39.6	60	0	0.4	255	68.1	11.9	56.2	7.2	24.7	194	67.5	23.1	44.4	4	28.5	954	100	53.9	46.1	0	0	425	64.3	17.7	46.6	3.8	31.9	758
3469	Papaver_somniferum	NCBI	ASM357369v1	84177	83	16.1	66.9	8.9	8.1	124	100	6.3	93.7	0	0	255	70.1	5.2	64.9	4.1	25.8	194	70.1	4.6	65.5	2.5	27.4	954	100	9.6	90.4	0	0	425	64.3	4	60.3	4.4	31.3	758
3641	Theobroma_cacao	ENSEMBL	GCA_000403535.1	29187	70.9	52.4	18.5	11.3	17.8	124	99.2	92.5	6.7	0.8	0	255	68	36.6	31.4	5.7	26.3	194	68.4	58.1	10.3	3.6	28	954	99.8	99.3	0.5	0.2	0	425	63.5	49.9	13.6	4.9	31.6	758
81985	Capsella_rubella	NCBI	GCF_000375325.1	34126	73.4	37.9	35.5	8.1	18.5	124	100	63.9	36.1	0	0	255	68	21.6	46.4	5.7	26.3	194	67.7	38.5	29.2	3.5	28.8	954	99.8	78.6	21.2	0	0.2	425	63.9	31.7	32.2	4.5	31.6	758
71139	Eucalyptus_grandis	NCBI	GCF_000612305.1	52554	78.2	41.9	36.3	10.5	11.3	124	99.6	61.6	38	0	0.4	255	67	22.7	44.3	6.2	26.8	194	68	37.8	30.2	4.1	27.9	954	99.8	63.8	36	0	0.2	425	63.8	32.3	31.5	4.5	31.7	758
3981	Hevea_brasiliensis	NCBI	ASM165405v1	58062	77.4	25	52.4	12.1	10.5	124	99.2	31	68.2	0.4	0.4	255	69.6	11.9	57.7	5.2	25.2	194	69.1	19.7	49.4	2.9	28	954	99.8	43.3	56.5	0.2	0	425	64.9	15.7	49.2	4.2	30.9	758
38942	Quercus_robur	NCBI	GCF_932294415.1	53759	79.8	42.7	37.1	11.3	8.9	124	99.6	59.2	40.4	0	0.4	255	68	20.1	47.9	6.2	25.8	194	69.5	34.8	34.7	3	27.5	954	99.8	65.2	34.6	0	0.2	425	64.5	29.7	34.8	4.5	31	758
66656	Durio_zibethinus	NCBI	GCF_002303985.1	63007	71	21.8	49.2	10.5	18.5	124	100	20.8	79.2	0	0	255	68.6	9.3	59.3	6.7	24.7	194	68.7	16.8	51.9	3.2	28.1	954	99.7	41.6	58.1	0.2	0.1	425	64.2	12	52.2	4.5	31.3	758
3562	Spinacia_oleracea	NCBI	ASM200726v1	32792	77.4	42.7	34.7	10.5	12.1	124	100	67.8	32.2	0	0	255	68	20.1	47.9	5.2	26.8	194	67.5	42.2	25.3	3.2	29.3	954	99.6	72.5	27.1	0.5	0.1	425	63.2	34	29.2	5.3	31.5	758
90675	Camelina_sativa	NCBI	GCF_000633955.1	107477	74.1	5.6	68.5	7.3	18.6	124	99.6	0.8	98.8	0.4	0	255	69.6	0.5	69.1	4.6	25.8	194	68.5	1.3	67.2	3	28.5	954	99.6	0.5	99.1	0.2	0.2	425	64.8	1.7	63.1	4.2	31	758
3702	Arabidopsis_thaliana	ENSEMBL	GCF_000001735.3	27609	80.6	52.4	28.2	8.1	11.3	124	99.6	81.6	18	0	0.4	255	69.1	26.3	42.8	4.6	26.3	194	67.7	48.8	18.9	3.2	29.1	954	99.5	98.8	0.7	0	0.5	425	64.2	42	22.2	4.1	31.7	758
3694	Populus_trichocarpa	ENSEMBL	GCA_000002775.3	41334	75	37.9	37.1	12.1	12.9	124	100	55.7	44.3	0	0	255	67.6	19.1	48.5	6.2	26.2	194	69.5	36.6	32.9	2.6	27.9	954	99.5	81.6	17.9	0.5	0	425	63.3	26	37.3	4.7	32	758
72664	Eutrema_salsuginem	NCBI	GCF_000478725.1	33636	70.9	41.1	29.8	8.9	20.2	124	99.6	63.9	35.7	0	0.4	255	69.5	21.6	47.9	5.2	25.3	194	67.6	38.7	28.9	3.1	29.3	954	99.5	78.6	20.9	0.2	0.3	425	64.2	32.1	32.1	4	31.8	758
180498	Jatropha_curcas	NCBI	GCF_000696525.1	32547	79.8	50.8	29	9.7	10.5	124	100	60.4	39.6	0	0	255	68	24.2	43.8	5.7	26.3	194	68.6	35.8	32.8	3.7	27.7	954	99.5	64	35.5	0.2	0.3	425	63.8	34	29.8	4.4	31.8	758
3847	Glycine_max	ENSEMBL	GCA_000004515.4	55897	73.3	17.7	55.6	9.7	17	124	100	21.2	78.8	0	0	255	67.5	8.2	59.3	6.2	26.3	194	68.4	13.7	54.7	3.5	28.1	954	99.5	42.6	56.9	0.2	0.3	425	64.3	9.8	54.5	4	31.7	758
3760	Prunus_persica	ENSEMBL	GCF_000346465.2	26871	71.7	53.2	18.5	11.3	17	124	100	91.4	8.6	0	0	255	69.1	28.4	40.7	5.7	25.2	194	68.6	53.8	14.8	3.1	28.3	954	99.3	97.2	2.1	0.2	0.5	425	64.1	45.9	18.2	4.5	31.4	758
3726	Raphanus_sativus	NCBI	GCF_000801105.1	61214	81.4	29.8	51.6	8.1	10.5	124	100	25.9	74.1	0	0	255	69.6	8.8	60.8	6.2	24.2	194	68.6	18.3	50.3	2.9	28.5	954	99.3	56.9	42.4	0.2	0.5	425	63.6	16.4	47.2	4.4	32	758
161934	Beta_vulgaris	ENSEMBL	GCA_000511025.2	26486	75	58.1	16.9	11.3	13.7	124	97.7	90.2	7.5	1.6	0.7	255	66.5	36.1	30.4	5.7	27.8	194	65.7	55.3	10.4	5.1	29.2	954	99.1	97.9	1.2	0.9	0	425	61.7	48.9	12.8	5.8	32.5	758
51240	Juglans_regia	NCBI	GCF_001411555	55624	66.9	24.2	42.7	13.7	19.4	124	99.2	44.7	54.5	0.8	0	255	68.5	14.4	54.1	5.7	25.8	194	68.5	25.2	43.3	3.5	28	954	99.1	55.1	44	0.7	0.2	425	63.2	22	41.2	4.5	32.3	758
3708	Brassica_napus	ENSEMBL	AST_PRJEB5043_v1	100922	79	10.5	68.5	10.5	10.5	124	99.2	3.1	96.1	0.4	0.4	255	71.1	4.6	66.5	4.6	24.3	194	68.5	3	65.5	2.7	28.8	954	99.1	7.8	91.3	0	0.9	425	64.1	4.7	59.4	4.2	31.7	758
218851	Aquilegia_coerulea	NCBI	GCA_002738505.1	41063	73.4	33.1	40.3	13.7	12.9	124	98.5	47.1	51.4	0.8	0.7	255	66	16	50	6.7	27.3	194	68.1	29.2	38.9	3.4	28.5	954	99	57.6	41.4	0.7	0.3	425	63.8	24	39.8	4.6	31.6	758
29730	Gossypium_raimondii	ENSEMBL	GCA_000327365.1	38142	75.8	46.8	29	13.7	10.5	124	99.6	67.1	32.5	0.4	0	255	69.6	26.3	43.3	5.7	24.7	194	67.6	41.9	25.7	3.9	28.5	954	98.6	94.4	4.2	0.9	0.5	425	63.9	34.7	29.2	4.9	31.2	758
3673	Momordica_charantia	NCBI	ASM199503v1	28666	70.2	34.7	35.5	10.5	19.3	124	99.6	65.1	34.5	0	0.4	255	67	22.7	44.3	7.2	25.8	194	67.6	39.1	28.5	4.1	28.3	954	98.6	67.1	31.5	0.2	1.2	425	63.7	34.4	29.3	4.6	31.7	758
88036	Selaginella_moellendorffii	NCBI	GCF_000143415.4	45246	73.3	30.6	42.7	13.7	13	124	99.6	56.1	43.5	0	0.4	255	65.9	21.1	44.8	6.7	27.4	194	67.6	35.3	32.3	4.3	28.1	954	98.4	58.4	40	0	1.6	425	63.8	29.8	34	4.9	31.3	758
3775	Cephalotus_follicularis	NCBI	GCA_001972305.1	36590	71.8	57.3	14.5	12.1	16.1	124	98	89.4	8.6	2	0	255	65	39.7	25.3	6.2	28.8	194	66.8	56.1	10.7	4.1	29.1	954	98.3	97.6	0.7	1.4	0.3	425	60.8	47.6	13.2	6.2	33	758
59689	Arabidopsis_lyrata	ENSEMBL	GCA_000004255.1	32656	73.4	38.7	34.7	12.1	14.5	124	98.5	76.1	22.4	0.4	1.1	255	68	23.7	44.3	4.1	27.9	194	67.2	47.6	19.6	4	28.8	954	98.1	96.9	1.2	0.5	1.4	425	63.9	40.5	23.4	3.8	32.3	758
3711	Brassica_rapa	ENSEMBL	GCA_000309985.1	41016	75	33.9	41.1	8.1	16.9	124	99.2	49.8	49.4	0.8	0	255	70.1	15.5	54.6	6.2	23.7	194	67.7	30.9	36.8	3	29.3	954	98.1	84.2	13.9	0.9	1	425	62.6	23.2	39.4	5	32.4	758
3635	Gossypium_hirsutum	NCBI	ASM98774v1	90927	84.7	22.6	62.1	8.9	6.4	124	98.9	12.2	86.7	0	1.1	255	70.1	8.8	61.3	5.7	24.2	194	68.1	8.5	59.6	3.4	28.5	954	98.1	17.6	80.5	0.5	1.4	425	64.2	6.3	57.9	4.4	31.4	758
4232	Helianthus_annuus	ENSEMBL	GCA_002127325.1	52184	80.6	39.5	41.1	8.1	11.3	124	98	63.1	34.9	1.2	0.8	255	70.1	21.6	48.5	5.2	24.7	194	68.2	40.3	27.9	2.9	28.9	954	97.4	88.9	8.5	1.2	1.4	425	64.6	29.9	34.7	4.4	31	758
3885	Phaseolus_vulgaris	ENSEMBL	GCA_000499845.1	28069	70.2	45.2	25	15.3	14.5	124	97.6	83.9	13.7	2	0.4	255	65	25.3	39.7	7.7	27.3	194	67.3	51.2	16.1	3.8	28.9	954	97.1	96.2	0.9	2.8	0.1	425	62.6	41.8	20.8	5.5	31.9	758
105231	Klebsormidium_nitens	NCBI	ASM70883v1	16271	79	60.5	18.5	10.5	10.5	124	97.3	96.9	0.4	1.6	1.1	255	66.5	60.3	6.2	5.7	27.8	194	67.7	66.1	1.6	5.2	27.1	954	97	96.5	0.5	1.9	1.1	425	63.7	61.7	2	5.9	30.4	758
29655	Zostera_marina	NCBI	GCA_001185155.1	20629	68.5	54	14.5	12.9	18.6	124	96.5	85.1	11.4	3.1	0.4	255	68	34.5	33.5	4.6	27.4	194	66.6	54.9	11.7	3.8	29.6	954	97	95.8	1.2	2.1	0.9	425	59.1	44.2	14.9	8.7	32.2	758
3880	Medicago_truncatula	ENSEMBL	GCA_000219495.2	50440	78.3	45.2	33.1	11.3	10.4	124	99.6	80	19.6	0.4	0	255	67	22.7	44.3	6.7	26.3	194	67.8	49.2	18.6	3.4	28.8	954	97	91.8	5.2	1.4	1.6	425	65.2	39.7	25.5	3.2	31.6	758
3983	Manihot_esculenta	ENSEMBL	GCA_001659605.1	33041	66.9	41.1	25.8	14.5	18.6	124	98.4	69.8	28.6	0.8	0.8	255	69.1	23.2	45.9	5.2	25.7	194	67.8	43.9	23.9	3.8	28.4	954	96.9	92.7	4.2	2.4	0.7	425	62.7	36.8	25.9	5.7	31.6	758
3197	Marchantia_polymorpha	NCBI	GCA_003032435.1	24674	72.6	51.6	21	11.3	16.1	124	99.6	82.7	16.9	0.4	0	255	69.1	40.7	28.4	4.1	26.8	194	70.6	53.2	17.4	4.3	25.1	954	96.7	75.5	21.2	0.7	2.6	425	65.6	48.3	17.3	3.8	30.6	758
3218	Physcomitrella_patens	ENSEMBL	ASM242v1	32267	74.2	33.9	40.3	9.7	16.1	124	97.7	70.6	27.1	0.8	1.5	255	70.6	22.7	47.9	4.1	25.3	194	69.1	47.4	21.7	4	26.9	954	96.5	85.2	11.3	1.2	2.3	425	63.5	37.5	26	6.1	30.4	758
3659	Cucumis_sativus	ENSEMBL	ASM407v2	23764	63.8	44.4	19.4	17.7	18.5	124	93.7	88.6	5.1	3.9	2.4	255	68	36.6	31.4	6.7	25.3	194	64.6	55.1	9.5	4.9	30.5	954	96.2	95.5	0.7	3.1	0.7	425	60.3	48.4	11.9	5	34.7	758
29760	Vitis_vinifera	ENSEMBL	GCA_000003745.2	29839	71	49.2	21.8	12.9	16.1	124	95.7	87.1	8.6	2.7	1.6	255	66.5	34	32.5	5.7	27.8	194	66.6	55	11.6	4	29.4	954	96.2	94.6	1.6	2.8	1	425	59.9	43	16.9	6.5	33.6	758
108875	Herrania_umbratica	NCBI	ASM216827v2	27748	68.6	34.7	33.9	12.9	18.5	124	96.1	61.2	34.9	2.4	1.5	255	66	30.9	35.1	6.2	27.8	194	66.4	41.1	25.3	3.9	29.7	954	96	63.3	32.7	2.1	1.9	425	59.8	33.9	25.9	6.9	33.3	758
3625	Actinidia_chinensis	NCBI	GCA_003024255.1	33115	70.2	33.1	37.1	10.5	19.3	124	96.4	52.9	43.5	2.7	0.9	255	66.5	16	50.5	7.7	25.8	194	66.2	32.7	33.5	4.4	29.4	954	95.7	73.6	22.1	2.8	1.5	425	61.8	27.4	34.4	5.7	32.5	758
49451	Nicotiana_attenuata	ENSEMBL	GCA_001879085.1	33320	70.2	46.8	23.4	10.5	19.3	124	92.2	71.4	20.8	3.1	4.7	255	66.5	23.7	42.8	6.2	27.3	194	65.1	45	20.1	4	30.9	954	95.6	92.5	3.1	2.1	2.3	425	60.9	37.5	23.4	6.1	33	758
13333	Amborella_trichopoda	JGI, https://phytozome-next.jgi.doe.gov/info/Atrichopoda_v1_0	Phytozome genome ID: 291	26838	69.4	49.2	20.2	13.7	16.9	124	94.9	92.5	2.4	4.3	0.8	255	64.9	37.1	27.8	7.2	27.9	194	64.2	56.8	7.4	5.1	30.7	954	95.3	94.1	1.2	3.5	1.2	425	58.4	48.2	10.2	8	33.6	758
63787	Kalanchoe_fedtschenkoi	JGI, https://phytozome-next.jgi.doe.gov/info/Kfedtschenkoi_v1_1	Phytozome genome ID: 382	30964	71	47.6	23.4	15.3	13.7	124	96.9	70.6	26.3	2.4	0.7	255	69.6	22.2	47.4	5.7	24.7	194	65.1	41.4	23.7	5	29.9	954	95.3	86.8	8.5	3.5	1.2	425	60.8	35.2	25.6	6.5	32.7	758
3871	Lupinus_angustifolius	ENSEMBL	GCA_001865875.1	33060	74.2	39.5	34.7	11.3	14.5	124	95.6	57.6	38	3.1	1.3	255	67.5	19.6	47.9	7.7	24.8	194	65.7	37.5	28.2	4.9	29.4	954	95.3	82.1	13.2	3.8	0.9	425	62.6	29.8	32.8	5	32.4	758
264402	Capsella_grandiflora	JGI, https://phytozome-next.jgi.doe.gov/info/Cgrandiflora_v1_1	Phytozome genome ID: 266	24805	68.6	46	22.6	12.1	19.3	124	95.7	80	15.7	3.1	1.2	255	65	26.3	38.7	6.7	28.3	194	63.6	47.4	16.2	5.2	31.2	954	94.8	94.6	0.2	4	1.2	425	60.5	41.8	18.7	5.9	33.6	758
56857	Macleaya_cordata	NCBI	GCA_002174775.1	21911	66.2	46	20.2	14.5	19.3	124	95.3	83.5	11.8	2.4	2.3	255	65.5	29.4	36.1	7.7	26.8	194	63.9	51	12.9	5	31.1	954	94.4	92	2.4	3.5	2.1	425	60.3	41.4	18.9	5.4	34.3	758
326968	Ziziphus_jujuba	NCBI	GCF_000826755.1	43571	67	31.5	35.5	15.3	17.7	124	95.3	54.5	40.8	2	2.7	255	63.9	19.6	44.3	5.7	30.4	194	64	30.9	33.1	5.3	30.7	954	94.1	52	42.1	3.3	2.6	425	58.8	30.6	28.2	6.9	34.3	758
63057	Trema_orientale	NCBI	GCA_002914845.1	35846	69.3	50.8	18.5	12.9	17.8	124	94.5	89.4	5.1	4.7	0.8	255	62.4	34	28.4	5.7	31.9	194	64.1	54.9	9.2	4.9	31	954	93.9	91.8	2.1	5.4	0.7	425	56.6	44.9	11.7	8.3	35.1	758
3712	Brassica_oleracea	ENSEMBL	GCA_000695525.1	59215	71.7	29.8	41.9	11.3	17	124	97.7	57.3	40.4	0	2.3	255	69.1	15.5	53.6	4.6	26.3	194	66.8	32.4	34.4	3.2	30	954	93.7	78.4	15.3	2.4	3.9	425	63.5	28	35.5	4	32.5	758
4081	Solanum_lycopersicum	ENSEMBL	GCA_000188115.3	33619	71.8	52.4	19.4	13.7	14.5	124	93.3	84.3	9	3.9	2.8	255	66.5	28.9	37.6	5.7	27.8	194	65.9	52.6	13.3	4.2	29.9	954	93.4	92.7	0.7	4.7	1.9	425	60.4	43.4	17	5.8	33.8	758
210143	Corchorus_capsularis	ENSEMBL	GCA_001974805.1	29340	71.7	54.8	16.9	12.1	16.2	124	93.3	82.7	10.6	3.9	2.8	255	65	33	32	6.7	28.3	194	64.1	51.7	12.4	4.8	31.1	954	92.9	91.5	1.4	5.2	1.9	425	58.6	42.5	16.1	5.8	35.6	758
3055	Chlamydomonas_reinhardtii	ENSEMBL	GCA_000002595.3	17738	67.8	60.5	7.3	12.9	19.3	124	91.8	91.4	0.4	3.9	4.3	255	65.5	59.3	6.2	5.2	29.3	194	56.8	55.3	1.5	6.2	37	954	91.5	89.9	1.6	4.2	4.3	425	51.1	49.5	1.6	10.8	38.1	758
57577	Trifolium_pratense	ENSEMBL	GCA_900079335.1	39883	66.2	46.8	19.4	12.1	21.7	124	91	73.7	17.3	7.5	1.5	255	65.4	31.4	34	6.2	28.4	194	64.2	48.5	15.7	5	30.8	954	91.3	90.1	1.2	5.4	3.3	425	58.1	36.5	21.6	7.5	34.4	758
3668	Lagenaria_siceraria	CuGenDB, Lagenaria siceraria var. USVL1VR-Ls, http://cucurbitgenomics.org/organism/13	NHZF00000000	22471	64.5	47.6	16.9	13.7	21.8	124	91	84.7	6.3	5.9	3.1	255	59.3	30.9	28.4	8.2	32.5	194	58.8	50.6	8.2	6.5	34.7	954	89.6	88.7	0.9	7.5	2.9	425	52.8	42.5	10.3	7.5	39.7	758
337465	Cinnamomum_micranthum	NCBI	GCA_003546025.1	26529	73.4	49.2	24.2	10.5	16.1	124	90.6	77.3	13.3	3.9	5.5	255	63.9	29.4	34.5	5.7	30.4	194	62.3	46.5	15.8	5.5	32.2	954	89.6	84.2	5.4	3.5	6.9	425	57.9	40	17.9	5.7	36.4	758
554055	Micractinium_conductrix	NCBI	ASM224581v2	10069	62.9	52.4	10.5	10.5	26.6	124	89.1	87.1	2	4.7	6.2	255	67	55.7	11.3	4.6	28.4	194	54	49	5	6.4	39.6	954	89.4	81.9	7.5	4.7	5.9	425	52	47.4	4.6	8.8	39.2	758
4039	Daucus_carota	ENSEMBL	ASM162521v1	32109	74.2	46	28.2	12.1	13.7	124	90.2	71.8	18.4	3.9	5.9	255	62.9	26.3	36.6	8.2	28.9	194	60	43.5	16.5	5.6	34.4	954	87.1	83.8	3.3	5.9	7	425	56.1	36.4	19.7	7.4	36.5	758
81970	Arabidopsis_halleri	JGI, https://phytozome-next.jgi.doe.gov/info/Ahalleri_v1_1	Phytozome genome ID: 264	25008	86.3	60.5	25.8	4	9.7	124	90.2	76.9	13.3	3.5	6.3	255	67	27.3	39.7	5.2	27.8	194	59.8	45.3	14.5	5.3	34.9	954	86.3	85.4	0.9	8.9	4.8	425	57.9	38.4	19.5	6.3	35.8	758
307507	Raphidocelis_subcapitata	NCBI	GCA_003203535.1	13379	64.5	54.8	9.7	12.9	22.6	124	83.5	82.7	0.8	7.5	9	255	62.9	53.1	9.8	3.1	34	194	53.7	51.6	2.1	6.8	39.5	954	86.1	84.2	1.9	7.8	6.1	425	44.6	42.5	2.1	12.9	42.5	758
22663	Punica_granatum	NCBI	ASM220158v1	29121	66.9	49.2	17.7	11.3	21.8	124	91.8	85.9	5.9	2.7	5.5	255	62.8	38.1	24.7	4.6	32.6	194	60.2	50.8	9.4	4.3	35.5	954	85.9	83.5	2.4	4.9	9.2	425	57.6	47	10.6	7.4	35	758
29656	Spirodela_polyrhiza	JGI, https://phytozome-next.jgi.doe.gov/info/Spolyrhiza_v2	Phytozome genome ID: 290	19592	70.2	50	20.2	13.7	16.1	124	90.6	88.6	2	4.7	4.7	255	60.9	32.5	28.4	8.2	30.9	194	61.3	53.2	8.1	7.2	31.5	954	85.7	85.2	0.5	10.4	3.9	425	57.4	47.2	10.2	7.4	35.2	758
1157962	Chlamydomonas_eustigma	NCBI	GCA_002335675.1	14157	65.3	54.8	10.5	12.1	22.6	124	91.4	87.1	4.3	3.5	5.1	255	61.9	52.6	9.3	4.6	33.5	194	56.3	52.6	3.7	5.9	37.8	954	85.4	80.2	5.2	6.8	7.8	425	53.3	49.2	4.1	8.4	38.3	758
157791	Vigna_radiata	ENSEMBL	GCA_000741045.2	22364	58.9	44.4	14.5	14.5	26.6	124	87.8	78.4	9.4	7.5	4.7	255	57.2	35.6	21.6	8.8	34	194	56	47.5	8.5	6.3	37.7	954	84.7	82.6	2.1	10.1	5.2	425	52.7	40.2	12.5	8.3	39	758
554065	Chlorella_variabilis	NCBI	GCA_000147415.1	9779	54.9	46.8	8.1	20.2	24.9	124	78.8	78.4	0.4	7.5	13.7	255	57.7	53.6	4.1	8.2	34.1	194	46.8	44.8	2	8.8	44.4	954	84.4	83.5	0.9	8.2	7.4	425	42.8	41.6	1.2	13.2	44	758
3067	Volvox_carteri	NCBI	GCA_000143455.1	14370	62.9	57.3	5.6	15.3	21.8	124	80	79.6	0.4	8.2	11.8	255	63.9	60.3	3.6	8.2	27.9	194	49.6	48.7	0.9	8.9	41.5	954	84.2	83.3	0.9	7.3	8.5	425	44.7	43.1	1.6	12.9	42.4	758
3343	Pinus_lambertiana	TreeGenesDB, https://treegenesdb.org/FTP/Genomes/Pila/v1.5/annotation/	Genome v1.5	38518	63.7	50.8	12.9	17.7	18.6	124	77.6	69	8.6	10.2	12.2	255	56.2	35.1	21.1	6.7	37.1	194	57.6	49.9	7.7	6.2	36.2	954	84	80.7	3.3	6.4	9.6	425	53.7	42.1	11.6	8.7	37.6	758
4530	Oryza_sativa	ENSEMBL	GCA_001433935.1	35819	75	48.4	26.6	12.9	12.1	124	88.2	78.8	9.4	7.8	4	255	67	28.9	38.1	4.1	28.9	194	62	49	13	5.8	32.2	954	83.5	80.7	2.8	11.5	5	425	54.9	39.1	15.8	10.2	34.9	758
3649	Carica_papaya	NCBI	GCA_000150535.1	26102	66.1	36.3	29.8	19.4	14.5	124	84.7	58	26.7	9.8	5.5	255	61.9	29.4	32.5	6.2	31.9	194	58.6	37.5	21.1	7.7	33.7	954	83.3	61.2	22.1	13.9	2.8	425	51.8	29.8	22	10.3	37.9	758
574566	Coccomyxa_subellipsoidea_c_169	NCBI	GCA_000258705.1	9837	62.9	49.2	13.7	10.5	26.6	124	85.9	84.7	1.2	4.7	9.4	255	68	63.4	4.6	3.1	28.9	194	55.3	54.3	1	5.7	39	954	77.4	76.2	1.2	9.6	13	425	53.4	51.2	2.2	9.1	37.5	758
55577	Dioscorea_rotundata	ENSEMBL	GCA_002240015.2	19023	55.7	46	9.7	13.7	30.6	124	76.9	69.8	7.1	5.1	18	255	51.6	35.1	16.5	8.8	39.6	194	50.3	44.2	6.1	4.5	45.2	954	72.5	70.1	2.4	6.1	21.4	425	46.1	37.3	8.8	8.3	45.6	758
69332	Chara_braunii	NCBI	GCA_003427395.1	35554	59.7	49.2	10.5	12.1	28.2	124	78.9	71.8	7.1	11.4	9.7	255	62.8	51.5	11.3	6.2	31	194	55.9	50.8	5.1	9.1	35	954	72.2	65.4	6.8	11.5	16.3	425	50.7	43.3	7.4	11.9	37.4	758
3075	Auxenochlorella_protothecoides	NCBI	GCF_000733215.1	7010	53.3	44.4	8.9	16.9	29.8	124	82	82	0	9.4	8.6	255	57.7	54.1	3.6	7.2	35.1	194	44.9	44.3	0.6	7.7	47.4	954	72.2	71.3	0.9	14.8	13	425	40	39.3	0.7	14.8	45.2	758
3311	Ginkgo_biloba	Ginkgo DB, https://ginkgo.zju.edu.cn/genome/ftp/	Version-2021	27834	52.4	40.3	12.1	25.8	21.8	124	82	69.8	12.2	11.4	6.6	255	57.7	33	24.7	8.8	33.5	194	54	43.7	10.3	10.6	35.4	954	68.5	64.7	3.8	23.8	7.7	425	51.7	38	13.7	11.9	36.4	758
33097	Gonium_pectorale	NCBI	ASM158458v1	16287	54	48.4	5.6	19.4	26.6	124	71.4	71	0.4	12.2	16.4	255	58.7	54.6	4.1	5.7	35.6	194	44.4	43	1.4	10	45.6	954	64.5	62.6	1.9	18.8	16.7	425	43.2	42	1.2	12.5	44.3	758
145388	Monoraphidium_neglectum	NCBI	GCA_000611645.1	16738	45.9	43.5	2.4	25	29.1	124	49	49	0	23.1	27.9	255	39.7	32.5	7.2	11.3	49	194	32.8	31.1	1.7	15.2	52	954	57.6	56	1.6	29.4	13	425	23.2	21.4	1.8	20.8	56	758
3046	Dunaliella_salina	NCBI	GCA_002284615.2	18725	49.2	45.2	4	22.6	28.2	124	61.6	54.5	7.1	20.4	18	255	57.2	53.6	3.6	7.7	35.1	194	42.4	38.4	4	12.4	45.2	954	56.7	49.2	7.5	25.2	18.1	425	31.6	29.4	2.2	19.7	48.7	758
3357	Pseudotsuga_menziesii	TreeGenesDB, https://treegenesdb.org/FTP/Genomes/Psme/v1.0/annotation/	Genome v1.0	46385	35.5	21.8	13.7	22.6	41.9	124	65.1	59.6	5.5	9.4	25.5	255	42.3	28.4	13.9	8.2	49.5	194	44.3	37.5	6.8	6.1	49.6	954	54.8	50.6	4.2	14.8	30.4	425	44.3	35.2	9.1	10.2	45.5	758

## Sheet: Fungi
Supplementary Data 16 - Fungi
The list of 667 reference genomes and their Busco scores
					BUSCO (Bacteria)						BUSCO (Eukaryota)						BUSCO (Archaea)						BUSCO (Metazoa)						BUSCO (Viridiplantae)						BUSCO (Fungi)
Taxonomy id	Species name	Source repository	Accession codes	Number of genes (filtered)	Complete [%]	Complete and Single-Copy [%]	Complete and Duplicated [%]	Fragmented [%]	Missing [%]	n	Complete [%]	Complete and Single-Copy [%]	Complete and Duplicated [%]	Fragmented [%]	Missing [%]	n	Complete [%]	Complete and Single-Copy [%]	Complete and Duplicated [%]	Fragmented [%]	Missing [%]	n	Complete [%]	Complete and Single-Copy [%]	Complete and Duplicated [%]	Fragmented [%]	Missing [%]	n	Complete [%]	Complete and Single-Copy [%]	Complete and Duplicated [%]	Fragmented [%]	Missing [%]	n	Complete [%]	Complete and Single-Copy [%]	Complete and Duplicated [%]	Fragmented [%]	Missing [%]	n
367110	Neurospora_crassa	ENSEMBL	GCA_000182925.2	9758	29.8	29	0.8	13.7	56.5	124	100	100	0	0	0	255	61.4	58.8	2.6	5.2	33.4	194	49.4	48.6	0.8	4.7	45.9	954	30.8	29.2	1.6	4	65.2	425	100	100	0	0	0	758
5599	Alternaria_alternata	ENSEMBL	GCA_001642055.1	13466	33.9	32.3	1.6	9.7	56.4	124	97.6	97.6	0	2	0.4	255	59.3	56.7	2.6	6.2	34.5	194	51.3	49.9	1.4	4.5	44.2	954	32.3	29.2	3.1	3.8	63.9	425	99.3	99.2	0.1	0.3	0.4	758
5518	Fusarium_graminearum	ENSEMBL	GCA_000599445.1	13336	30.6	29.8	0.8	12.1	57.3	124	98.8	98.4	0.4	1.2	0	255	59.8	57.2	2.6	4.1	36.1	194	50.9	49.4	1.5	3.7	45.4	954	29.7	26.6	3.1	4.5	65.8	425	99.2	99.1	0.1	0.8	0	758
1095629	Laccaria_amethystina	ENSEMBL	GCA_000827195.1	21014	35.5	34.7	0.8	11.3	53.2	124	98.1	95.7	2.4	2	0.1	255	58.8	55.2	3.6	6.7	34.5	194	55.7	54.1	1.6	5	39.3	954	31.5	28.9	2.6	6.8	61.7	425	99.2	97.4	1.8	0.1	0.7	758
1245769	Lachancea_lanzarotensis	ENSEMBL	GCA_000938715.1	5058	37.1	35.5	1.6	10.5	52.4	124	89.8	89.4	0.4	2.4	7.8	255	60.4	55.2	5.2	4.6	35	194	41.6	40.4	1.2	4.1	54.3	954	23.6	21.2	2.4	3.3	73.1	425	98.7	98.7	0	0	1.3	758
27342	Schizopora_paradoxa	ENSEMBL	GCA_001020605.1	17087	36.3	35.5	0.8	12.9	50.8	124	99.2	97.6	1.6	0.4	0.4	255	58.3	53.1	5.2	6.7	35	194	56.1	54.6	1.5	4.9	39	954	33.9	30.6	3.3	4.7	61.4	425	98.7	97.4	1.3	0.8	0.5	758
1314771	Mortierella_elongata_ag_77	ENSEMBL	GCA_001651415.1	14954	46.8	37.1	9.7	14.5	38.7	124	98.4	95.7	2.7	1.2	0.4	255	61.4	35.6	25.8	6.2	32.4	194	69.6	62.4	7.2	3.2	27.2	954	41	37.9	3.1	5.9	53.1	425	98.6	88	10.6	0.4	1	758
4950	Torulaspora_delbrueckii	ENSEMBL	ASM24337v1	4972	35.5	34.7	0.8	12.1	52.4	124	92.2	91.8	0.4	1.6	6.2	255	61.4	55.7	5.7	4.6	34	194	40.9	39.5	1.4	3.9	55.2	954	21.9	19.8	2.1	3.8	74.3	425	98.4	98.3	0.1	0.1	1.5	758
559295	Lachancea_thermotolerans_cbs_6340	ENSEMBL	ASM14280v1	5092	35.5	33.9	1.6	12.9	51.6	124	91.4	90.6	0.8	2	6.6	255	61.4	55.7	5.7	3.6	35	194	41.5	40.3	1.2	3.7	54.8	954	22.2	19.8	2.4	4.7	73.1	425	98.4	98.3	0.1	0.3	1.3	758
284592	Debaryomyces_hansenii_cbs767	ENSEMBL	ASM644v2	6272	34.7	32.3	2.4	12.1	53.2	124	92.2	91.8	0.4	3.1	4.7	255	62.3	54.1	8.2	5.7	32	194	46	44.8	1.2	3.7	50.3	954	24.5	21.2	3.3	3.5	72	425	98.3	98.2	0.1	0.1	1.6	758
1290391	Botrytis_cinerea_bcdw1	ENSEMBL	GCA_000349525.1	11028	29.8	29	0.8	12.1	58.1	124	97.3	96.9	0.4	1.2	1.5	255	59.2	58.2	1	4.6	36.2	194	50.2	49.6	0.6	4.7	45.1	954	30.1	28	2.1	4.2	65.7	425	98.3	98.2	0.1	0.7	1	758
756982	Arthrobotrys_oligospora_atcc_24927	ENSEMBL	GCA_000225545.1	11478	29.8	29.8	0	17.7	52.5	124	96.9	96.9	0	2.4	0.7	255	60.3	56.7	3.6	6.2	33.5	194	52.5	51.8	0.7	5.6	41.9	954	30.6	27.5	3.1	6.1	63.3	425	98.2	97.8	0.4	0.8	1	758
688394	Lichtheimia_ramosa	ENSEMBL	GCA_000945115.1	11508	45.2	38.7	6.5	12.1	42.7	124	98.1	95.7	2.4	0.8	1.1	255	68.6	36.6	32	3.6	27.8	194	70.2	63	7.2	3.1	26.7	954	44.4	40.2	4.2	3.3	52.3	425	98.2	86.9	11.3	0.8	1	758
4954	Zygosaccharomyces_bailii_ist302	NCBI	GCA_900162805.1	5141	36.3	35.5	0.8	10.5	53.2	124	90.6	90.2	0.4	2.4	7	255	60.3	55.7	4.6	4.1	35.6	194	40	38.8	1.2	4.2	55.8	954	21.9	19.3	2.6	3.8	74.3	425	98.2	97.9	0.3	0.1	1.7	758
237631	Ustilago_maydis	ENSEMBL	GCA_000328475.2	6764	37.1	35.5	1.6	12.9	50	124	98.8	98.8	0	0.4	0.8	255	61.4	58.8	2.6	4.6	34	194	49.4	48.7	0.7	4.6	46	954	28	26.4	1.6	4.5	67.5	425	97.9	97.8	0.1	0.4	1.7	758
1047171	Zymoseptoria_tritici	ENSEMBL	GCA_000219625.1	10930	31.4	30.6	0.8	12.1	56.5	124	96.9	96.9	0	1.6	1.5	255	62.3	60.8	1.5	4.1	33.6	194	49.7	49.2	0.5	4.9	45.4	954	28	25.2	2.8	5.4	66.6	425	97.9	97.8	0.1	0.5	1.6	758
4956	Zygosaccharomyces_rouxii	ENSEMBL	ASM2636v1	4991	35.5	34.7	0.8	11.3	53.2	124	91.4	91	0.4	2	6.6	255	59.8	54.6	5.2	4.6	35.6	194	40.9	39.6	1.3	4	55.1	954	22.1	20.7	1.4	4.2	73.7	425	97.9	97.6	0.3	0.1	2	758
1034331	Eremothecium_gossypii_fdag1	ENSEMBL	ASM96883v1	4774	36.3	36.3	0	10.5	53.2	124	89	89	0	2.7	8.3	255	62.9	59.3	3.6	3.6	33.5	194	41.4	40.7	0.7	4.3	54.3	954	22.4	19.8	2.6	4.7	72.9	425	97.5	97.2	0.3	0.5	2	758
1076935	Pyronema_omphalodes_cbs_100304	ENSEMBL	GCA_000981605.1	13265	33.1	31.5	1.6	12.9	54	124	98.8	98.8	0	0.8	0.4	255	61.9	55.2	6.7	6.2	31.9	194	54.1	53.1	1	4.1	41.8	954	32.7	29.4	3.3	5.9	61.4	425	97.5	96.6	0.9	0.5	2	758
284591	Yarrowia_lipolytica	ENSEMBL	GCA_000002525.1	6448	32.3	31.5	0.8	11.3	56.4	124	94.9	94.9	0	3.1	2	255	60.8	56.2	4.6	5.2	34	194	49	48.2	0.8	5	46	954	27.6	25.2	2.4	4.5	67.9	425	97.4	97.4	0	0.5	2.1	758
983966	Cyberlindnera_jadinii_nrrl_y_1542	ENSEMBL	GCA_001245095.1	6032	36.3	33.9	2.4	11.3	52.4	124	92.6	91.8	0.8	2	5.4	255	59.8	51	8.8	6.2	34	194	47.4	45.6	1.8	3.2	49.4	954	25.4	21.9	3.5	4.5	70.1	425	97.4	96.2	1.2	1.1	1.5	758
1071382	Kazachstania_africana_cbs_2517	ENSEMBL	GCA_000304475.1	5378	33.9	26.6	7.3	12.9	53.2	124	91.4	89.8	1.6	1.6	7	255	62.8	47.9	14.9	4.1	33.1	194	40.6	38.1	2.5	3.1	56.3	954	21.4	19.5	1.9	4.2	74.4	425	97.3	95.6	1.7	0.1	2.6	758
1064592	Naumovozyma_castellii_cbs_4309	ENSEMBL	ASM23734v1	5592	35.5	29	6.5	12.9	51.6	124	90.2	89.8	0.4	2.4	7.4	255	60.8	40.2	20.6	5.2	34	194	40.8	36.9	3.9	3.9	55.3	954	21.9	19.1	2.8	3.5	74.6	425	97.2	94.3	2.9	0.1	2.7	758
984487	Candida_tanzawaensis_nrrl_y_17324	ENSEMBL	GCA_001661415.1	5884	33.1	31.5	1.6	13.7	53.2	124	89.8	89.8	0	4.3	5.9	255	60.3	54.1	6.2	5.7	34	194	44.2	43.4	0.8	3.4	52.4	954	23.3	21.2	2.1	3.1	73.6	425	97.1	97	0.1	0	2.9	758
1284197	Dactylellina_haptotyla_cbs_200_50	ENSEMBL	GCA_000441935.1	10958	30.6	30.6	0	16.9	52.5	124	96.1	96.1	0	2.7	1.2	255	60.3	56.2	4.1	5.2	34.5	194	51.4	50.4	1	4.9	43.7	954	30.4	27.8	2.6	7.3	62.3	425	96.8	96.8	0	0.7	2.5	758
226230	Saccharomyces_kudriavzevii_ifo_1802	NCBI	GCF_947243775.1	5603	36.3	31.5	4.8	11.3	52.4	124	93	92.2	0.8	1.6	5.4	255	60.3	38.1	22.2	5.2	34.5	194	40.5	36.2	4.3	3.6	55.9	954	22.6	20	2.6	3.8	73.6	425	96.8	94.7	2.1	0.3	2.9	758
1041607	Wickerhamomyces_ciferrii	ENSEMBL	ASM31348v1	6702	34.7	33.1	1.6	10.5	54.8	124	91.8	91.8	0	2.7	5.5	255	60.3	54.1	6.2	4.1	35.6	194	44.8	43.4	1.4	4.4	50.8	954	26.4	24	2.4	3.8	69.8	425	96.7	96.7	0	0.8	2.5	758
559292	Saccharomyces_cerevisiae	ENSEMBL	GCA_000146045.2	6692	35.4	29.8	5.6	12.9	51.7	124	93.3	92.5	0.8	1.2	5.5	255	60.8	36.1	24.7	5.2	34	194	39.9	35.5	4.4	4.1	56	954	23.3	20.9	2.4	2.1	74.6	425	96.6	94.6	2	0.4	3	758
28985	Kluyveromyces_lactis	ENSEMBL	ASM251v1	5074	36.3	36.3	0	12.1	51.6	124	89.4	89	0.4	2.7	7.9	255	61.9	55.7	6.2	4.1	34	194	41.7	40.4	1.3	2.9	55.4	954	23.7	20.9	2.8	3.5	72.8	425	96.3	96.2	0.1	0.1	3.6	758
322104	Scheffersomyces_stipitis_cbs_6054	ENSEMBL	ASM20916v1	5817	33.1	33.1	0	13.7	53.2	124	92.2	92.2	0	1.6	6.2	255	60.8	53.6	7.2	6.2	33	194	44.1	42.7	1.4	4	51.9	954	22.8	20.2	2.6	4.7	72.5	425	96.3	96	0.3	0.5	3.2	758
857566	Nadsonia_fulvescens_var_elongata_dsm_6958	ENSEMBL	GCA_001661315.1	5648	34.7	33.1	1.6	12.9	52.4	124	92.2	91	1.2	3.5	4.3	255	62.9	44.3	18.6	3.1	34	194	48.3	45.1	3.2	4.9	46.8	954	24.4	21.6	2.8	6.4	69.2	425	96.3	93.1	3.2	2.1	1.6	758
227321	Aspergillus_nidulans	ENSEMBL	ASM1142v1	10531	30.6	29.8	0.8	14.5	54.9	124	96.1	95.7	0.4	2.4	1.5	255	59.3	56.2	3.1	5.2	35.5	194	49.5	48.7	0.8	4.6	45.9	954	29.4	26.1	3.3	5.2	65.4	425	96.2	96.2	0	1.1	2.7	758
683960	Wickerhamomyces_anomalus_nrrl_y_366_8	ENSEMBL	GCA_001661255.1	6421	36.3	31.5	4.8	10.5	53.2	124	92.9	90.2	2.7	2.7	4.4	255	60.3	53.1	7.2	5.2	34.5	194	46	43.8	2.2	4.5	49.5	954	26.3	23.5	2.8	3.1	70.6	425	96.2	94.9	1.3	1.7	2.1	758
284812	Schizosaccharomyces_pombe	ENSEMBL	ASM294v2	5145	41.1	39.5	1.6	10.5	48.4	124	96.9	95.3	1.6	0.4	2.7	255	65	42.3	22.7	5.7	29.3	194	49.8	46.1	3.7	2.8	47.4	954	28.7	26.1	2.6	5.2	66.1	425	96.1	93.5	2.6	1.1	2.8	758
1071378	Naumovozyma_dairenensis_cbs_421	ENSEMBL	ASM22711v2	5548	35.5	31.5	4	12.1	52.4	124	89.8	89.4	0.4	2	8.2	255	59.8	41.2	18.6	5.7	34.5	194	40.4	37	3.4	3.7	55.9	954	21.5	19.1	2.4	4.5	74	425	96	94.2	1.8	0.5	3.5	758
1071381	Tetrapisispora_phaffii_cbs_4417	ENSEMBL	ASM23690v1	5253	35.5	32.3	3.2	10.5	54	124	89.8	88.6	1.2	2.4	7.8	255	62.4	49	13.4	3.6	34	194	39.9	37.1	2.8	2.7	57.4	954	22.3	20.9	1.4	3.1	74.6	425	96	93.1	2.9	0	4	758
1382522	Kuraishia_capsulata_cbs_1993	ENSEMBL	GCA_000576695.1	6025	33.9	33.9	0	13.7	52.4	124	92.5	92.5	0	2.4	5.1	255	54.6	50	4.6	7.2	38.2	194	45.1	43.5	1.6	4.1	50.8	954	25.4	23.3	2.1	3.8	70.8	425	95.6	95.3	0.3	0.9	3.5	758
644223	Komagataella_pastoris	ENSEMBL	GCA_000027005.1	5040	36.3	36.3	0	11.3	52.4	124	91	91	0	2.4	6.6	255	59.3	52.6	6.7	5.7	35	194	45.2	44	1.2	3.7	51.1	954	24.2	22.1	2.1	5.4	70.4	425	95.5	95.5	0	0.5	4	758
1003335	Kluyveromyces_marxianus_dmku3_1042	ENSEMBL	GCA_001417885.1	4952	35.5	33.9	1.6	12.9	51.6	124	89.8	89	0.8	2.7	7.5	255	58.3	52.6	5.7	4.1	37.6	194	40.2	39	1.2	3.9	55.9	954	23.3	21.2	2.1	3.3	73.4	425	95.3	95	0.3	0.4	4.3	758
984485	Hyphopichia_burtonii_nrrl_y_1933	ENSEMBL	GCA_001661395.1	5995	34.7	33.1	1.6	12.1	53.2	124	91.4	91.4	0	3.9	4.7	255	56.7	51	5.7	7.7	35.6	194	42.6	41.9	0.7	4.5	52.9	954	22.8	20.9	1.9	4	73.2	425	95.2	94.9	0.3	1.1	3.7	758
984486	Babjeviella_inositovora_nrrl_y_12698	ENSEMBL	GCA_001661335.1	6398	33.1	33.1	0	13.7	53.2	124	91.8	91.8	0	4.3	3.9	255	57.7	50.5	7.2	5.7	36.6	194	45.8	44.8	1	4.7	49.5	954	26.6	24.2	2.4	3.8	69.6	425	95.2	94.9	0.3	1.2	3.6	758
1071383	Kazachstania_naganishii_cbs_8797	ENSEMBL	ASM34898v1	5321	33.8	29.8	4	12.9	53.3	124	88.3	87.5	0.8	3.9	7.8	255	61.8	47.4	14.4	4.6	33.6	194	38.7	35.8	2.9	3.7	57.6	954	21.8	20.2	1.6	4	74.2	425	95.2	93.5	1.7	0.3	4.5	758
675824	Lipomyces_starkeyi_nrrl_y_11557	ENSEMBL	GCA_001661325.1	8182	35.5	33.9	1.6	11.3	53.2	124	95.7	95.3	0.4	2.4	1.9	255	54.6	51	3.6	6.2	39.2	194	52.4	51.8	0.6	5.7	41.9	954	27.3	25.4	1.9	6.1	66.6	425	95	94.3	0.7	2.6	2.4	758
1080349	Saccharomyces_eubayanus	ENSEMBL	GCA_001298625.1	5377	32.2	27.4	4.8	13.7	54.1	124	91.8	91	0.8	2	6.2	255	56.7	42.3	14.4	5.7	37.6	194	39.6	36	3.6	3.5	56.9	954	21.2	18.6	2.6	4	74.8	425	94.3	92.1	2.2	0.9	4.8	758
698492	Saitoella_complicata_nrrl_y_17804	ENSEMBL	GCA_000227095.3	7119	35.5	33.9	1.6	10.5	54	124	94.9	91.4	3.5	0.4	4.7	255	52	47.4	4.6	6.2	41.8	194	53.3	50.2	3.1	4.4	42.3	954	35.7	32.9	2.8	4.5	59.8	425	94.2	90.1	4.1	0.7	5.1	758
1071380	Tetrapisispora_blattae_cbs_6284	ENSEMBL	ASM31591v1	5388	36.3	32.3	4	8.9	54.8	124	89.8	89.4	0.4	1.6	8.6	255	61.9	53.1	8.8	4.6	33.5	194	39.9	37.4	2.5	3.1	57	954	21	19.8	1.2	3.3	75.7	425	94	92.5	1.5	0.7	5.3	758
669874	Pachysolen_tannophilus_nrrl_y_2460	NCBI	GCA_001661245.1	5665	33.9	33.1	0.8	12.9	53.2	124	89.8	89	0.8	5.1	5.1	255	58.7	51.5	7.2	5.7	35.6	194	44.8	43	1.8	3.8	51.4	954	24	20.5	3.5	4.5	71.5	425	93.9	93.5	0.4	2	4.1	758
77020	Malassezia_pachydermatis	ENSEMBL	GCA_001278385.1	4202	37.9	37.1	0.8	9.7	52.4	124	89.8	89	0.8	5.1	5.1	255	57.8	55.7	2.1	5.7	36.5	194	44.7	44.1	0.6	5.3	50	954	27.8	25.9	1.9	3.3	68.9	425	93.7	93.4	0.3	1.5	4.8	758
619300	Spathaspora_passalidarum_nrrl_y_27907	ENSEMBL	GCA_000223485.1	5983	29.8	28.2	1.6	14.5	55.7	124	90.2	90.2	0	5.1	4.7	255	60.8	53.6	7.2	6.7	32.5	194	43.1	41.8	1.3	5	51.9	954	22.1	19.5	2.6	4.5	73.4	425	93.3	93	0.3	2.6	4.1	758
656061	Tuber_melanosporum_Mel28	ENSEMBL	ASM15164v1	7493	28.2	27.4	0.8	17.7	54.1	124	96.1	96.1	0	2	1.9	255	54.6	50	4.6	5.7	39.7	194	50.7	49.4	1.3	5.5	43.8	954	30.1	29.4	0.7	5.2	64.7	425	93	91.8	1.2	2.2	4.8	758
436907	Vanderwaltozyma_polyspora_dsm_70294	ENSEMBL	GCA_000150035.1	5328	32.2	29	3.2	13.7	54.1	124	86.3	85.5	0.8	4.3	9.4	255	59.8	46.4	13.4	3.6	36.6	194	40.1	37.2	2.9	3.1	56.8	954	21.2	18.4	2.8	4	74.8	425	93	90	3	1.1	5.9	758
590646	Candida_tenuis_atcc_10573	ENSEMBL	GCA_000223465.1	5547	32.3	32.3	0	12.1	55.6	124	87.1	87.1	0	5.1	7.8	255	59.8	55.2	4.6	6.2	34	194	41.4	40.6	0.8	3.7	54.9	954	20.9	18.8	2.1	3.8	75.3	425	92.9	92.9	0	1.1	6	758
869754	Metschnikowia_bicuspidata_var_bicuspidata_nrrl_yb_4993	ENSEMBL	GCA_001664035.1	5836	31.5	31.5	0	15.3	53.2	124	89.8	89.8	0	3.9	6.3	255	60.3	54.6	5.7	5.2	34.5	194	41.7	40.7	1	4.6	53.7	954	21.9	19.3	2.6	4.2	73.9	425	92.7	92.7	0	1.7	5.6	758
86635	Rhizopus_microsporus_var_microsporus	ENSEMBL	GCA_002083745.1	11496	43.5	38.7	4.8	13.7	42.8	124	91.4	89.8	1.6	7.1	1.5	255	65.4	38.1	27.3	5.7	28.9	194	64.3	59	5.3	6.5	29.2	954	36.7	34.1	2.6	6.6	56.7	425	92.7	86.8	5.9	3	4.3	758
294746	Meyerozyma_guilliermondii_atcc_6260	ENSEMBL	ASM14942v1	5920	31.4	29.8	1.6	13.7	54.9	124	86.3	86.3	0	6.7	7	255	54.6	50.5	4.1	6.7	38.7	194	42.2	40.8	1.4	4.1	53.7	954	24.7	21.9	2.8	4	71.3	425	92.3	92.3	0	2.1	5.6	758
931890	Eremothecium_cymbalariae_dbvpg_7215	ENSEMBL	ASM23536v1	4434	34.7	33.9	0.8	11.3	54	124	85.5	85.1	0.4	3.1	11.4	255	59.8	54.6	5.2	5.2	35	194	39.9	39.1	0.8	4.3	55.8	954	20.7	19.3	1.4	3.1	76.2	425	92.3	92.2	0.1	0.4	7.3	758
36022	Cyberlindnera_fabianii	ENSEMBL	ASM198330v1	5509	36.3	34.7	1.6	9.7	54	124	87.5	87.5	0	4.7	7.8	255	54.7	49	5.7	4.1	41.2	194	43.6	42.3	1.3	4.3	52.1	954	26.2	23.8	2.4	3.5	70.3	425	91.1	91	0.1	2.4	6.5	758
5007	Brettanomyces_bruxellensis_ucd_2041	NCBI	GCF_011074885.1	5243	34.7	33.9	0.8	12.1	53.2	124	89.8	89.8	0	1.6	8.6	255	58.3	53.1	5.2	6.7	35	194	43.1	41.8	1.3	3.5	53.4	954	24.2	22.6	1.6	4.2	71.6	425	91	90.5	0.5	0.9	8.1	758
1408658	Pneumocystis_carinii_b80	ENSEMBL	GCA_001477545.1	3646	37.1	36.3	0.8	12.1	50.8	124	95.3	94.9	0.4	0.8	3.9	255	56.7	54.6	2.1	8.8	34.5	194	50.6	50	0.6	3.9	45.5	954	27.5	25.6	1.9	2.8	69.7	425	90.7	90.4	0.3	1.3	8	758
990650	Sphaerobolus_stellatus_ss14	NCBI	GCA_000827215.1	35168	28.2	24.2	4	17.7	54.1	124	90.6	83.5	7.1	6.3	3.1	255	53.6	44.8	8.8	8.2	38.2	194	51.9	46	5.9	6.1	42	954	28	22.8	5.2	6.6	65.4	425	90.7	84	6.7	3.3	6	758
1245528	Candida_maltosa_xu316	ENSEMBL	GCA_000344705.1	5975	29.8	28.2	1.6	15.3	54.9	124	81.2	80.8	0.4	5.1	13.7	255	57.7	54.6	3.1	5.7	36.6	194	38.4	37.7	0.7	4.6	57	954	21.9	19.8	2.1	4.9	73.2	425	90.2	90.1	0.1	1.6	8.2	758
136370	Umbilicaria_pustulata	ENSEMBL	GCA_900169345.1	8268	28.2	28.2	0	12.1	59.7	124	89.4	87.8	1.6	4.7	5.9	255	52.1	49.5	2.6	3.1	44.8	194	45	44	1	6.2	48.8	954	28.2	26.8	1.4	5.4	66.4	425	90.2	89.4	0.8	4	5.8	758
418459	Puccinia_graminis	ENSEMBL	ASM14992v1	15799	32.2	30.6	1.6	12.1	55.7	124	91.4	81.6	9.8	4.7	3.9	255	57.2	46.9	10.3	7.2	35.6	194	48.2	42.6	5.6	4.7	47.1	954	24.8	22.4	2.4	6.4	68.8	425	90.2	81.9	8.3	1.8	8	758
52586	Erysiphe_necator	ENSEMBL	ASM79871v1	6484	29.8	29.8	0	9.7	60.5	124	87.5	87.5	0	1.6	10.9	255	53.1	51	2.1	4.1	42.8	194	45.2	44.3	0.9	4.9	49.9	954	24.9	23.3	1.6	4.5	70.6	425	90.1	90	0.1	1.2	8.7	758
460523	Ogataea_polymorpha	ENSEMBL	GCA_001664045.1	5171	34.7	33.9	0.8	11.3	54	124	87.9	87.5	0.4	5.9	6.2	255	57.8	52.6	5.2	5.2	37	194	42	40.5	1.5	4	54	954	22.8	20	2.8	4.9	72.3	425	90	90	0	2.4	7.6	758
763406	Pichia_membranifaciens_nrrl_y_2026	ENSEMBL	GCA_001661235.1	5540	32.2	30.6	1.6	14.5	53.3	124	85.9	85.9	0	4.7	9.4	255	59.2	54.6	4.6	3.6	37.2	194	40.5	39.5	1	4.5	55	954	21.9	20	1.9	5.2	72.9	425	89.7	89.4	0.3	1.6	8.7	758
684364	Batrachochytrium_dendrobatidis_jam81	ENSEMBL	GCA_000203795.1	8700	37.1	35.5	1.6	15.3	47.6	124	92.6	91	1.6	4.7	2.7	255	62.4	59.3	3.1	6.7	30.9	194	63.2	61.4	1.8	5.3	31.5	954	36	33.2	2.8	4.7	59.3	425	89.7	87.9	1.8	2.2	8.1	758
294748	Candida_albicans_wo_1	ENSEMBL	ASM14944v2	5752	29	28.2	0.8	14.5	56.5	124	91	89.4	1.6	2.7	6.3	255	58.2	53.6	4.6	6.7	35.1	194	40.7	39.7	1	4.5	54.8	954	22.6	20.5	2.1	4.7	72.7	425	89.2	88.5	0.7	2.1	8.7	758
379508	Lodderomyces_elongisporus_nrrl_yb_4239	ENSEMBL	ASM14968v1	5799	30.6	28.2	2.4	15.3	54.1	124	83.1	83.1	0	5.1	11.8	255	57.2	54.1	3.1	4.6	38.2	194	40.6	39.8	0.8	4	55.4	954	21.2	19.3	1.9	4.5	74.3	425	89	88.5	0.5	3.4	7.6	758
158046	Phaeomoniella_chlamydospora	ENSEMBL	GCA_001006345.1	6907	27.4	27.4	0	12.1	60.5	124	82	82	0	3.5	14.5	255	56.2	54.1	2.1	5.2	38.6	194	41.5	40.8	0.7	4.4	54.1	954	22.6	20	2.6	6.4	71	425	88.6	88.5	0.1	2.6	8.8	758
767744	Tortispora_caseinolytica_nrrl_y_17796	ENSEMBL	GCA_001661475.1	4655	27.4	26.6	0.8	14.5	58.1	124	86.3	86.3	0	5.5	8.2	255	57.7	56.7	1	4.6	37.7	194	42	41.7	0.3	4.5	53.5	954	24.5	23.3	1.2	4.9	70.6	425	87.9	87.9	0	2.5	9.6	758
1432141	Rhizophagus_irregularis_daom_197198w_gca_000597685	ENSEMBL	GCA_000597685.1	27294	40.3	37.9	2.4	13.7	46	124	87.4	83.9	3.5	3.9	8.7	255	57.8	52.6	5.2	4.6	37.6	194	61.7	59.3	2.4	4.1	34.2	954	36.7	33.4	3.3	5.2	58.1	425	85.1	82.3	2.8	3.3	11.6	758
5005	Sporidiobolus_salmonicolor	ENSEMBL	GCA_001373355.1	4672	26.6	26.6	0	16.9	56.5	124	82.7	82.7	0	7.1	10.2	255	47.9	44.8	3.1	7.7	44.4	194	42.8	42.5	0.3	6.5	50.7	954	22.3	20.9	1.4	6.8	70.9	425	83.9	83.6	0.3	3.6	12.5	758
1344416	Gonapodya_prolifera_jel478	ENSEMBL	GCA_001574975.1	13826	38.7	37.9	0.8	10.5	50.8	124	91	89.8	1.2	3.5	5.5	255	61.3	57.2	4.1	5.7	33	194	55.9	54.4	1.5	6.3	37.8	954	32.2	28.9	3.3	6.6	61.2	425	83.7	80.9	2.8	3.3	13	758
1313167	Blastocladiell_emersonii_atcc_22665	NCBI	GCA_025594325.1	10031	41.1	37.9	3.2	12.1	46.8	124	90.2	88.6	1.6	4.3	5.5	255	62.3	57.7	4.6	4.6	33.1	194	59	57.4	1.6	4.3	36.7	954	32	29.4	2.6	6.6	61.4	425	83.1	81.8	1.3	3.2	13.7	758
1198029	Neolecta_irregularis_dah_3	ENSEMBL	GCA_001929475.1	5531	29.8	29	0.8	11.3	58.9	124	82.4	82	0.4	7.5	10.1	255	50.5	49	1.5	8.2	41.3	194	43.8	43.5	0.3	6.1	50.1	954	25.6	24.2	1.4	6.8	67.6	425	81.2	80.9	0.3	6.9	11.9	758
796925	Conidiobolus_coronatus_nrrl_28638	ENSEMBL	GCA_001566745.1	10566	37.9	36.3	1.6	12.9	49.2	124	80.4	79.2	1.2	4.7	14.9	255	59.8	53.6	6.2	5.7	34.5	194	52.8	51.9	0.9	4.6	42.6	954	29	27.1	1.9	4.9	66.1	425	79.8	78.5	1.3	4.7	15.5	758
1160507	Saccharomyces_arboricola_h_6	ENSEMBL	GCA_000292725.1	3659	29	24.2	4.8	9.7	61.3	124	67.9	67.5	0.4	1.6	30.5	255	42.3	35.1	7.2	3.1	54.6	194	28.7	27	1.7	3.6	67.7	954	16.5	14.6	1.9	2.8	80.7	425	74.1	73	1.1	1.1	24.8	758
29833	Hanseniaspora_uvarum_h20	NCBI	GCA_009805765.1	4111	26.6	26.6	0	12.1	61.3	124	66.3	65.5	0.8	4.3	29.4	255	54.1	51	3.1	3.6	42.3	194	29.6	29	0.6	2.8	67.6	954	14.6	13.9	0.7	2.4	83	425	67.8	67.5	0.3	2.6	29.6	758
988480	Rozella_allomycis_csf55	ENSEMBL	GCA_000442015.1	6349	20.2	20.2	0	13.7	66.1	124	71.4	71.4	0	11.4	17.2	255	49.5	46.4	3.1	7.2	43.3	194	46.3	45.7	0.6	5.2	48.5	954	22.3	20.7	1.6	5.6	72.1	425	62.6	62.5	0.1	6.5	30.9	758
766949	Hanseniaspora_valbyensis_nrrl_y_1626	ENSEMBL	GCA_001664025.1	4771	25.8	24.2	1.6	12.9	61.3	124	61.6	60.8	0.8	7.8	30.6	255	49	45.9	3.1	5.7	45.3	194	27.9	26.9	1	3.9	68.2	954	12.9	12.2	0.7	4	83.1	425	62	60.9	1.1	5.7	32.3	758
1485682	Mitosporidium_daphniae	ENSEMBL	GCA_000760515.1	3330	16.9	16.9	0	12.9	70.2	124	38.9	36.9	2	13.7	47.4	255	45.9	43.3	2.6	8.2	45.9	194	23.2	21.7	1.5	6.9	69.9	954	9.6	9.4	0.2	6.1	84.3	425	27.2	26.4	0.8	12.4	60.4	758
284813	Encephalitozoon_cuniculi_gb_m1	ENSEMBL	ASM9122v1	2126	7.3	7.3	0	6.5	86.2	124	27.9	27.5	0.4	7.5	64.6	255	52.1	49.5	2.6	4.1	43.8	194	14.7	14.3	0.4	1.6	83.7	954	5	4.5	0.5	1.6	93.4	425	22.7	22.2	0.5	5	72.3	758
72359	Trachipleistophora_hominis	ENSEMBL	ASM31613v1	3211	8.9	8.9	0	8.9	82.2	124	19.6	19.6	0	10.2	70.2	255	41.2	40.2	1	4.6	54.2	194	10.9	10.6	0.3	2.4	86.7	954	4.7	4	0.7	1.2	94.1	425	16	16	0	7.1	76.9	758

## Sheet: other Eukaryota
Supplementary Data 16 - other Eukaryotes
The list of 667 reference genomes and their Busco scores
					BUSCO (Bacteria)						BUSCO (Eukaryota)						BUSCO (Archaea)						BUSCO (Metazoa)						BUSCO (Viridiplantae)						BUSCO (Fungi)
Taxonomy id	Species name	Source repository	Accession codes	Number of genes (filtered)	Complete [%]	Complete and Single-Copy [%]	Complete and Duplicated [%]	Fragmented [%]	Missing [%]	n	Complete [%]	Complete and Single-Copy [%]	Complete and Duplicated [%]	Fragmented [%]	Missing [%]	n	Complete [%]	Complete and Single-Copy [%]	Complete and Duplicated [%]	Fragmented [%]	Missing [%]	n	Complete [%]	Complete and Single-Copy [%]	Complete and Duplicated [%]	Fragmented [%]	Missing [%]	n	Complete [%]	Complete and Single-Copy [%]	Complete and Duplicated [%]	Fragmented [%]	Missing [%]	n	Complete [%]	Complete and Single-Copy [%]	Complete and Duplicated [%]	Fragmented [%]	Missing [%]	n
470921	Creolimax_fragrantissima	Figshare, De mendoza, Alex; Suga, Hiroshi; Ruiz-Trillo, Iñaki (2015). Creolimax fragrantissima genome data. figshare. Dataset. https://doi.org/10.6084/m9.figshare.1403592.v1	Figshare, https://doi.org/10.6084/m9.figshare.1403592.v1	8692	45.9	40.3	5.6	9.7	44.4	124	95.7	94.1	1.6	2	2.3	255	65	58.8	6.2	4.1	30.9	194	71.3	69.6	1.7	2.9	25.8	954	43.1	39.8	3.3	4.5	52.4	425	71.1	69	2.1	3.4	25.5	758
459534	Didymoeca_costata	Figshare, Richter, Daniel; Fozouni, Parinaz; Eisen, Michael; King, Nicole (2018). Data from: Gene family innovation, conservation and loss on the animal stem lineage. figshare. Dataset. https://doi.org/10.6084/m9.figshare.5686984.v2	Figshare, https://doi.org/10.6084/m9.figshare.5686984.v2	33596	37.9	34.7	3.2	16.9	45.2	124	94.9	92.5	2.4	2	3.1	255	65	59.8	5.2	6.7	28.3	194	77.7	75.5	2.2	3.5	18.8	954	43.1	40.7	2.4	6.1	50.8	425	64.1	61.7	2.4	5.5	30.4	758
1924737	Salpingoeca_kvevrii	Figshare, Richter, Daniel; Fozouni, Parinaz; Eisen, Michael; King, Nicole (2018). Data from: Gene family innovation, conservation and loss on the animal stem lineage. figshare. Dataset. https://doi.org/10.6084/m9.figshare.5686984.v2	Figshare, https://doi.org/10.6084/m9.figshare.5686984.v2	23227	39.5	37.9	1.6	21.8	38.7	124	94.9	87.1	7.8	3.1	2	255	61.9	55.2	6.7	6.2	31.9	194	80.9	74.3	6.6	3.8	15.3	954	42.3	37.4	4.9	6.4	51.3	425	69.2	63.7	5.5	3.8	27	758
595528	Capsaspora_owczarzaki_atcc_30864	ENSEMBL	GCA_000151315.2	8757	37.9	35.5	2.4	13.7	48.4	124	93.7	92.9	0.8	2.4	3.9	255	65.5	60.3	5.2	6.2	28.3	194	74.8	73.3	1.5	3.7	21.5	954	38.8	37.2	1.6	7.3	53.9	425	72.9	71.2	1.7	4.7	22.4	758
530540	Helgoeca_nana	Figshare, Richter, Daniel; Fozouni, Parinaz; Eisen, Michael; King, Nicole (2018). Data from: Gene family innovation, conservation and loss on the animal stem lineage. figshare. Dataset. https://doi.org/10.6084/m9.figshare.5686984.v2	Figshare, https://doi.org/10.6084/m9.figshare.5686984.v2	38203	44.3	41.9	2.4	17.7	38	124	93.7	91	2.7	1.2	5.1	255	65.4	58.2	7.2	4.6	30	194	74.6	72.1	2.5	4.2	21.2	954	43.8	39.1	4.7	6.6	49.6	425	64.1	62.5	1.6	5.7	30.2	758
81533	Acanthoeca_spectabilis	Figshare, Richter, Daniel; Fozouni, Parinaz; Eisen, Michael; King, Nicole (2018). Data from: Gene family innovation, conservation and loss on the animal stem lineage. figshare. Dataset. https://doi.org/10.6084/m9.figshare.5686984.v3	Figshare, https://doi.org/10.6084/m9.figshare.5686984.v2	40315	42.7	40.3	2.4	12.9	44.4	124	93.3	90.6	2.7	1.6	5.1	255	58.3	52.6	5.7	6.7	35	194	74.6	72.5	2.1	4.6	20.8	954	44.3	39.8	4.5	6.6	49.1	425	64.5	62.3	2.2	5.4	30.1	758
1923864	Microstomoeca_roanoka	Figshare, Richter, Daniel; Fozouni, Parinaz; Eisen, Michael; King, Nicole (2018). Data from: Gene family innovation, conservation and loss on the animal stem lineage. figshare. Dataset. https://doi.org/10.6084/m9.figshare.5686984.v4	Figshare, https://doi.org/10.6084/m9.figshare.5686984.v2	30353	47.5	41.9	5.6	25	27.5	124	93.3	90.6	2.7	2.7	4	255	61.8	57.7	4.1	6.2	32	194	75.6	73.2	2.4	4.3	20.1	954	38.3	34.8	3.5	8.2	53.5	425	62.7	60.7	2	6.1	31.2	758
1928486	Mylnosiga_fluctuans	Figshare, Richter, Daniel; Fozouni, Parinaz; Eisen, Michael; King, Nicole (2018). Data from: Gene family innovation, conservation and loss on the animal stem lineage. figshare. Dataset. https://doi.org/10.6084/m9.figshare.5686984.v5	Figshare, https://doi.org/10.6084/m9.figshare.5686984.v2	25139	39.5	37.1	2.4	13.7	46.8	124	93.3	90.2	3.1	3.9	2.8	255	60.3	57.2	3.1	6.2	33.5	194	78.8	76.8	2	3.6	17.6	954	42.3	37.4	4.9	7.1	50.6	425	64.7	62.5	2.2	5	30.3	758
352472	Dictyostelium_discoideum	ENSEMBL	GCA_000004695.1	13187	34.6	30.6	4	12.1	53.3	124	93.3	89.4	3.9	1.6	5.1	255	64.5	58.8	5.7	4.6	30.9	194	66.2	63.2	3	2.6	31.2	954	41	38.4	2.6	4	55	425	62.7	60.7	2	4	33.3	758
1932427	Chromosphaera_perkinsii	Figshare, Lab, Multicellgenome (2017). Genome - Chromosphaera perkinsii. figshare. Dataset. https://doi.org/10.6084/m9.figshare.5426494.v1	Figshare, https://doi.org/10.6084/m9.figshare.5426494.v1	12454	42.7	40.3	2.4	10.5	46.8	124	92.6	91.8	0.8	3.9	3.5	255	64.4	60.3	4.1	4.6	31	194	75.1	73.9	1.2	4.4	20.5	954	40.2	37.6	2.6	5.6	54.2	425	75.5	73.5	2	3.7	20.8	758
28014	Diaphanoeca_grandis	Figshare, Richter, Daniel; Fozouni, Parinaz; Eisen, Michael; King, Nicole (2018). Data from: Gene family innovation, conservation and loss on the animal stem lineage. figshare. Dataset. https://doi.org/10.6084/m9.figshare.5686984.v2	Figshare, https://doi.org/10.6084/m9.figshare.5686984.v2	44644	43.5	40.3	3.2	14.5	42	124	92.2	90.6	1.6	3.1	4.7	255	62.4	56.2	6.2	4.6	33	194	75.8	74.2	1.6	5.5	18.7	954	40.5	37.9	2.6	8	51.5	425	61.4	59.8	1.6	7	31.6	758
81531	Choanoeca_perplexa	Figshare, Richter, Daniel; Fozouni, Parinaz; Eisen, Michael; King, Nicole (2018). Data from: Gene family innovation, conservation and loss on the animal stem lineage. figshare. Dataset. https://doi.org/10.6084/m9.figshare.5686984.v3	Figshare, https://doi.org/10.6084/m9.figshare.5686984.v2	23205	42.7	41.1	1.6	15.3	42	124	92.1	89.4	2.7	3.1	4.8	255	62.9	59.8	3.1	5.7	31.4	194	76.6	74	2.6	3.8	19.6	954	36.7	31.1	5.6	7.5	55.8	425	60.9	58	2.9	7.8	31.3	758
1928494	Salpingoeca_helianthica	Figshare, Richter, Daniel; Fozouni, Parinaz; Eisen, Michael; King, Nicole (2018). Data from: Gene family innovation, conservation and loss on the animal stem lineage. figshare. Dataset. https://doi.org/10.6084/m9.figshare.5686984.v4	Figshare, https://doi.org/10.6084/m9.figshare.5686984.v2	25056	33.9	33.1	0.8	15.3	50.8	124	91.4	89.8	1.6	4.3	4.3	255	56.2	52.1	4.1	7.2	36.6	194	73.8	72.2	1.6	5.5	20.7	954	36.5	33.4	3.1	10.8	52.7	425	61.3	59.8	1.5	6.3	32.4	758
86018	Salpingoeca_infusionum	Figshare, Richter, Daniel; Fozouni, Parinaz; Eisen, Michael; King, Nicole (2018). Data from: Gene family innovation, conservation and loss on the animal stem lineage. figshare. Dataset. https://doi.org/10.6084/m9.figshare.5686984.v5	Figshare, https://doi.org/10.6084/m9.figshare.5686984.v2	28101	38.7	36.3	2.4	15.3	46	124	91	87.1	3.9	3.9	5.1	255	57.7	51.5	6.2	5.7	36.6	194	72.2	69.3	2.9	4.2	23.6	954	36.4	32.2	4.2	5.2	58.4	425	59.5	56.9	2.6	5.5	35	758
1742605	Salpingoeca_dolichothecata	Figshare, Richter, Daniel; Fozouni, Parinaz; Eisen, Michael; King, Nicole (2018). Data from: Gene family innovation, conservation and loss on the animal stem lineage. figshare. Dataset. https://doi.org/10.6084/m9.figshare.5686984.v6	Figshare, https://doi.org/10.6084/m9.figshare.5686984.v2	39256	43.5	41.9	1.6	22.6	33.9	124	90.6	88.2	2.4	5.9	3.5	255	63.4	54.1	9.3	4.6	32	194	81.5	78.8	2.7	5.1	13.4	954	39.7	36.2	3.5	9.2	51.1	425	66.2	64	2.2	8	25.8	758
1194294	Hartaetosiga_balthica	Figshare, Richter, Daniel; Fozouni, Parinaz; Eisen, Michael; King, Nicole (2018). Data from: Gene family innovation, conservation and loss on the animal stem lineage. figshare. Dataset. https://doi.org/10.6084/m9.figshare.5686984.v7	Figshare, https://doi.org/10.6084/m9.figshare.5686984.v2	18801	50.8	47.6	3.2	21.8	27.4	124	90.2	89.8	0.4	4.7	5.1	255	59.8	56.7	3.1	5.2	35	194	71.9	69.9	2	4.4	23.7	954	36.7	33.4	3.3	5.2	58.1	425	56.3	54.2	2.1	6.6	37.1	758
1924735	Salpingoeca_punica	Figshare, Richter, Daniel; Fozouni, Parinaz; Eisen, Michael; King, Nicole (2018). Data from: Gene family innovation, conservation and loss on the animal stem lineage. figshare. Dataset. https://doi.org/10.6084/m9.figshare.5686984.v8	Figshare, https://doi.org/10.6084/m9.figshare.5686984.v2	27995	39.5	37.1	2.4	12.9	47.6	124	90.2	89.8	0.4	6.3	3.5	255	59.3	55.2	4.1	6.7	34	194	76.9	75.9	1	7.1	16	954	34.9	31.8	3.1	11.1	54	425	61.5	60	1.5	9.6	28.9	758
98351	Corallochytrium_limacisporum	Figshare, Lab, Multicellgenome (2017). Genome - Corallochytrium limacisporum. figshare. Dataset. https://doi.org/10.6084/m9.figshare.5426470.v1	Figshare, https://doi.org/10.6084/m9.figshare.5426470.v1	7535	36.3	36.3	0	10.5	53.2	124	90.2	89.4	0.8	4.3	5.5	255	66.5	60.8	5.7	5.2	28.3	194	60.1	59.4	0.7	4.8	35.1	954	33.1	31.5	1.6	4.9	62	425	60.7	59.9	0.8	6.5	32.8	758
81535	Stephanoeca_diplocostata	Figshare, Richter, Daniel; Fozouni, Parinaz; Eisen, Michael; King, Nicole (2018). Data from: Gene family innovation, conservation and loss on the animal stem lineage. figshare. Dataset. https://doi.org/10.6084/m9.figshare.5686984.v2	Figshare, https://doi.org/10.6084/m9.figshare.5686984.v2	43267	37.1	33.9	3.2	12.9	50	124	90.2	88.2	2	3.1	6.7	255	60.4	55.2	5.2	6.7	32.9	194	72.4	67.9	4.5	4.5	23.1	954	40.7	36.2	4.5	7.5	51.8	425	59.9	56.9	3	7	33.1	758
37360	Plasmodiophora_brassicae	ENSEMBL	GCA_001049375.1	9727	41.1	39.5	1.6	11.3	47.6	124	89	88.6	0.4	3.5	7.5	255	60.8	54.6	6.2	7.2	32	194	60	58.7	1.3	5.2	34.8	954	37.8	36.2	1.6	5.9	56.3	425	54	52.9	1.1	6.9	39.1	758
1924736	Salpingoeca_macrocollata	Figshare, Richter, Daniel; Fozouni, Parinaz; Eisen, Michael; King, Nicole (2018). Data from: Gene family innovation, conservation and loss on the animal stem lineage. figshare. Dataset. https://doi.org/10.6084/m9.figshare.5686984.v2	Figshare, https://doi.org/10.6084/m9.figshare.5686984.v2	36484	42.7	41.1	1.6	16.9	40.4	124	89	85.9	3.1	5.9	5.1	255	62.3	57.7	4.6	5.7	32	194	77.9	75.6	2.3	5.9	16.2	954	37	34.6	2.4	10.4	52.6	425	63.6	60	3.6	7.9	28.5	758
1742608	Codosiga_hollandica	Figshare, Richter, Daniel; Fozouni, Parinaz; Eisen, Michael; King, Nicole (2018). Data from: Gene family innovation, conservation and loss on the animal stem lineage. figshare. Dataset. https://doi.org/10.6084/m9.figshare.5686984.v2	Figshare, https://doi.org/10.6084/m9.figshare.5686984.v2	60982	66.9	62.9	4	22.6	10.5	124	88.7	76.9	11.8	5.9	5.4	255	52.6	46.9	5.7	9.8	37.6	194	75	64.9	10.1	6.4	18.6	954	35.8	30.6	5.2	8.2	56	425	58.5	50.7	7.8	9.6	31.9	758
216892	Hartaetosiga_gracilis	Figshare, Richter, Daniel; Fozouni, Parinaz; Eisen, Michael; King, Nicole (2018). Data from: Gene family innovation, conservation and loss on the animal stem lineage. figshare. Dataset. https://doi.org/10.6084/m9.figshare.5686984.v2	Figshare, https://doi.org/10.6084/m9.figshare.5686984.v2	23097	33.9	32.3	1.6	16.9	49.2	124	88.3	86.3	2	5.9	5.8	255	59.3	55.7	3.6	4.6	36.1	194	68.4	65.5	2.9	7.1	24.5	954	32.7	30.6	2.1	7.1	60.2	425	53.3	50.9	2.4	9.2	37.5	758
1909275	Savillea_parva	Figshare, Richter, Daniel; Fozouni, Parinaz; Eisen, Michael; King, Nicole (2018). Data from: Gene family innovation, conservation and loss on the animal stem lineage. figshare. Dataset. https://doi.org/10.6084/m9.figshare.5686984.v2	Figshare, https://doi.org/10.6084/m9.figshare.5686984.v2	31964	61.3	57.3	4	16.1	22.6	124	87.5	85.5	2	6.3	6.2	255	63.9	54.6	9.3	8.2	27.9	194	69.5	67.6	1.9	8.3	22.2	954	36.9	32.7	4.2	10.6	52.5	425	60.4	58.4	2	7.9	31.7	758
556484	Phaeodactylum_tricornutum	ENSEMBL	ASM15095v2	12176	50.8	42.7	8.1	11.3	37.9	124	83.6	82	1.6	4.7	11.7	255	65.4	57.2	8.2	5.2	29.4	194	44.4	43.1	1.3	5.2	50.4	954	45.4	40.5	4.9	7.1	47.5	425	43.5	41	2.5	8	48.5	758
946362	Salpingoeca_rosetta	ENSEMBL	GCA_000188695.1	11620	34.7	33.1	1.6	16.9	48.4	124	83.1	83.1	0	6.7	10.2	255	60.3	54.6	5.7	6.2	33.5	194	66.1	65.5	0.6	6.9	27	954	36	32.9	3.1	7.3	56.7	425	54.9	53.7	1.2	7.5	37.6	758
461836	Thecamonas_trahens_atcc_50062	ENSEMBL	GCA_000142905.1	10539	34.7	31.5	3.2	12.9	52.4	124	81.6	81.6	0	7.1	11.3	255	56.2	53.1	3.1	4.6	39.2	194	54.4	52.6	1.8	4.7	40.9	954	30.6	27.8	2.8	7.1	62.3	425	46.3	45.5	0.8	9.4	44.3	758
5762	Naegleria_gruberi	ENSEMBL	GCA_000004985.1	15689	33.1	31.5	1.6	11.3	55.6	124	79.6	77.6	2	8.2	12.2	255	57.8	52.1	5.7	6.7	35.5	194	51.8	50	1.8	4.5	43.7	954	28.7	25.2	3.5	7.3	64	425	46.5	44.7	1.8	5.7	47.8	758
431895	Monosiga_brevicollis_mx1	ENSEMBL	GCA_000002865.1	9162	29	28.2	0.8	18.5	52.5	124	78.8	78.8	0	7.5	13.7	255	58.8	56.2	2.6	5.2	36	194	59.7	59.3	0.4	6.4	33.9	954	28.2	26.1	2.1	8.2	63.6	425	51.6	51.2	0.4	9.4	39	758
1257118	Acanthamoeba_castellanii_str_neff	ENSEMBL	GCA_000313135.1	14971	33.9	31.5	2.4	13.7	52.4	124	77.7	76.1	1.6	6.3	16	255	56.7	51	5.7	4.6	38.7	194	58	55.6	2.4	5.2	36.8	954	41.7	39.3	2.4	6.6	51.7	425	52.8	51.1	1.7	7.5	39.7	758
130081	Galdieria_sulphuraria	ENSEMBL	ASM34128v1	6621	56.5	45.2	11.3	14.5	29	124	77.3	75.7	1.6	8.6	14.1	255	61.4	56.2	5.2	5.2	33.4	194	49	47.6	1.4	4.4	46.6	954	41.7	37.9	3.8	5.4	52.9	425	44.8	43.1	1.7	9.4	45.8	758
753081	Bigelowiella_natans	ENSEMBL	GCA_000002455.1	21686	58.1	48.4	9.7	12.9	29	124	73	71.4	1.6	11.4	15.6	255	64.9	54.1	10.8	8.2	26.9	194	53.7	51.3	2.4	8.6	37.7	954	47.5	44.7	2.8	10.6	41.9	425	46.4	43.1	3.3	10.3	43.3	758
280699	Cyanidioschyzon_merolae	ENSEMBL	ASM9120v1	4997	71.8	61.3	10.5	12.1	16.1	124	71.4	69.8	1.6	7.5	21.1	255	65.4	58.2	7.2	4.6	30	194	32.2	31.2	1	4.2	63.6	954	33	31.8	1.2	7.1	59.9	425	33.3	32.2	1.1	9.4	57.3	758
691883	Fonticula_alba_gca_000388065	ENSEMBL	GCA_000388065.2	5901	30.6	29	1.6	14.5	54.9	124	71	71	0	10.6	18.4	255	54.1	51.5	2.6	6.2	39.7	194	41.6	41.1	0.5	8.2	50.2	954	19.3	18.1	1.2	6.6	74.1	425	43.2	42.7	0.5	11.7	45.1	758
473813	Salpingoeca_urceolata	Figshare, Richter, Daniel; Fozouni, Parinaz; Eisen, Michael; King, Nicole (2018). Data from: Gene family innovation, conservation and loss on the animal stem lineage. figshare. Dataset. https://doi.org/10.6084/m9.figshare.5686984.v2	Figshare, https://doi.org/10.6084/m9.figshare.5686984.v2	26945	27.4	24.2	3.2	16.9	55.7	124	71	66.3	4.7	4.7	24.3	255	53.6	50	3.6	5.2	41.2	194	61.8	58.1	3.7	4.5	33.7	954	31.8	29.2	2.6	6.6	61.6	425	50.6	48.5	2.1	5.4	44	758
1481888	Blepharisma_stoltei	NCBI	GCA_914767885.1	26552	29.1	21	8.1	11.3	59.6	124	77.3	67.1	10.2	5.5	17.2	255	58.2	26.8	31.4	6.2	35.6	194	51.8	41.8	10	4.5	43.7	954	26.6	21.2	5.4	4.9	68.5	425	45.1	34.2	10.9	4.7	50.2	758
72520	Nannochloropsis_gaditana_str_b_31	ENSEMBL	GCA_000569095.1	10496	61.3	52.4	8.9	14.5	24.2	124	69.4	69	0.4	12.9	17.7	255	56.2	48.5	7.7	7.2	36.6	194	43.2	41.9	1.3	7.9	48.9	954	42.8	40	2.8	9.4	47.8	425	39	37.2	1.8	12.3	48.7	758
2769	Chondrus_crispus	ENSEMBL	ASM35022v2	9804	68.6	58.9	9.7	10.5	20.9	124	64	62	2	7.5	28.5	255	61.3	54.6	6.7	7.7	31	194	40.5	39	1.5	4.4	55.1	954	36.4	34.8	1.6	6.4	57.2	425	40	37.9	2.1	9.1	50.9	758
667725	Sphaeroforma_arctica_jp610	ENSEMBL	GCA_001186125.1	18198	30.6	29	1.6	16.9	52.5	124	63.2	62.4	0.8	23.5	13.3	255	58.8	55.7	3.1	7.2	34	194	47.4	46.8	0.6	14.9	37.7	954	26.3	24.7	1.6	12.2	61.5	425	45.9	44.7	1.2	16.4	37.7	758
5691	Trypanosoma_brucei	ENSEMBL	GCA_000209005.1	8747	16.1	12.9	3.2	12.1	71.8	124	57.3	55.3	2	6.7	36	255	55.7	33.5	22.2	4.6	39.7	194	32.4	28.6	3.8	3.5	64.1	954	16.2	13.6	2.6	3.8	80	425	28	24.8	3.2	9.1	62.9	758
32597	Perkinsus_olseni	NCBI	GCA_013115135.1	15632	21.7	17.7	4	11.3	67	124	54.9	42.4	12.5	11.8	33.3	255	50.5	41.2	9.3	7.7	41.8	194	35.4	28.9	6.5	5.3	59.3	954	21.4	16	5.4	5.2	73.4	425	30.2	23.9	6.3	10.4	59.4	758
36329	Plasmodium_falciparum	ENSEMBL	EPr 1, 2016-05-EnsemblProtists, https://ftp.ensemblgenomes.ebi.ac.uk/pub/release-38/protists/fasta/plasmodium_falciparum/pep/	5360	34.7	33.1	1.6	8.9	56.4	124	56.5	55.3	1.2	3.5	40	255	61.3	58.2	3.1	4.1	34.6	194	31.9	31.2	0.7	1.7	66.4	954	15.3	13.4	1.9	2.1	82.6	425	31.1	30.3	0.8	3	65.9	758
75058	Bodo_saltans	ENSEMBL	GCA_001460835.1	18170	16.1	14.5	1.6	13.7	70.2	124	54.9	53.3	1.6	9.4	35.7	255	50	38.1	11.9	5.2	44.8	194	33.1	30.1	3	3.7	63.2	954	13.7	10.4	3.3	6.1	80.2	425	28	25.5	2.5	9.6	62.4	758
347515	Leishmania_major	ENSEMBL	ASM272v2	8314	15.3	11.3	4	12.9	71.8	124	53.4	51	2.4	10.2	36.4	255	54.1	27.3	26.8	5.7	40.2	194	31.4	27.8	3.6	4	64.6	954	15.3	13.2	2.1	4	80.7	425	28.4	24.8	3.6	8	63.6	758
39843	Ichthyophonus_hoferi	Figshare, Lab, Multicellgenome (2017). Genome - Ichthyophonus hoferi. figshare. Dataset. https://doi.org/10.6084/m9.figshare.5426488.v1	Figshare, https://doi.org/10.6084/m9.figshare.5426488.v1	6350	9.7	9.7	0	12.9	77.4	124	53.3	52.9	0.4	13.7	33	255	30.5	28.4	2.1	11.3	58.2	194	38.7	37.8	0.9	10.1	51.2	954	20.5	19.8	0.7	9.6	69.9	425	42.1	41.2	0.9	12	45.9	758
44056	Aureococcus_anophagefferens	ENSEMBL	GCA_000186865.1	11513	38.7	30.6	8.1	15.3	46	124	52.9	49.8	3.1	11.4	35.7	255	58.2	46.9	11.3	5.7	36.1	194	35.3	32.3	3	6.2	58.5	954	28.5	23.1	5.4	9.4	62.1	425	32.1	28.1	4	10.7	57.2	758
294381	Entamoeba_histolytica	ENSEMBL	GCA_000208925.2	8113	12.1	10.5	1.6	7.3	80.6	124	52.6	46.7	5.9	5.1	42.3	255	55.7	29.9	25.8	4.6	39.7	194	29	22.1	6.9	2.2	68.8	954	12.7	10.1	2.6	2.1	85.2	425	27.8	22.4	5.4	5.5	66.7	758
46433	Reticulomyxa_filosa	ENSEMBL	GCA_000512085.1	39944	16.9	16.1	0.8	13.7	69.4	124	41.6	36.5	5.1	23.9	34.5	255	30.4	27.8	2.6	12.4	57.2	194	28.8	25.7	3.1	10.5	60.7	954	16	12.2	3.8	10.1	73.9	425	19.9	17.8	2.1	20.2	59.9	758
