# Supplementary material for: Macroevolutionary dynamics of gene family gain and loss along multicellular eukaryotic lineages
Source: Nat Commun. 2024 Mar 26;15:2663. doi: 10.1038/s41467-024-47017-w (PMC10966110; doi:10.1038/s41467-024-47017-w)
Supplement: Supplementary file 24 — Source Data [file 41467_2024_47017_MOESM24_ESM.xlsx]

## Sheet: Figure 1a - H. sap.
Figure 1a: Path to H. sapiens - Number of Gained and Lost Gene Families depending on the c-value
Gained = the number of gained gene families in a phylostratum
Lost = the number of lost gene families in a phylostratum
Total = the total number of gene families in a phylostratum
n.a. = not available
See phylogeny in Supplementary Data 1 for reference.
		c = 0.8			c = 0.7			c = 0.6			c = 0.5			c = 0.4			c = 0.3			c = 0.2			c = 0.1			c = 0.0
Phylostratum		Gained	Lost	Total	Gained	Lost	Total	Gained	Lost	Total	Gained	Lost	Total	Gained	Lost	Total	Gained	Lost	Total	Gained	Lost	Total	Gained	Lost	Total	Gained	Lost	Total
1	Cellular_organisms	10942	n.a.	10942	11024	n.a.	11024	10893	n.a.	10893	10456	n.a.	10456	9979	n.a.	9979	9301	n.a.	9301	8815	n.a.	8815	8577	n.a.	8577	8496	n.a.	8496
2	DPANN/Euryarchaeota/TACK/Asgard_archaea/Eukaryota	295	n.a.	11237	290	n.a.	11314	260	n.a.	11153	246	n.a.	10702	232	n.a.	10211	218	n.a.	9519	215	n.a.	9030	208	n.a.	8785	204	n.a.	8700
3	Euryarchaeota/TACK/Asgard_archaea/Eukaryota	546	36	11747	505	31	11788	453	33	11573	423	24	11101	391	25	10577	390	34	9875	405	35	9400	403	30	9158	399	31	9068
4	TACK/Asgard_archaea/Eukaryota	190	1265	10672	179	1152	10815	168	1086	10655	170	997	10274	157	955	9779	142	910	9107	140	888	8652	138	866	8430	137	868	8337
5	Asgard_archaea/Eukaryota	84	1001	9755	84	937	9962	80	858	9877	64	828	9510	73	796	9056	65	764	8408	57	744	7965	58	746	7742	50	744	7643
6	Eukaryota	13881	1335	22301	13086	1225	21823	11750	1143	20484	10347	1038	18819	9002	978	17080	7806	943	15271	6688	924	13729	5781	909	12614	5336	914	12065
7	Amorpheae	763	1472	21592	741	1422	21142	705	1380	19809	609	1354	18074	577	1280	16377	495	1188	14578	440	1124	13045	406	1042	11978	376	1028	11413
8	Obazoa	268	466	21394	254	471	20925	235	467	19577	236	377	17933	193	345	16225	202	358	14422	183	319	12909	166	286	11858	180	268	11325
9	Opisthokonta	2461	179	23676	2256	191	22990	2133	198	21512	1827	203	19557	1619	195	17649	1402	184	15640	1247	172	13984	1098	178	12778	1044	176	12193
10	Holozoa	1202	2352	22526	1124	2104	22010	1061	1879	20694	1038	1716	18879	952	1558	17043	869	1410	15099	756	1311	13429	608	1264	12122	563	1232	11524
11	Filozoa	212	858	21880	196	868	21338	172	815	20051	147	758	18268	117	734	16426	101	702	14498	99	645	12883	91	594	11619	92	564	11052
12	Choanoflagellida/Metazoa	3851	216	25515	3997	214	25121	3736	199	23588	3151	188	21231	2740	186	18980	2233	172	16559	1782	150	14515	1304	143	12780	1108	141	12019
13	Metazoa	892	5740	20667	842	6261	19702	774	6369	17993	669	6219	15681	623	5899	13704	557	5596	11520	470	5159	9826	370	4821	8329	302	4665	7656
14	Myriazoa	1871	255	22283	1599	284	21017	1402	293	19102	1167	273	16575	939	272	14371	822	253	12089	645	228	10243	520	202	8647	477	186	7947
15	Parahoxozoa	3740	810	25213	2993	838	23172	2465	762	20805	2009	665	17919	1648	610	15409	1304	532	12861	1087	459	10871	916	381	9182	838	327	8458
16	Bilateria	5972	1446	29739	4724	1350	26546	3734	1289	23250	2871	1114	19676	2406	970	16845	1969	855	13975	1644	732	11783	1233	657	9758	1078	611	8925
17	Deuterostomia	766	8667	21838	615	8467	18694	453	7928	15775	370	7195	12851	327	6411	10761	260	5653	8582	198	4975	7006	147	4399	5506	126	4214	4837
18	Chordata	326	2541	19623	215	2252	16657	162	2009	13928	122	1690	11283	106	1467	9400	83	1205	7460	78	1023	6061	54	814	4746	54	698	4193
19	Olfactores	368	1314	18677	273	1128	15802	210	1006	13132	160	893	10550	126	770	8756	101	659	6902	91	592	5560	64	515	4295	54	485	3762
20	Vertebrata	704	1628	17753	549	1584	14767	390	1567	11955	293	1473	9370	227	1499	7484	159	1342	5719	129	1229	4460	102	1141	3256	96	1104	2754
21	Gnathostomata	1664	596	18821	1232	497	15502	982	380	12557	801	292	9879	658	207	7935	581	150	6150	507	122	4845	462	92	3626	439	102	3091
22	Euteleostomi	2670	223	21268	1847	222	17127	1370	192	13735	1047	159	10767	847	133	8649	669	103	6716	544	81	5308	422	67	3981	352	52	3391
23	Sarcopterygii	488	2007	19749	304	1624	15807	201	1315	12621	150	1008	9909	118	815	7952	95	678	6133	78	557	4829	48	469	3560	40	413	3018
24	Tetrapoda	469	564	19654	300	401	15706	208	289	12540	151	207	9853	112	153	7911	88	124	6097	83	112	4800	70	108	3522	68	100	2986
25	Amniota	1705	558	20801	1206	434	16478	878	311	13107	658	213	10298	545	184	8272	432	159	6370	351	143	5008	279	108	3693	247	106	3127
26	Mammalia	667	1862	19606	516	1447	15547	440	1177	12370	334	890	9742	280	714	7838	255	530	6095	199	469	4738	130	367	3456	104	326	2905
27	Theria	1133	1397	19342	742	1470	14819	488	1432	11426	354	1261	8835	288	1123	7003	256	903	5448	212	636	4314	193	367	3282	181	194	2892
28	Placentalia	2413	848	20907	1602	672	15749	1183	522	12087	875	463	9247	770	381	7392	693	307	5834	642	259	4697	587	181	3688	572	161	3303
29	Boreoeutheria	1791	1110	21588	1297	755	16291	986	493	12580	811	332	9726	752	239	7905	707	218	6323	654	159	5192	609	104	4193	591	112	3782
30	Euarchontoglires	416	3132	18872	286	2089	14488	188	1526	11242	141	1086	8781	120	870	7155	109	733	5699	100	604	4688	80	463	3810	73	386	3469
31	Euarchonta	75	2109	16838	51	1502	13037	39	1111	10170	34	758	8057	31	634	6552	32	493	5238	29	401	4316	29	260	3579	29	219	3279
32	Primates	234	791	16281	153	459	12731	124	280	10014	102	164	7995	90	123	6519	81	97	5222	71	87	4300	64	72	3571	58	60	3277
33	Haplorrhini	153	723	15711	89	512	12308	73	351	9736	53	249	7799	45	198	6366	37	154	5105	36	107	4229	30	88	3513	20	69	3228
34	Simiiformes	700	623	15788	578	451	12435	527	315	9948	483	227	8055	469	183	6652	451	138	5418	439	111	4557	434	67	3880	419	47	3600
35	Catarrhini	910	900	15798	799	654	12580	735	498	10185	688	375	8368	674	298	7028	655	232	5841	633	183	5007	627	120	4387	623	96	4127
36	Hominoidea	176	2405	13569	143	1659	11064	124	1149	9160	121	858	7631	114	765	6377	111	635	5317	106	526	4587	105	419	4073	103	360	3870
37	Hominidae	51	580	13040	53	463	10654	45	377	8828	41	316	7356	38	286	6129	31	256	5092	31	228	4390	30	213	3890	30	204	3696
38	Homininae	152	1156	12036	111	887	9878	101	699	8230	88	561	6883	80	531	5678	75	471	4696	71	413	4048	72	384	3578	71	367	3400
39	Hominini	15	544	11507	11	435	9454	9	359	7880	3	297	6589	2	262	5418	3	232	4467	3	205	3846	1	181	3398	1	168	3233
40	Homo_sapiens	39	2144	9402	34	1834	7654	29	1622	6287	27	1464	5152	26	1391	4053	22	1295	3194	22	1211	2657	22	1156	2264	21	1118	2136

## Sheet: Figure 1b - D. mel.
Figure 1b: Path to D. melanogaster - Number of Gained and Lost Gene Families depending on the c-value
Gained = the number of gained gene families in a phylostratum
Lost = the number of lost gene families in a phylostratum
Total = the total number of gene families in a phylostratum
n.a. = not available
See phylogeny in Supplementary Data 1 for reference.
		c = 0.8			c = 0.7			c = 0.6			c = 0.5			c = 0.4			c = 0.3			c = 0.2			c = 0.1			c = 0.0
Phylostratum		Gained	Lost	Total	Gained	Lost	Total	Gained	Lost	Total	Gained	Lost	Total	Gained	Lost	Total	Gained	Lost	Total	Gained	Lost	Total	Gained	Lost	Total	Gained	Lost	Total
1	Cellular_organisms	10942	n.a.	10942	11024	n.a.	11024	10893	n.a.	10893	10456	n.a.	10456	9979	n.a.	9979	9301	n.a.	9301	8815	n.a.	8815	8577	n.a.	8577	8496	n.a.	8496
2	DPANN/Euryarchaeota/TACK/Asgard_archaea/Eukaryota	295	n.a.	11237	290	n.a.	11314	260	n.a.	11153	246	n.a.	10702	232	n.a.	10211	218	n.a.	9519	215	n.a.	9030	208	n.a.	8785	204	n.a.	8700
3	Euryarchaeota/TACK/Asgard_archaea/Eukaryota	546	36	11747	505	31	11788	453	33	11573	423	24	11101	391	25	10577	390	34	9875	405	35	9400	403	30	9158	399	31	9068
4	TACK/Asgard_archaea/Eukaryota	190	1265	10672	179	1152	10815	168	1086	10655	170	997	10274	157	955	9779	142	910	9107	140	888	8652	138	866	8430	137	868	8337
5	Asgard_archaea/Eukaryota	84	1001	9755	84	937	9962	80	858	9877	64	828	9510	73	796	9056	65	764	8408	57	744	7965	58	746	7742	50	744	7643
6	Eukaryota	13881	1335	22301	13086	1225	21823	11750	1143	20484	10347	1038	18819	9002	978	17080	7806	943	15271	6688	924	13729	5781	909	12614	5336	914	12065
7	Amorpheae	763	1472	21592	741	1422	21142	705	1380	19809	609	1354	18074	577	1280	16377	495	1188	14578	440	1124	13045	406	1042	11978	376	1028	11413
8	Obazoa	268	466	21394	254	471	20925	235	467	19577	236	377	17933	193	345	16225	202	358	14422	183	319	12909	166	286	11858	180	268	11325
9	Opisthokonta	2461	179	23676	2256	191	22990	2133	198	21512	1827	203	19557	1619	195	17649	1402	184	15640	1247	172	13984	1098	178	12778	1044	176	12193
10	Holozoa	1202	2352	22526	1124	2104	22010	1061	1879	20694	1038	1716	18879	952	1558	17043	869	1410	15099	756	1311	13429	608	1264	12122	563	1232	11524
11	Filozoa	212	858	21880	196	868	21338	172	815	20051	147	758	18268	117	734	16426	101	702	14498	99	645	12883	91	594	11619	92	564	11052
12	Choanoflagellida/Metazoa	3851	216	25515	3997	214	25121	3736	199	23588	3151	188	21231	2740	186	18980	2233	172	16559	1782	150	14515	1304	143	12780	1108	141	12019
13	Metazoa	892	5740	20667	842	6261	19702	774	6369	17993	669	6219	15681	623	5899	13704	557	5596	11520	470	5159	9826	370	4821	8329	302	4665	7656
14	Myriazoa	1871	255	22283	1599	284	21017	1402	293	19102	1167	273	16575	939	272	14371	822	253	12089	645	228	10243	520	202	8647	477	186	7947
15	Parahoxozoa	3740	810	25213	2993	838	23172	2465	762	20805	2009	665	17919	1648	610	15409	1304	532	12861	1087	459	10871	916	381	9182	838	327	8458
16	Bilateria	5972	1446	29739	4724	1350	26546	3734	1289	23250	2871	1114	19676	2406	970	16845	1969	855	13975	1644	732	11783	1233	657	9758	1078	611	8925
17	Protostomia	1636	5660	25715	1387	4725	23208	1178	3983	20445	1001	3253	17424	825	2784	14886	727	2222	12480	614	1825	10572	536	1398	8896	483	1200	8208
18	Ecdysozoa	229	7552	18392	197	6932	16473	178	6125	14498	142	5291	12275	127	4575	10438	131	3896	8715	112	3340	7344	103	2864	6135	107	2701	5614
19	Arthropoda	757	850	18299	706	819	16360	632	841	14289	599	760	12114	548	735	10251	507	713	8509	444	670	7118	350	653	5832	318	624	5308
20	Mandibulata	229	1844	16684	184	1740	14804	154	1578	12865	126	1389	10851	116	1159	9208	106	1003	7612	91	800	6409	83	641	5274	75	582	4801
21	Pancrustacea	442	649	16477	390	532	14662	336	476	12725	308	404	10755	255	355	9108	242	300	7554	211	271	6349	190	251	5213	181	232	4750
22	Insecta	717	1303	15891	628	1181	14109	572	1060	12237	484	951	10288	450	850	8708	405	783	7176	351	757	5943	322	700	4835	306	648	4408
23	Eumetabola	949	353	16487	767	298	14578	649	271	12615	580	252	10616	501	244	8965	398	200	7374	337	190	6090	292	151	4976	261	134	4535
24	Holometabola/Psocodea	290	1529	15248	233	1394	13417	196	1232	11579	177	1101	9692	161	995	8131	161	838	6697	138	735	5493	125	597	4504	114	546	4103
25	Holometabola	652	325	15575	485	257	13645	376	218	11737	317	207	9802	283	167	8247	250	167	6780	194	158	5529	149	133	4520	135	141	4097
26	Aparaglossata	790	1460	14905	639	1284	13000	536	1129	11144	445	977	9270	371	869	7749	298	741	6337	242	601	5170	198	537	4181	171	492	3776
27	Mecopterida	289	2679	12515	229	2348	10881	165	1921	9388	132	1556	7846	107	1308	6548	90	1093	5334	71	888	4353	55	700	3536	49	634	3191
28	Diptera	803	2181	11137	638	1816	9703	516	1584	8320	437	1323	6960	340	1137	5751	294	1002	4626	259	806	3806	228	639	3125	217	584	2824
29	Bibionomorpha/Cyclorrhapha	144	1537	9744	103	1273	8533	84	1130	7274	87	994	6053	73	887	4937	66	761	3931	58	692	3172	51	562	2614	44	483	2385
30	Cyclorrhapha	727	1450	9021	571	1389	7715	416	1291	6399	366	1126	5293	287	994	4230	257	831	3357	217	693	2696	199	587	2226	193	549	2029
31	Calyptratae/Drosophila	525	532	9014	403	355	7763	339	263	6475	317	211	5399	283	172	4341	265	147	3475	242	143	2795	227	131	2322	214	127	2116
32	Drosophila	1651	601	10064	1301	555	8509	1105	498	7082	983	436	5946	875	426	4790	788	393	3870	736	358	3173	682	322	2682	666	294	2488
33	Sophophora	256	303	10017	206	225	8490	173	190	7065	146	161	5931	138	124	4804	130	104	3896	126	81	3218	121	65	2738	109	62	2535
34	Obscura/Melanogaster_group	483	231	10269	422	161	8751	374	133	7306	326	101	6156	318	65	5057	283	52	4127	261	55	3424	214	46	2906	197	40	2692
35	Drosophila_melanogaster_group	263	962	9570	201	755	8197	179	600	6885	161	459	5858	152	406	4803	137	330	3934	138	250	3312	135	198	2843	134	154	2672
36	Drosophila_melanogaster_subgroup	493	224	9839	386	191	8392	326	127	7084	281	121	6018	256	101	4958	241	97	4078	236	85	3463	231	76	2998	232	85	2819
37	Drosophila_similans/sechellia/melanogaster_group	133	294	9678	106	248	8250	96	206	6974	85	177	5926	78	135	4901	75	103	4050	73	91	3445	72	57	3013	69	46	2842
38	Drosophila_melanogaster	4	1181	8501	4	1070	7184	4	914	6064	2	800	5128	2	719	4184	2	597	3455	2	446	3001	3	317	2699	2	261	2583

## Sheet: Figure 1c - S.cer.
Figure 1c: Path to S. cerevisiae - Number of Gained and Lost Gene Families depnding on the c-value
Gained = the number of gained gene families in a phylostratum
Lost = the number of lost gene families in a phylostratum
Total = the total number of gene families in a phylostratum
n.a. = not available
See phylogeny in Supplementary Data 1 for reference.
		c = 0.8			c = 0.7			c = 0.6			c = 0.5			c = 0.4			c = 0.3			c = 0.2			c = 0.1			c = 0.0
Phylostratum		Gained	Lost	Total	Gained	Lost	Total	Gained	Lost	Total	Gained	Lost	Total	Gained	Lost	Total	Gained	Lost	Total	Gained	Lost	Total	Gained	Lost	Total	Gained	Lost	Total
1	Cellular_organisms	10942	n.a.	10942	11024	n.a.	11024	10893	n.a.	10893	10456	n.a.	10456	9979	n.a.	9979	9301	n.a.	9301	8815	n.a.	8815	8577	n.a.	8577	8496	n.a.	8496
2	DPANN/Euryarchaeota/TACK/Asgard_archaea/Eukaryota	295	n.a.	11237	290	n.a.	11314	260	n.a.	11153	246	n.a.	10702	232	n.a.	10211	218	n.a.	9519	215	n.a.	9030	208	n.a.	8785	204	n.a.	8700
3	Euryarchaeota/TACK/Asgard_archaea/Eukaryota	546	36	11747	505	31	11788	453	33	11573	423	24	11101	391	25	10577	390	34	9875	405	35	9400	403	30	9158	399	31	9068
4	TACK/Asgard_archaea/Eukaryota	190	1265	10672	179	1152	10815	168	1086	10655	170	997	10274	157	955	9779	142	910	9107	140	888	8652	138	866	8430	137	868	8337
5	Asgard_archaea/Eukaryota	84	1001	9755	84	937	9962	80	858	9877	64	828	9510	73	796	9056	65	764	8408	57	744	7965	58	746	7742	50	744	7643
6	Eukaryota	13881	1335	22301	13086	1225	21823	11750	1143	20484	10347	1038	18819	9002	978	17080	7806	943	15271	6688	924	13729	5781	909	12614	5336	914	12065
7	Amorpheae	763	1472	21592	741	1422	21142	705	1380	19809	609	1354	18074	577	1280	16377	495	1188	14578	440	1124	13045	406	1042	11978	376	1028	11413
8	Obazoa	268	466	21394	254	471	20925	235	467	19577	236	377	17933	193	345	16225	202	358	14422	183	319	12909	166	286	11858	180	268	11325
9	Opisthokonta	2461	179	23676	2256	191	22990	2133	198	21512	1827	203	19557	1619	195	17649	1402	184	15640	1247	172	13984	1098	178	12778	1044	176	12193
10	Holomycota	39	13535	10180	44	13493	9541	27	12736	8803	32	11687	7902	22	10699	6972	28	9547	6121	32	8483	5533	24	7728	5074	22	7341	4874
11	Fungi	134	180	10134	117	177	9481	116	172	8747	107	160	7849	116	146	6942	119	131	6109	102	145	5490	100	137	5037	91	123	4842
12	Fungi_1	179	422	9891	168	434	9215	152	417	8482	123	444	7528	113	406	6649	102	372	5839	80	373	5197	85	347	4775	80	339	4583
13	Fungi_2	303	204	9990	251	177	9289	216	169	8529	188	146	7570	173	143	6679	176	124	5891	165	121	5241	153	111	4817	153	110	4626
14	Fungi_3	687	892	9785	590	886	8993	486	811	8204	452	745	7277	394	691	6382	341	672	5560	314	643	4912	290	595	4512	275	603	4298
15	Dikarya	657	1777	8665	564	1661	7896	498	1528	7174	432	1401	6308	385	1265	5502	358	1140	4778	321	1010	4223	299	915	3896	303	869	3732
16	Ascomycota	567	1248	7984	445	1247	7094	395	1142	6427	341	993	5656	364	904	4962	306	797	4287	279	679	3823	286	597	3585	283	557	3458
17	Saccharo/Pezizomycotina	353	514	7823	306	418	6982	244	369	6302	201	374	5483	176	316	4822	163	286	4164	154	266	3711	142	260	3467	147	258	3347
18	Saccharomycotina	122	2326	5619	90	2157	4915	73	2047	4328	81	1790	3774	73	1659	3236	74	1519	2719	69	1399	2381	78	1350	2195	77	1287	2137
19	Saccharomycotina_1	87	511	5195	76	465	4526	53	420	3961	45	399	3420	38	369	2905	31	320	2430	33	307	2107	32	302	1925	34	290	1881
20	Saccharomycotina_2	219	156	5258	161	121	4566	128	104	3985	100	97	3423	90	101	2894	86	93	2423	90	89	2108	83	85	1923	83	76	1888
21	Saccharomycotina_3	666	394	5530	559	327	4798	443	290	4138	398	285	3536	349	260	2983	321	259	2485	306	251	2163	301	235	1989	290	228	1950
22	Phaffomycetaceae/Saccharomycetaceae	98	972	4656	79	824	4053	56	714	3480	47	599	2984	45	560	2468	43	485	2043	41	470	1734	36	447	1578	36	451	1535
23	Saccharomycodaceae/mycetaceae	67	965	3758	56	784	3325	62	652	2890	54	563	2475	51	491	2028	52	439	1656	51	387	1398	49	352	1275	47	343	1239
24	Saccharomycetaceae	560	245	4073	459	219	3565	375	175	3090	350	188	2637	314	178	2164	295	172	1779	280	144	1534	270	136	1409	269	138	1370
25	Saccharomycetaceae_2	154	163	4064	105	134	3536	90	129	3051	77	111	2603	77	102	2139	66	89	1756	60	84	1510	60	88	1381	59	86	1343
26	Saccharomycetaceae_3	50	131	3983	34	91	3479	21	83	2989	17	70	2550	15	76	2078	16	79	1693	16	72	1454	18	69	1330	17	73	1287
27	Kazachstania/Naumovozyma/Saccharomyces	44	199	3828	30	165	3344	29	141	2877	27	138	2439	27	125	1980	22	104	1611	24	109	1369	23	100	1253	20	95	1212
28	Saccharomyces	185	313	3700	135	227	3252	120	193	2804	103	180	2362	94	176	1898	90	177	1524	87	177	1279	88	182	1159	88	178	1122
29	Arboricola_clade	13	35	3678	8	29	3231	8	20	2792	8	17	2353	7	16	1889	5	13	1516	5	9	1275	3	9	1153	3	9	1116
30	Cerevisiae_clade	14	4	3688	17	0	3248	15	0	2807	13	0	2366	13	0	1902	13	0	1529	13	0	1288	13	0	1166	12	0	1128
31	Saccharomyces_cerevisiae	32	37	3683	29	26	3251	29	20	2816	26	16	2376	27	16	1913	26	14	1541	24	13	1299	21	12	1175	21	9	1140

## Sheet: Figure 1d - A. thal.
Figure 1d: Path to A. thaliana - Number of Gained and Lost Gene Families depending on the c-value
Gained = the number of gained gene families in a phylostratum
Lost = the number of lost gene families in a phylostratum
Gained Sum = the sum of gained gene families in the range from the first phylostratum to the current phylostratum
Lost Sum = the sum of lost gene families in the range from the third phylostratum to the current phylostratum
Total = the total number of gene families in a phylostratum
n.a. = not available
See phylogeny in Supplementary Data 1 for reference.
		c = 0.8			c = 0.7			c = 0.6			c = 0.5			c = 0.4			c = 0.3			c = 0.2			c = 0.1			c = 0.0
Phylostratum		Gained	Lost	Total	Gained	Lost	Total	Gained	Lost	Total	Gained	Lost	Total	Gained	Lost	Total	Gained	Lost	Total	Gained	Lost	Total	Gained	Lost	Total	Gained	Lost	Total
1	Cellular_organisms	10942	n.a.	10942	11024	n.a.	11024	10893	n.a.	10893	10456	n.a.	10456	9979	n.a.	9979	9301	n.a.	9301	8815	n.a.	8815	8577	n.a.	8577	8496	n.a.	8496
2	DPANN/Euryarchaeota/TACK/Asgard_archaea/Eukaryota	295	n.a.	11237	290	n.a.	11314	260	n.a.	11153	246	n.a.	10702	232	n.a.	10211	218	n.a.	9519	215	n.a.	9030	208	n.a.	8785	204	n.a.	8700
3	Euryarchaeota/TACK/Asgard_archaea/Eukaryota	546	36	11747	505	31	11788	453	33	11573	423	24	11101	391	25	10577	390	34	9875	405	35	9400	403	30	9158	399	31	9068
4	TACK/Asgard_archaea/Eukaryota	190	1265	10672	179	1152	10815	168	1086	10655	170	997	10274	157	955	9779	142	910	9107	140	888	8652	138	866	8430	137	868	8337
5	Asgard_archaea/Eukaryota	84	1001	9755	84	937	9962	80	858	9877	64	828	9510	73	796	9056	65	764	8408	57	744	7965	58	746	7742	50	744	7643
6	Eukaryota	13881	1335	22301	13086	1225	21823	11750	1143	20484	10347	1038	18819	9002	978	17080	7806	943	15271	6688	924	13729	5781	909	12614	5336	914	12065
7	Excavata/Diaphoretickes	189	3886	18604	186	4052	17957	178	4142	16520	184	4143	14860	189	4116	13153	182	3965	11488	177	3854	10052	172	3834	8952	167	3779	8453
8	Diaphoretickes	856	798	18662	844	770	18031	717	770	16467	689	744	14805	697	699	13151	657	685	11460	652	683	10021	606	622	8936	586	635	8404
9	Archaeplastida	155	3403	15414	124	3631	14524	110	3627	12950	81	3631	11255	58	3466	9743	55	3353	8162	52	3130	6943	39	2974	6001	45	2896	5553
10	Viridiplantae	1621	641	16394	1342	610	15256	1154	633	13471	947	656	11546	765	699	9809	642	698	8106	497	712	6728	395	716	5680	338	685	5206
11	Streptophyta	786	2576	14604	758	2559	13455	645	2406	11710	525	2117	9954	473	1965	8317	376	1662	6820	342	1455	5615	332	1297	4715	325	1204	4327
12	Charophyceae/Embriophyta	326	643	14287	309	608	13156	272	565	11417	245	515	9684	198	518	7997	182	480	6522	151	447	5319	132	439	4408	134	417	4044
13	Embriophyta	1661	306	15642	1362	356	14162	1138	358	12197	924	356	10252	804	306	8495	658	300	6880	562	269	5612	517	249	4676	474	229	4289
14	Tracheophyta	562	625	15579	406	601	13967	298	598	11897	244	560	9936	197	511	8181	154	501	6533	126	476	5262	108	440	4344	107	415	3981
15	Spermatophyta	3380	485	18474	2930	443	16454	2417	373	13941	1964	352	11548	1666	326	9521	1324	282	7575	999	263	5998	700	249	4795	632	235	4378
16	Angiosperms	1289	1157	18606	1088	1043	16499	888	956	13873	777	826	11499	610	694	9437	552	601	7526	481	490	5989	393	392	4796	367	373	4372
17	Mesangiospermae	2352	187	20771	1947	172	18274	1619	147	15345	1406	136	12769	1250	110	10577	1146	104	8568	955	74	6870	803	70	5529	739	62	5049
18	Magnoliids/eudicots	640	630	20781	471	582	18163	353	498	15200	255	426	12598	199	375	10401	162	358	8372	151	323	6698	114	267	5376	107	263	4893
19	Eudicots	2039	183	22637	1267	144	19286	954	115	16039	706	102	13202	590	93	10898	504	83	8793	434	64	7068	350	59	5667	319	52	5160
20	Core_eudicots	3317	585	25369	2717	442	21561	2220	318	17941	1799	229	14772	1547	209	12236	1331	181	9943	1084	155	7997	859	130	6396	774	136	5798
21	Superrosids	528	1623	24274	448	1425	20584	398	1295	17044	356	1116	14012	329	1000	11565	274	930	9287	224	806	7415	178	768	5806	159	729	5228
22	Rosids	448	347	24375	307	343	20548	290	296	17038	207	257	13962	182	240	11507	132	205	9214	108	166	7357	87	112	5781	80	93	5215
23	Eurosids	3415	370	27420	2646	309	22885	1941	274	18705	1491	228	15225	1266	188	12585	1110	156	10168	896	121	8132	709	122	6368	623	126	5712
24	Malvids	207	6622	21005	163	5647	17401	118	4701	14122	92	4007	11310	89	3408	9266	63	2816	7415	63	2372	5823	47	1856	4559	43	1663	4092
25	Sapindales/Malvales/Brassicales	110	1033	20082	57	867	16591	41	723	13440	23	620	10713	17	587	8696	16	505	6926	7	414	5416	7	360	4206	6	325	3773
26	Malvales/Brassicales	338	574	19846	235	380	16446	189	273	13356	159	206	10666	126	154	8668	101	121	6906	68	104	5380	50	87	4169	42	74	3741
27	Brassicales	79	3759	16166	51	3004	13493	42	2409	10989	31	1907	8790	23	1630	7061	19	1424	5501	18	1191	4207	12	1011	3170	12	923	2830
28	Cleomaceae/Brassicaceae	311	1113	15364	234	882	12845	201	657	10533	167	497	8460	141	372	6830	125	289	5337	120	228	4099	113	152	3131	114	137	2807
29	Brassicaceae	1447	369	16442	1139	247	13737	1005	169	11369	821	146	9135	750	106	7474	673	86	5924	578	87	4590	540	80	3591	525	71	3261
30	Camelineae	634	3880	13196	532	3409	10860	468	2804	9033	434	2274	7295	383	1947	5910	360	1567	4717	344	1182	3752	331	804	3118	331	678	2914
31	Arabidopsis	180	2510	10866	170	1821	9209	155	1357	7831	155	993	6457	147	788	5269	163	636	4244	163	441	3474	154	311	2961	152	252	2814
32	Arabidopsis_thaliana	50	2602	8314	55	2117	7147	50	1678	6203	44	1314	5187	42	1151	4160	45	984	3305	46	792	2728	46	649	2358	44	601	2257

## Sheet: Figure 2a - H. sap.
Figure 2a: Path to H. sapiens - the log2 values of the gene family gain and loss ratio depending on the c-value
Gained = the number of gained gene families in a phylostratum
Lost = the number of lost gene families in a phylostratum
log2(Gained/Lost) = the logarithm to the base 2 of the ratio of Gained and Lost
n.a. = not available
See phylogeny in Supplementary Data 1 for reference.
		c = 0.8
Phylostratum		Gained	Lost	log2(Gained/Lost)	GF Gain circle radius	GF Loss circle radius
1	Cellular_organisms	10942	n.a.	n.a.	10.942	n.a.
2	DPANN/Euryarchaeota/TACK/Asgard_archaea/Eukaryota	295	n.a.	n.a.	0.295	n.a.
3	Euryarchaeota/TACK/Asgard_archaea/Eukaryota	546	36	3.92283	0.546	0.036
4	TACK/Asgard_archaea/Eukaryota	190	1265	-2.73507	0.19	1.265
5	Asgard_archaea/Eukaryota	84	1001	-3.57491	0.084	1.001
6	Eukaryota	13881	1335	3.3782	13.881	1.335
7	Amorpheae	763	1472	-0.948023	0.763	1.472
8	Obazoa	268	466	-0.798097	0.268	0.466
9	Opisthokonta	2461	179	3.78121	2.461	0.179
10	Holozoa	1202	2352	-0.968451	1.202	2.352
11	Filozoa	212	858	-2.01691	0.212	0.858
12	Choanoflagellida/Metazoa	3851	216	4.15613	3.851	0.216
13	Metazoa	892	5740	-2.68594	0.892	5.74
14	Myriazoa	1871	255	2.87524	1.871	0.255
15	Parahoxozoa	3740	810	2.20704	3.74	0.81
16	Bilateria	5972	1446	2.04615	5.972	1.446
17	Deuterostomia	766	8667	-3.50012	0.766	8.667
18	Chordata	326	2541	-2.96245	0.326	2.541
19	Olfactores	368	1314	-1.83619	0.368	1.314
20	Vertebrata	704	1628	-1.20945	0.704	1.628
21	Gnathostomata	1664	596	1.48127	1.664	0.596
22	Euteleostomi	2670	223	3.58172	2.67	0.223
23	Sarcopterygii	488	2007	-2.04009	0.488	2.007
24	Tetrapoda	469	564	-0.266107	0.469	0.564
25	Amniota	1705	558	1.61143	1.705	0.558
26	Mammalia	667	1862	-1.48109	0.667	1.862
27	Theria	1133	1397	-0.302184	1.133	1.397
28	Placentalia	2413	848	1.50869	2.413	0.848
29	Boreoeutheria	1791	1110	0.690206	1.791	1.11
30	Euarchontoglires	416	3132	-2.91243	0.416	3.132
31	Euarchonta	75	2109	-4.81352	0.075	2.109
32	Primates	234	791	-1.75717	0.234	0.791
33	Haplorrhini	153	723	-2.24046	0.153	0.723
34	Simiiformes	700	623	0.168123	0.7	0.623
35	Catarrhini	910	900	0.0159415	0.91	0.9
36	Hominoidea	176	2405	-3.77239	0.176	2.405
37	Hominidae	51	580	-3.50748	0.051	0.58
38	Homininae	152	1156	-2.927	0.152	1.156
39	Hominini	15	544	-5.18057	0.015	0.544
40	Homo_sapiens	39	2144	-5.78069	0.039	2.144

## Sheet: Figure 2b - D. mel.
Figure 2b: Path to D. melanogaster - the log2 values of the gene family gain and loss ratio depending on the c-value
Gained = the number of gained gene families in a phylostratum
Lost = the number of lost gene families in a phylostratum
log2(Gained/Lost) = the logarithm to the base 2 of the ratio of Gained and Lost
n.a. = not available
See phylogeny in Supplementary Data 1 for reference.
		c = 0.8
Phylostratum		Gained	Lost	log2(Gained/Lost)	GF Gain circle radius	GF Loss circle radius
1	Cellular_organisms	10942	n.a.	n.a.	10.942	n.a.
2	DPANN/Euryarchaeota/TACK/Asgard_archaea/Eukaryota	295	n.a.	n.a.	0.295	n.a.
3	Euryarchaeota/TACK/Asgard_archaea/Eukaryota	546	36	3.92283	0.546	0.036
4	TACK/Asgard_archaea/Eukaryota	190	1265	-2.73507	0.19	1.265
5	Asgard_archaea/Eukaryota	84	1001	-3.57491	0.084	1.001
6	Eukaryota	13881	1335	3.3782	13.881	1.335
7	Amorpheae	763	1472	-0.948023	0.763	1.472
8	Obazoa	268	466	-0.798097	0.268	0.466
9	Opisthokonta	2461	179	3.78121	2.461	0.179
10	Holozoa	1202	2352	-0.968451	1.202	2.352
11	Filozoa	212	858	-2.01691	0.212	0.858
12	Choanoflagellida/Metazoa	3851	216	4.15613	3.851	0.216
13	Metazoa	892	5740	-2.68594	0.892	5.74
14	Myriazoa	1871	255	2.87524	1.871	0.255
15	Parahoxozoa	3740	810	2.20704	3.74	0.81
16	Bilateria	5972	1446	2.04615	5.972	1.446
17	Protostomia	1636	5660	-1.79063	1.636	5.66
18	Ecdysozoa	229	7552	-5.04344	0.229	7.552
19	Arthropoda	757	850	-0.16717	0.757	0.85
20	Mandibulata	229	1844	-3.00942	0.229	1.844
21	Pancrustacea	442	649	-0.554172	0.442	0.649
22	Insecta	717	1303	-0.861792	0.717	1.303
23	Eumetabola	949	353	1.42674	0.949	0.353
24	Holometabola/Psocodea	290	1529	-2.39846	0.29	1.529
25	Holometabola	652	325	1.00443	0.652	0.325
26	Aparaglossata	790	1460	-0.886044	0.79	1.46
27	Mecopterida	289	2679	-3.21255	0.289	2.679
28	Diptera	803	2181	-1.44152	0.803	2.181
29	Bibionomorpha/Cyclorrhapha	144	1537	-3.41598	0.144	1.537
30	Cyclorrhapha	727	1450	-0.996026	0.727	1.45
31	Calyptratae/Drosophila	525	532	-0.0191088	0.525	0.532
32	Drosophila	1651	601	1.4579	1.651	0.601
33	Sophophora	256	303	-0.243174	0.256	0.303
34	Obscura/Melanogaster_group	483	231	1.06413	0.483	0.231
35	Drosophila_melanogaster_group	263	962	-1.87097	0.263	0.962
36	Drosophila_melanogaster_subgroup	493	224	1.13809	0.493	0.224
37	Drosophila_similans/sechellia/melanogaster_group	133	294	-1.14439	0.133	0.294
38	Drosophila_melanogaster	4	1181	-8.20579	0.004	1.181

## Sheet: Figure 2c - S.cer.
Figure 2c: Path to S. cerevisiae - the log2 values of the gene family gain and loss ratio depending on the c-value
Gained = the number of gained gene families in a phylostratum
Lost = the number of lost gene families in a phylostratum
log2(Gained/Lost) = the logarithm to the base 2 of the ratio of Gained and Lost
n.a. = not available
See phylogeny in Supplementary Data 1 for reference.
		c = 0.8
Phylostratum		Gained	Lost	log2(Gained/Lost)	GF Gain circle radius	GF Loss circle radius
1	Cellular_organisms	10942	0	n.a.	10.942	n.a.
2	DPANN/Euryarchaeota/TACK/Asgard_archaea/Eukaryota	295	0	n.a.	0.295	n.a.
3	Euryarchaeota/TACK/Asgard_archaea/Eukaryota	546	36	3.92283	0.546	0.036
4	TACK/Asgard_archaea/Eukaryota	190	1265	-2.73507	0.19	1.265
5	Asgard_archaea/Eukaryota	84	1001	-3.57491	0.084	1.001
6	Eukaryota	13881	1335	3.3782	13.881	1.335
7	Amorpheae	763	1472	-0.948023	0.763	1.472
8	Obazoa	268	466	-0.798097	0.268	0.466
9	Opisthokonta	2461	179	3.78121	2.461	0.179
10	Holomycota	39	13535	-8.43901	0.039	13.535
11	Fungi	134	180	-0.425764	0.134	0.18
12	Fungi_1	179	422	-1.23728	0.179	0.422
13	Fungi_2	303	204	0.570749	0.303	0.204
14	Fungi_3	687	892	-0.376734	0.687	0.892
15	Dikarya	657	1777	-1.43548	0.657	1.777
16	Ascomycota	567	1248	-1.1382	0.567	1.248
17	Saccharo/Pezizomycotina	353	514	-0.5421	0.353	0.514
18	Saccharomycotina	122	2326	-4.2529	0.122	2.326
19	Saccharomycotina_1	87	511	-2.55424	0.087	0.511
20	Saccharomycotina_2	219	156	0.489385	0.219	0.156
21	Saccharomycotina_3	666	394	0.757327	0.666	0.394
22	Phaffomycetaceae/Saccharomycetaceae	98	972	-3.3101	0.098	0.972
23	Saccharomycodaceae/mycetaceae	67	965	-3.8483	0.067	0.965
24	Saccharomycetaceae	560	245	1.19265	0.56	0.245
25	Saccharomycetaceae_2	154	163	-0.0819416	0.154	0.163
26	Saccharomycetaceae_3	50	131	-1.38957	0.05	0.131
27	Kazachstania/Naumovozyma/Saccharomyces	44	199	-2.17719	0.044	0.199
28	Saccharomyces	185	313	-0.758637	0.185	0.313
29	Arboricola_clade	13	35	-1.42884	0.013	0.035
30	Cerevisiae_clade	14	4	1.80735	0.014	0.004
31	Saccharomyces_cerevisiae	32	37	-0.209453	0.032	0.037

## Sheet: Figure 2d - A. thal.
Figure 2d: Path to A. thaliana - the log2 values of the gene family gain and loss ratio depending on the c-value
Gained = the number of gained gene families in a phylostratum
Lost = the number of lost gene families in a phylostratum
Gained Sum = the sum of gained gene families in the range from the first phylostratum to the current phylostratum
Lost Sum = the sum of lost gene families in the range from the third phylostratum to the current phylostratum
log2(Gained/Lost) = the logarithm to the base 2 of the ratio of Gained and Lost
n.a. = not available
See phylogeny in Supplementary Data 1 for reference.
		c = 0.8
Phylostratum		Gained	Lost	log2(Gained/Lost)	GF Gain circle radius	GF Loss circle radius
1	Cellular_organisms	10942	0	n.a.	10.942	n.a.
2	DPANN/Euryarchaeota/TACK/Asgard_archaea/Eukaryota	295	0	n.a.	0.295	n.a.
3	Euryarchaeota/TACK/Asgard_archaea/Eukaryota	546	36	3.92283	0.546	0.036
4	TACK/Asgard_archaea/Eukaryota	190	1265	-2.73507	0.19	1.265
5	Asgard_archaea/Eukaryota	84	1001	-3.57491	0.084	1.001
6	Eukaryota	13881	1335	3.3782	13.881	1.335
7	Excavata/Diaphoretickes	189	3886	-4.36183	0.189	3.886
8	Diaphoretickes	856	798	0.101222	0.856	0.798
9	Archaeplastida	155	3403	-4.45647	0.155	3.403
10	Viridiplantae	1621	641	1.33849	1.621	0.641
11	Streptophyta	786	2576	-1.71253	0.786	2.576
12	Charophyceae/Embriophyta	326	643	-0.979947	0.326	0.643
13	Embriophyta	1661	306	2.44045	1.661	0.306
14	Tracheophyta	562	625	-0.153286	0.562	0.625
15	Spermatophyta	3380	485	2.80097	3.38	0.485
16	Angiosperms	1289	1157	0.155863	1.289	1.157
17	Mesangiospermae	2352	187	3.65278	2.352	0.187
18	Magnoliids/eudicots	640	630	0.0227201	0.64	0.63
19	Eudicots	2039	183	3.47795	2.039	0.183
20	Core_eudicots	3317	585	2.50337	3.317	0.585
21	Superrosids	528	1623	-1.62005	0.528	1.623
22	Rosids	448	347	0.368563	0.448	0.347
23	Eurosids	3415	370	3.20629	3.415	0.37
24	Malvids	207	6622	-4.99956	0.207	6.622
25	Sapindales/Malvales/Brassicales	110	1033	-3.23126	0.11	1.033
26	Malvales/Brassicales	338	574	-0.764027	0.338	0.574
27	Brassicales	79	3759	-5.57235	0.079	3.759
28	Cleomaceae/Brassicaceae	311	1113	-1.83947	0.311	1.113
29	Brassicaceae	1447	369	1.97137	1.447	0.369
30	Camelineae	634	3880	-2.6135	0.634	3.88
31	Arabidopsis	180	2510	-3.80162	0.18	2.51
32	Arabidopsis_thaliana	50	2602	-5.70155	0.05	2.602

## Sheet: Fig. 3 - H.sap, COG, c=0.8 gain
Figure 3: The enrichment of COG functional categories in gained and lost gene families along the H. sapiens lineage.
GAIN
c=0.8 (the gene families were reconstructed with the MMseqs2 cluster program using a c-value of 0.8)
quant = the number of successes in sample (the total number of assignments of a given category for a given phylostratum)
sample = the sample size (the total number of assigned categories for a given phylostratum)
hit = the number of successes in population (the total number of assignments of a given category over all phylostrata)
total = the population size (the total number of assigned categories over all phylostrata)
nan = not a number (log_odds cannot be calculated)
log_odds: To simplify graphical presentation, we set the upper bound of log-odds values to 4.0; this means that all significant log-odds values > 4.0 are presented in a respective figure as 4.0. If quant equals sample or quant equals hit, then division by zero prevents calculating exact log-odd values. In these instances, we also set log-odds to the upper bound of 4.0.
Phylostratum	COG	COG_description	quant	sample	hit	total	p_value	p_value_adjusted	log_odds
1	D	Cell cycle control, cell division, chromosome partitioning	326	19175	2209	92424	3.43662e-13	3.54748e-12	-0.60934
	M	Cell wall/membrane/envelope biogenesis	1056	19175	2137	92424	8.26048e-195	1.13287e-192	1.9601
	N	Cell motility	244	19175	375	92424	1.22813e-76	5.89505e-75	2.84679
	O	Post-translational modification, protein turnover, and chaperones	1076	19175	7457	92424	3.80831e-48	1.21866e-46	-0.682698
	T	Signal transduction mechanisms	958	19175	11241	92424	1.09586e-302	3.50676e-300	-1.6348
	U	Intracellular trafficking, secretion, and vesicular transport	616	19175	4792	92424	4.3703e-48	1.35338e-46	-0.865117
	V	Defense mechanisms	399	19175	1228	92424	5.44006e-22	1.00432e-20	0.892515
	W	Extracellular structures	29	19175	868	92424	3.67735e-51	1.21733e-49	-2.9354
	Y	Nuclear structure	12	19175	263	92424	1.16327e-13	1.22718e-12	-2.45705
	Z	Cytoskeleton	133	19175	2856	92424	3.63577e-137	2.68487e-135	-2.46673
	A	RNA processing and modification	170	19175	2547	92424	1.15585e-88	5.84007e-87	-1.9067
	B	Chromatin structure and dynamics	84	19175	1359	92424	1.82814e-51	6.2679e-50	-2.00938
	J	Translation, ribosomal structure and biogenesis	966	19175	3738	92424	2.44671e-14	2.79624e-13	0.431669
	K	Transcription	991	19175	6887	92424	6.75111e-45	1.8003e-43	-0.683707
	L	Replication, recombination and repair	1070	19175	4772	92424	0.00385247	0.0114689	0.150906
	C	Energy production and conversion	1422	19175	3177	92424	1.5268e-210	2.44288e-208	1.70621
	E	Amino acid transport and metabolism	1522	19175	3700	92424	8.9705e-182	9.56853e-180	1.49231
	F	Nucleotide transport and metabolism	859	19175	1642	92424	3.16319e-178	3.03666e-176	2.11785
	G	Carbohydrate transport and metabolism	1440	19175	3930	92424	1.4314e-121	9.16098e-120	1.20624
	H	Coenzyme transport and metabolism	1304	19175	2294	92424	1e-321	4.79046e-319	2.413
	I	Lipid transport and metabolism	841	19175	2924	92424	1.94864e-25	4.06673e-24	0.648181
	P	Inorganic ion transport and metabolism	951	19175	2993	92424	1.1257e-46	3.17846e-45	0.863714
	Q	Secondary metabolites biosynthesis, transport, and catabolism	800	19175	1962	92424	5.73452e-92	3.23832e-90	1.43346
	no_annotation	Cluster without assigned function	1906	19175	17073	92424	7.69615e-287	1.84708e-284	-1.24241
2	D	Cell cycle control, cell division, chromosome partitioning	6	416	2209	92424	0.260332	0.400511	-0.745263
	M	Cell wall/membrane/envelope biogenesis	13	416	2137	92424	0.341665	0.501527	0.449012
	N	Cell motility	5	416	375	92424	0.0564652	0.115333	1.59121
	O	Post-translational modification, protein turnover, and chaperones	18	416	7457	92424	0.00347062	0.0106089	-0.959751
	T	Signal transduction mechanisms	12	416	11241	92424	2.0718e-11	1.82471e-10	-2.2265
	U	Intracellular trafficking, secretion, and vesicular transport	12	416	4792	92424	0.0325786	0.0727643	-0.88354
	V	Defense mechanisms	10	416	1228	92424	0.107139	0.195167	0.87654
	W	Extracellular structures	v	416	868	92424	0.0391224	0.0842097	nan
	Y	Nuclear structure	0	416	263	92424	0.609586	0.767982	nan
	Z	Cytoskeleton	3	416	2856	92424	0.00204635	0.00670476	-2.13927
	A	RNA processing and modification	11	416	2547	92424	1.04633	1	-0.0615369
	B	Chromatin structure and dynamics	2	416	1359	92424	0.110655	0.200054	-1.63166
	J	Translation, ribosomal structure and biogenesis	109	416	3738	92424	1.10043e-55	4.37317e-54	3.11215
	K	Transcription	36	416	6887	92424	0.395078	0.559403	0.235808
	L	Replication, recombination and repair	44	416	4772	92424	1.33468e-05	6.18981e-05	1.12662
	C	Energy production and conversion	9	416	3177	92424	0.183123	0.304148	-0.689395
	E	Amino acid transport and metabolism	15	416	3700	92424	0.799818	0.922867	-0.157515
	F	Nucleotide transport and metabolism	12	416	1642	92424	0.141522	0.248375	0.719779
	G	Carbohydrate transport and metabolism	11	416	3930	92424	0.117298	0.211268	-0.711942
	H	Coenzyme transport and metabolism	11	416	2294	92424	0.916354	1	0.0941608
	I	Lipid transport and metabolism	6	416	2924	92424	0.0435571	0.0922848	-1.16231
	P	Inorganic ion transport and metabolism	11	416	2993	92424	0.605553	0.763904	-0.302472
	Q	Secondary metabolites biosynthesis, transport, and catabolism	5	416	1962	92424	0.246227	0.38187	-0.83704
	no_annotation	Cluster without assigned function	55	416	17073	92424	0.00511486	0.0146139	-0.574859
3	D	Cell cycle control, cell division, chromosome partitioning	12	678	2209	92424	0.351553	0.513999	-0.445345
	M	Cell wall/membrane/envelope biogenesis	15	678	2137	92424	0.996178	1	-0.0655859
	N	Cell motility	10	678	375	92424	0.00104622	0.00362589	1.90608
	O	Post-translational modification, protein turnover, and chaperones	24	678	7457	92424	2.20581e-06	1.11451e-05	-1.26445
	T	Signal transduction mechanisms	32	678	11241	92424	4.23245e-11	3.47278e-10	-1.4904
	U	Intracellular trafficking, secretion, and vesicular transport	13	678	4792	92424	2.16922e-05	9.77678e-05	-1.49108
	V	Defense mechanisms	26	678	1228	92424	4.31075e-06	2.12221e-05	1.58682
	W	Extracellular structures	1	678	868	92424	0.0243219	0.0565351	-2.69124
	Y	Nuclear structure	0	678	263	92424	0.287645	0.435551	nan
	Z	Cytoskeleton	2	678	2856	92424	2.74396e-07	1.54047e-06	-3.43988
	A	RNA processing and modification	2	678	2547	92424	2.2845e-06	1.14823e-05	-3.26956
	B	Chromatin structure and dynamics	3	678	1359	92424	0.0199722	0.0480534	-1.75505
	J	Translation, ribosomal structure and biogenesis	60	678	3738	92424	3.89376e-08	2.3809e-07	1.21705
	K	Transcription	71	678	6887	92424	0.00511244	0.0146139	0.543471
	L	Replication, recombination and repair	46	678	4772	92424	0.0757271	0.145106	0.422437
	C	Energy production and conversion	35	678	3177	92424	0.0246909	0.0572541	0.618225
	E	Amino acid transport and metabolism	39	678	3700	92424	0.0328203	0.072934	0.554317
	F	Nucleotide transport and metabolism	22	678	1642	92424	0.0113902	0.0295528	0.899757
	G	Carbohydrate transport and metabolism	28	678	3930	92424	0.972737	1	-0.0442829
	H	Coenzyme transport and metabolism	31	678	2294	92424	0.00204098	0.00670476	0.92188
	I	Lipid transport and metabolism	9	678	2924	92424	0.00362312	0.0109034	-1.28644
	P	Inorganic ion transport and metabolism	26	678	2993	92424	0.432012	0.60106	0.254853
	Q	Secondary metabolites biosynthesis, transport, and catabolism	9	678	1962	92424	0.177819	0.297397	-0.693098
	no_annotation	Cluster without assigned function	162	678	17073	92424	0.000477378	0.00177629	0.474374
4	D	Cell cycle control, cell division, chromosome partitioning	2	241	2209	92424	0.141933	0.248641	-1.55149
	M	Cell wall/membrane/envelope biogenesis	10	241	2137	92424	0.110417	0.200054	0.87411
	N	Cell motility	2	241	375	92424	0.512112	0.679983	1.04247
	O	Post-translational modification, protein turnover, and chaperones	11	241	7457	92424	0.0467987	0.097455	-0.877604
	T	Signal transduction mechanisms	6	241	11241	92424	1.13823e-07	6.66281e-07	-2.44256
	U	Intracellular trafficking, secretion, and vesicular transport	4	241	4792	92424	0.00904272	0.0245921	-1.69869
	V	Defense mechanisms	4	241	1228	92424	0.796589	0.921356	0.326798
	W	Extracellular structures	1	241	868	92424	0.675207	0.82784	-1.1882
	Y	Nuclear structure	0	241	263	92424	1.00551	1	nan
	Z	Cytoskeleton	1	241	2856	92424	0.00893691	0.0243734	-2.93934
	A	RNA processing and modification	2	241	2547	92424	0.0735089	0.14197	-1.76249
	B	Chromatin structure and dynamics	1	241	1359	92424	0.258172	0.397825	-1.84336
	J	Translation, ribosomal structure and biogenesis	22	241	3738	92424	0.000717394	0.0026087	1.25796
	K	Transcription	32	241	6887	92424	0.00220047	0.00711262	0.930432
	L	Replication, recombination and repair	19	241	4772	92424	0.0905093	0.168389	0.65473
	C	Energy production and conversion	10	241	3177	92424	0.634893	0.791546	0.283055
	E	Amino acid transport and metabolism	11	241	3700	92424	0.744037	0.884983	0.19822
	F	Nucleotide transport and metabolism	8	241	1642	92424	0.135352	0.238857	0.928033
	G	Carbohydrate transport and metabolism	8	241	3930	92424	0.60018	0.759121	-0.372071
	H	Coenzyme transport and metabolism	7	241	2294	92424	0.781411	0.913424	0.233719
	I	Lipid transport and metabolism	6	241	2924	92424	0.715169	0.861433	-0.356512
	P	Inorganic ion transport and metabolism	10	241	2993	92424	0.513639	0.681068	0.372387
	Q	Secondary metabolites biosynthesis, transport, and catabolism	8	241	1962	92424	0.286553	0.434583	0.664903
	no_annotation	Cluster without assigned function	56	241	17073	92424	0.0735316	0.14197	0.419077
5	D	Cell cycle control, cell division, chromosome partitioning	9	171	2209	92424	0.0448823	0.0942824	1.18527
	M	Cell wall/membrane/envelope biogenesis	6	171	2137	92424	0.411262	0.576368	0.620917
	N	Cell motility	1	171	375	92424	1.00272	1	0.531162
	O	Post-translational modification, protein turnover, and chaperones	12	171	7457	92424	0.741743	0.883466	-0.218064
	T	Signal transduction mechanisms	13	171	11241	92424	0.0752317	0.144445	-0.752075
	U	Intracellular trafficking, secretion, and vesicular transport	11	171	4792	92424	0.549039	0.717113	0.33094
	V	Defense mechanisms	1	171	1228	92424	0.670188	0.822737	-1.19632
	W	Extracellular structures	1	171	868	92424	1.04382	1	-0.689594
	Y	Nuclear structure	1	171	263	92424	0.771972	0.90709	1.04639
	Z	Cytoskeleton	4	171	2856	92424	0.777232	0.911041	-0.413459
	A	RNA processing and modification	6	171	2547	92424	0.665894	0.820613	0.360473
	B	Chromatin structure and dynamics	5	171	1359	92424	0.218153	0.349044	1.01585
	J	Translation, ribosomal structure and biogenesis	12	171	3738	92424	0.0917924	0.170386	0.842497
	K	Transcription	14	171	6887	92424	0.794841	0.921356	0.14762
	L	Replication, recombination and repair	19	171	4772	92424	0.00285214	0.00894788	1.20237
	C	Energy production and conversion	4	171	3177	92424	0.593805	0.754038	-0.572522
	E	Amino acid transport and metabolism	6	171	3700	92424	0.940419	1	-0.197977
	F	Nucleotide transport and metabolism	2	171	1642	92424	0.824932	0.94503	-0.612929
	G	Carbohydrate transport and metabolism	11	171	3930	92424	0.227931	0.361675	0.631915
	H	Coenzyme transport and metabolism	6	171	2294	92424	0.504833	0.671247	0.515845
	I	Lipid transport and metabolism	6	171	2924	92424	0.913543	1	0.154814
	P	Inorganic ion transport and metabolism	1	171	2993	92424	0.0481137	0.0997607	-2.51054
	Q	Secondary metabolites biosynthesis, transport, and catabolism	7	171	1962	92424	0.146902	0.254101	0.979256
	no_annotation	Cluster without assigned function	13	171	17073	92424	9.17165e-05	0.000376273	-1.46336
6	D	Cell cycle control, cell division, chromosome partitioning	812	21773	2209	92424	7.08552e-45	1.83841e-43	0.941409
	M	Cell wall/membrane/envelope biogenesis	385	21773	2137	92424	3.84981e-10	2.86498e-09	-0.498391
	N	Cell motility	38	21773	375	92424	3.4451e-11	2.85111e-10	-1.45489
	O	Post-translational modification, protein turnover, and chaperones	2280	21773	7457	92424	1.6636e-47	4.99079e-46	0.564883
	T	Signal transduction mechanisms	1696	21773	11241	92424	9.00477e-123	6.1747e-121	-0.886839
	U	Intracellular trafficking, secretion, and vesicular transport	1520	21773	4792	92424	6.60539e-40	1.62594e-38	0.628062
	V	Defense mechanisms	208	21773	1228	92424	1.46309e-08	9.24058e-08	-0.602876
	W	Extracellular structures	62	21773	868	92424	8.27462e-38	1.98591e-36	-2.01471
	Y	Nuclear structure	104	21773	263	92424	1.13215e-08	7.34365e-08	1.08938
	Z	Cytoskeleton	713	21773	2856	92424	0.0767066	0.14669	0.114109
	A	RNA processing and modification	1125	21773	2547	92424	8.61074e-119	5.16644e-117	1.40738
	B	Chromatin structure and dynamics	512	21773	1359	92424	1.46511e-31	3.19661e-30	0.988882
	J	Translation, ribosomal structure and biogenesis	1298	21773	3738	92424	1.13885e-55	4.37317e-54	0.82555
	K	Transcription	1528	21773	6887	92424	0.00531137	0.0150675	-0.120979
	L	Replication, recombination and repair	1577	21773	4772	92424	1.18047e-52	4.35866e-51	0.721244
	C	Energy production and conversion	760	21773	3177	92424	0.635701	0.791546	0.0300625
	E	Amino acid transport and metabolism	937	21773	3700	92424	0.0108487	0.0283082	0.143964
	F	Nucleotide transport and metabolism	312	21773	1642	92424	8.16792e-06	3.82498e-05	-0.400233
	G	Carbohydrate transport and metabolism	987	21773	3930	92424	0.0204584	0.0491002	0.127549
	H	Coenzyme transport and metabolism	506	21773	2294	92424	0.0895542	0.167261	-0.126025
	I	Lipid transport and metabolism	875	21773	2924	92424	1.15913e-15	1.48368e-14	0.487321
	P	Inorganic ion transport and metabolism	650	21773	2993	92424	0.0160455	0.0401137	-0.156606
	Q	Secondary metabolites biosynthesis, transport, and catabolism	581	21773	1962	92424	5.53331e-10	4.08614e-09	0.459608
	no_annotation	Cluster without assigned function	2307	21773	17073	92424	4.18185e-283	8.02915e-281	-1.15668
7	D	Cell cycle control, cell division, chromosome partitioning	26	1118	2209	92424	0.989705	1	-0.0409037
	M	Cell wall/membrane/envelope biogenesis	23	1118	2137	92424	0.655657	0.812168	-0.174286
	N	Cell motility	4	1118	375	92424	1.04887	1	-0.184261
	O	Post-translational modification, protein turnover, and chaperones	104	1118	7457	92424	0.146184	0.253774	0.227775
	T	Signal transduction mechanisms	138	1118	11241	92424	0.879662	0.992333	0.0245932
	U	Intracellular trafficking, secretion, and vesicular transport	78	1118	4792	92424	0.0108515	0.0283082	0.462244
	V	Defense mechanisms	11	1118	1228	92424	0.38241	0.544679	-0.443058
	W	Extracellular structures	6	1118	868	92424	0.198341	0.323434	-0.820785
	Y	Nuclear structure	6	1118	263	92424	0.203501	0.329446	0.934752
	Z	Cytoskeleton	62	1118	2856	92424	2.01651e-05	9.13137e-05	0.895271
	A	RNA processing and modification	39	1118	2547	92424	0.164674	0.280296	0.355841
	B	Chromatin structure and dynamics	19	1118	1359	92424	0.586345	0.749522	0.215027
	J	Translation, ribosomal structure and biogenesis	45	1118	3738	92424	1.05273	1	-0.00730148
	K	Transcription	102	1118	6887	92424	0.0416954	0.0889502	0.32263
	L	Replication, recombination and repair	60	1118	4772	92424	0.794788	0.921356	0.0596223
	C	Energy production and conversion	27	1118	3177	92424	0.0612363	0.122985	-0.529913
	E	Amino acid transport and metabolism	37	1118	3700	92424	0.262414	0.403067	-0.288156
	F	Nucleotide transport and metabolism	12	1118	1642	92424	0.078678	0.149863	-0.744395
	G	Carbohydrate transport and metabolism	42	1118	3930	92424	0.458179	0.62657	-0.188315
	H	Coenzyme transport and metabolism	20	1118	2294	92424	0.150798	0.259903	-0.487714
	I	Lipid transport and metabolism	46	1118	2924	92424	0.0900043	0.167775	0.398838
	P	Inorganic ion transport and metabolism	17	1118	2993	92424	0.000477194	0.00177629	-1.12568
	Q	Secondary metabolites biosynthesis, transport, and catabolism	18	1118	1962	92424	0.270824	0.414733	-0.410801
	no_annotation	Cluster without assigned function	176	1118	17073	92424	0.0179906	0.0440586	-0.281442
8	D	Cell cycle control, cell division, chromosome partitioning	13	426	2209	92424	0.446756	0.614449	0.364239
	M	Cell wall/membrane/envelope biogenesis	6	426	2137	92424	0.272615	0.416736	-0.731094
	N	Cell motility	0	426	375	92424	0.35246	0.514227	nan
	O	Post-translational modification, protein turnover, and chaperones	38	426	7457	92424	0.56535	0.73442	0.159018
	T	Signal transduction mechanisms	56	426	11241	92424	0.574886	0.739561	0.128996
	U	Intracellular trafficking, secretion, and vesicular transport	29	426	4792	92424	0.168094	0.285106	0.41995
	V	Defense mechanisms	1	426	1228	92424	0.044752	0.0942148	-2.52229
	W	Extracellular structures	1	426	868	92424	0.179969	0.299948	-2.01555
	Y	Nuclear structure	2	426	263	92424	0.684135	0.836466	0.72939
	Z	Cytoskeleton	25	426	2856	92424	0.00385879	0.0114689	0.973524
	A	RNA processing and modification	12	426	2547	92424	1.01945	1	0.032709
	B	Chromatin structure and dynamics	8	426	1359	92424	0.584091	0.747636	0.360801
	J	Translation, ribosomal structure and biogenesis	11	426	3738	92424	0.14448	0.252183	-0.671683
	K	Transcription	26	426	6887	92424	0.332573	0.489677	-0.310121
	L	Replication, recombination and repair	20	426	4772	92424	0.765258	0.902515	-0.144926
	C	Energy production and conversion	16	426	3177	92424	0.789376	0.918277	0.133228
	E	Amino acid transport and metabolism	15	426	3700	92424	0.724707	0.870086	-0.193215
	F	Nucleotide transport and metabolism	4	426	1642	92424	0.248669	0.385036	-0.935422
	G	Carbohydrate transport and metabolism	17	426	3930	92424	0.911013	1	-0.0959448
	H	Coenzyme transport and metabolism	5	426	2294	92424	0.0919374	0.170386	-1.10328
	I	Lipid transport and metabolism	20	426	2924	92424	0.107494	0.195444	0.595807
	P	Inorganic ion transport and metabolism	14	426	2993	92424	1.03062	1	0.0220677
	Q	Secondary metabolites biosynthesis, transport, and catabolism	12	426	1962	92424	0.397378	0.56183	0.420624
	no_annotation	Cluster without assigned function	75	426	17073	92424	0.697686	0.846749	-0.0849829
9	D	Cell cycle control, cell division, chromosome partitioning	118	3327	2209	92424	3.60787e-05	0.000158879	0.613585
	M	Cell wall/membrane/envelope biogenesis	37	3327	2137	92424	3.40038e-07	1.87607e-06	-1.10191
	N	Cell motility	8	3327	375	92424	0.149787	0.258626	-0.779035
	O	Post-translational modification, protein turnover, and chaperones	265	3327	7457	92424	0.855673	0.972126	-0.0209234
	T	Signal transduction mechanisms	259	3327	11241	92424	1.03415e-16	1.41827e-15	-0.735816
	U	Intracellular trafficking, secretion, and vesicular transport	204	3327	4792	92424	0.0156473	0.0392203	0.266876
	V	Defense mechanisms	22	3327	1228	92424	0.000255344	0.000996466	-1.04359
	W	Extracellular structures	11	3327	868	92424	4.11736e-05	0.000178854	-1.5498
	Y	Nuclear structure	13	3327	263	92424	0.313195	0.4676	0.479333
	Z	Cytoskeleton	92	3327	2856	92424	0.291979	0.440723	-0.170905
	A	RNA processing and modification	148	3327	2547	92424	2.48098e-08	1.54658e-07	0.75059
	B	Chromatin structure and dynamics	96	3327	1359	92424	1.06218e-09	7.66686e-09	1.04705
	J	Translation, ribosomal structure and biogenesis	162	3327	3738	92424	0.0183413	0.0448032	0.29172
	K	Transcription	259	3327	6887	92424	0.473815	0.641555	0.0709319
	L	Replication, recombination and repair	263	3327	4772	92424	1.27665e-11	1.15621e-10	0.687292
	C	Energy production and conversion	122	3327	3177	92424	0.484534	0.650564	0.100425
	E	Amino acid transport and metabolism	132	3327	3700	92424	0.960674	1	-0.0139799
	F	Nucleotide transport and metabolism	38	3327	1642	92424	0.00358936	0.0108428	-0.666084
	G	Carbohydrate transport and metabolism	124	3327	3930	92424	0.133339	0.235737	-0.204966
	H	Coenzyme transport and metabolism	71	3327	2294	92424	0.204764	0.330932	-0.230793
	I	Lipid transport and metabolism	123	3327	2924	92424	0.0868135	0.162775	0.242136
	P	Inorganic ion transport and metabolism	85	3327	2993	92424	0.022525	0.0533925	-0.363873
	Q	Secondary metabolites biosynthesis, transport, and catabolism	81	3327	1962	92424	0.229304	0.363254	0.210424
	no_annotation	Cluster without assigned function	594	3327	17073	92424	0.361293	0.523139	-0.0622521
10	D	Cell cycle control, cell division, chromosome partitioning	43	1645	2209	92424	0.591505	0.753709	0.13502
	M	Cell wall/membrane/envelope biogenesis	34	1645	2137	92424	0.569811	0.736479	-0.168255
	N	Cell motility	4	1645	375	92424	0.403499	0.568296	-0.751472
	O	Post-translational modification, protein turnover, and chaperones	150	1645	7457	92424	0.129236	0.229328	0.19683
	T	Signal transduction mechanisms	195	1645	11241	92424	0.734003	0.876421	-0.042854
	U	Intracellular trafficking, secretion, and vesicular transport	129	1645	4792	92424	5.42809e-06	2.6318e-05	0.652124
	V	Defense mechanisms	19	1645	1228	92424	0.62665	0.785357	-0.208055
	W	Extracellular structures	10	1645	868	92424	0.190266	0.313841	-0.64161
	Y	Nuclear structure	5	1645	263	92424	1.00636	1	0.0971856
	Z	Cytoskeleton	63	1645	2856	92424	0.100483	0.184442	0.327133
	A	RNA processing and modification	52	1645	2547	92424	0.346871	0.508392	0.207949
	B	Chromatin structure and dynamics	31	1645	1359	92424	0.19844	0.323434	0.371542
	J	Translation, ribosomal structure and biogenesis	88	1645	3738	92424	0.0107749	0.0282737	0.432063
	K	Transcription	111	1645	6887	92424	0.293227	0.441911	-0.156732
	L	Replication, recombination and repair	73	1645	4772	92424	0.194547	0.319804	-0.233309
	C	Energy production and conversion	43	1645	3177	92424	0.0669461	0.132963	-0.413799
	E	Amino acid transport and metabolism	46	1645	3700	92424	0.0102812	0.0274165	-0.543854
	F	Nucleotide transport and metabolism	17	1645	1642	92424	0.0187873	0.0457762	-0.803634
	G	Carbohydrate transport and metabolism	69	1645	3930	92424	0.970427	1	-0.0209188
	H	Coenzyme transport and metabolism	32	1645	2294	92424	0.175742	0.295469	-0.365247
	I	Lipid transport and metabolism	68	1645	2924	92424	0.0335631	0.074241	0.408669
	P	Inorganic ion transport and metabolism	39	1645	2993	92424	0.0452581	0.0948641	-0.469964
	Q	Secondary metabolites biosynthesis, transport, and catabolism	32	1645	1962	92424	0.692458	0.842534	-0.130848
	no_annotation	Cluster without assigned function	292	1645	17073	92424	0.467852	0.636173	-0.071464
11	D	Cell cycle control, cell division, chromosome partitioning	9	298	2209	92424	0.570772	0.736479	0.348162
	M	Cell wall/membrane/envelope biogenesis	5	298	2137	92424	0.623255	0.783147	-0.473279
	N	Cell motility	1	298	375	92424	1.31813	1	-0.275762
	O	Post-translational modification, protein turnover, and chaperones	22	298	7457	92424	0.762688	0.900626	-0.139289
	T	Signal transduction mechanisms	58	298	11241	92424	0.000402014	0.00153148	0.806689
	U	Intracellular trafficking, secretion, and vesicular transport	28	298	4792	92424	0.00382911	0.0114689	0.9273
	V	Defense mechanisms	2	298	1228	92424	0.483367	0.649955	-0.997204
	W	Extracellular structures	3	298	868	92424	1.06287	1	0.101546
	Y	Nuclear structure	1	298	263	92424	1.14565	1	0.23947
	Z	Cytoskeleton	19	298	2856	92424	0.00517786	0.01475	1.09985
	A	RNA processing and modification	4	298	2547	92424	0.16954	0.287052	-1.06105
	B	Chromatin structure and dynamics	5	298	1359	92424	0.891954	1	0.194119
	J	Translation, ribosomal structure and biogenesis	9	298	3738	92424	0.463993	0.633617	-0.437864
	K	Transcription	18	298	6887	92424	0.418647	0.584158	-0.325712
	L	Replication, recombination and repair	15	298	4772	92424	1.055	1	-0.0387701
	C	Energy production and conversion	6	298	3177	92424	0.221866	0.353806	-0.794796
	E	Amino acid transport and metabolism	7	298	3700	92424	0.175591	0.295469	-0.795801
	F	Nucleotide transport and metabolism	1	298	1642	92424	0.0608176	0.122549	-2.42929
	G	Carbohydrate transport and metabolism	6	298	3930	92424	0.0572137	0.116614	-1.11445
	H	Coenzyme transport and metabolism	1	298	2294	92424	0.00950459	0.0256304	-2.92238
	I	Lipid transport and metabolism	11	298	2924	92424	0.68899	0.839379	0.231201
	P	Inorganic ion transport and metabolism	4	298	2993	92424	0.0685677	0.135218	-1.30138
	Q	Secondary metabolites biosynthesis, transport, and catabolism	4	298	1962	92424	0.480718	0.649071	-0.674509
	no_annotation	Cluster without assigned function	59	298	17073	92424	0.59787	0.758198	0.124097
12	D	Cell cycle control, cell division, chromosome partitioning	148	5345	2209	92424	0.0727517	0.14138	0.232342
	M	Cell wall/membrane/envelope biogenesis	112	5345	2137	92424	0.297976	0.448365	-0.153682
	N	Cell motility	14	5345	375	92424	0.0980177	0.180262	-0.664647
	O	Post-translational modification, protein turnover, and chaperones	510	5345	7457	92424	7.5669e-05	0.000315836	0.28297
	T	Signal transduction mechanisms	839	5345	11241	92424	4.29643e-15	5.28792e-14	0.456828
	U	Intracellular trafficking, secretion, and vesicular transport	311	5345	4792	92424	0.0363243	0.0792529	0.187495
	V	Defense mechanisms	83	5345	1228	92424	0.162299	0.277237	0.243453
	W	Extracellular structures	73	5345	868	92424	0.00201641	0.00665206	0.587684
	Y	Nuclear structure	17	5345	263	92424	0.707331	0.853063	0.171526
	Z	Cytoskeleton	409	5345	2856	92424	1.06433e-64	4.8655e-63	1.51895
	A	RNA processing and modification	161	5345	2547	92424	0.257023	0.396691	0.140644
	B	Chromatin structure and dynamics	101	5345	1359	92424	0.0130685	0.0331898	0.393886
	J	Translation, ribosomal structure and biogenesis	129	5345	3738	92424	3.03289e-11	2.58028e-10	-0.805914
	K	Transcription	320	5345	6887	92424	1.74454e-05	7.97502e-05	-0.357082
	L	Replication, recombination and repair	242	5345	4772	92424	0.030524	0.0691109	-0.210599
	C	Energy production and conversion	112	5345	3177	92424	3.89032e-09	2.61168e-08	-0.769397
	E	Amino acid transport and metabolism	143	5345	3700	92424	8.83986e-08	5.23843e-07	-0.631556
	F	Nucleotide transport and metabolism	81	5345	1642	92424	0.146113	0.253774	-0.246408
	G	Carbohydrate transport and metabolism	220	5345	3930	92424	0.641251	0.797411	-0.0519566
	H	Coenzyme transport and metabolism	57	5345	2294	92424	3.066e-14	3.42252e-13	-1.29047
	I	Lipid transport and metabolism	190	5345	2924	92424	0.1042	0.190538	0.185316
	P	Inorganic ion transport and metabolism	184	5345	2993	92424	0.405251	0.569606	0.0970176
	Q	Secondary metabolites biosynthesis, transport, and catabolism	95	5345	1962	92424	0.0738244	0.142027	-0.275983
	no_annotation	Cluster without assigned function	794	5345	17073	92424	6.87038e-13	6.66218e-12	-0.398235
13	D	Cell cycle control, cell division, chromosome partitioning	28	1306	2209	92424	0.635711	0.791546	-0.162595
	M	Cell wall/membrane/envelope biogenesis	44	1306	2137	92424	0.0190057	0.0461911	0.568502
	N	Cell motility	1	1306	375	92424	0.0608914	0.122549	-2.42721
	O	Post-translational modification, protein turnover, and chaperones	129	1306	7457	92424	0.0209569	0.0501712	0.325615
	T	Signal transduction mechanisms	190	1306	11241	92424	0.0105211	0.0279013	0.302765
	U	Intracellular trafficking, secretion, and vesicular transport	83	1306	4792	92424	0.0690132	0.135764	0.31652
	V	Defense mechanisms	9	1306	1228	92424	0.040887	0.0874198	-0.966503
	W	Extracellular structures	22	1306	868	92424	0.014027	0.0354418	0.870479
	Y	Nuclear structure	4	1306	263	92424	1.02104	1	0.10802
	Z	Cytoskeleton	53	1306	2856	92424	0.0580202	0.118007	0.414365
	A	RNA processing and modification	36	1306	2547	92424	1.04583	1	0.000398963
	B	Chromatin structure and dynamics	23	1306	1359	92424	0.435963	0.603932	0.268691
	J	Translation, ribosomal structure and biogenesis	27	1306	3738	92424	9.44044e-05	0.000385652	-1.00804
	K	Transcription	103	1306	6887	92424	0.575339	0.739561	0.0899859
	L	Replication, recombination and repair	66	1306	4772	92424	0.921046	1	-0.0330718
	C	Energy production and conversion	20	1306	3177	92424	3.55754e-05	0.000157384	-1.20651
	E	Amino acid transport and metabolism	75	1306	3700	92424	0.00271967	0.00858842	0.556318
	F	Nucleotide transport and metabolism	13	1306	1642	92424	0.0292137	0.0666156	-0.856415
	G	Carbohydrate transport and metabolism	58	1306	3930	92424	0.771381	0.90709	0.0665169
	H	Coenzyme transport and metabolism	17	1306	2294	92424	0.00385287	0.0114689	-0.958554
	I	Lipid transport and metabolism	46	1306	2924	92424	0.496865	0.662487	0.162648
	P	Inorganic ion transport and metabolism	36	1306	2993	92424	0.363621	0.52472	-0.242753
	Q	Secondary metabolites biosynthesis, transport, and catabolism	15	1306	1962	92424	0.011106	0.0288937	-0.910133
	no_annotation	Cluster without assigned function	208	1306	17073	92424	0.0169565	0.0420627	-0.261806
14	D	Cell cycle control, cell division, chromosome partitioning	65	2701	2209	92424	0.990422	1	0.0104413
	M	Cell wall/membrane/envelope biogenesis	48	2701	2137	92424	0.0624162	0.124832	-0.39784
	N	Cell motility	4	2701	375	92424	0.0286736	0.0655397	-1.4852
	O	Post-translational modification, protein turnover, and chaperones	256	2701	7457	92424	0.00829725	0.0226933	0.262891
	T	Signal transduction mechanisms	393	2701	11241	92424	0.000187989	0.000739631	0.308097
	U	Intracellular trafficking, secretion, and vesicular transport	177	2701	4792	92424	0.00188542	0.00628475	0.371002
	V	Defense mechanisms	28	2701	1228	92424	0.201212	0.326842	-0.371943
	W	Extracellular structures	36	2701	868	92424	0.04907	0.101306	0.529315
	Y	Nuclear structure	13	2701	263	92424	0.0940385	0.17361	0.791503
	Z	Cytoskeleton	81	2701	2856	92424	0.837006	0.954306	-0.0459079
	A	RNA processing and modification	51	2701	2547	92424	0.00410128	0.0120774	-0.572266
	B	Chromatin structure and dynamics	74	2701	1359	92424	7.63349e-07	4.0487e-06	0.955079
	J	Translation, ribosomal structure and biogenesis	75	2701	3738	92424	0.000440178	0.00165714	-0.575587
	K	Transcription	205	2701	6887	92424	0.802704	0.924338	0.0295498
	L	Replication, recombination and repair	261	2701	4772	92424	5.66224e-22	1.02561e-20	1.01478
	C	Energy production and conversion	43	2701	3177	92424	4.81955e-09	3.19087e-08	-1.16175
	E	Amino acid transport and metabolism	104	2701	3700	92424	0.727153	0.870407	-0.0601899
	F	Nucleotide transport and metabolism	27	2701	1642	92424	0.00112151	0.00385895	-0.860229
	G	Carbohydrate transport and metabolism	93	2701	3930	92424	0.0343013	0.0755259	-0.325197
	H	Coenzyme transport and metabolism	34	2701	2294	92424	7.99588e-06	3.76277e-05	-1.01926
	I	Lipid transport and metabolism	50	2701	2924	92424	2.81982e-05	0.000125908	-0.811087
	P	Inorganic ion transport and metabolism	55	2701	2993	92424	0.000176849	0.000701548	-0.703698
	Q	Secondary metabolites biosynthesis, transport, and catabolism	36	2701	1962	92424	0.00274703	0.0086464	-0.699503
	no_annotation	Cluster without assigned function	492	2701	17073	92424	0.749209	0.889049	-0.0254941
15	D	Cell cycle control, cell division, chromosome partitioning	132	5197	2209	92424	0.491215	0.657009	0.095481
	M	Cell wall/membrane/envelope biogenesis	110	5197	2137	92424	0.359576	0.522229	-0.137804
	N	Cell motility	9	5197	375	92424	0.00417515	0.0122573	-1.28032
	O	Post-translational modification, protein turnover, and chaperones	465	5197	7457	92424	0.0192392	0.0466404	0.173307
	T	Signal transduction mechanisms	857	5197	11241	92424	5.41462e-21	9.45097e-20	0.547224
	U	Intracellular trafficking, secretion, and vesicular transport	280	5197	4792	92424	0.514455	0.68121	0.0620304
	V	Defense mechanisms	59	5197	1228	92424	0.230301	0.364232	-0.242386
	W	Extracellular structures	83	5197	868	92424	4.49455e-06	2.19024e-05	0.837699
	Y	Nuclear structure	20	5197	263	92424	0.213187	0.342813	0.467677
	Z	Cytoskeleton	178	5197	2856	92424	0.16607	0.282172	0.163109
	A	RNA processing and modification	102	5197	2547	92424	0.000203531	0.000797508	-0.526589
	B	Chromatin structure and dynamics	104	5197	1359	92424	0.00210285	0.00686644	0.484247
	J	Translation, ribosomal structure and biogenesis	118	5197	3738	92424	7.03432e-13	6.75295e-12	-0.898124
	K	Transcription	460	5197	6887	92424	0.00012462	0.000504791	0.28787
	L	Replication, recombination and repair	305	5197	4772	92424	0.0215498	0.0513344	0.208012
	C	Energy production and conversion	93	5197	3177	92424	3.40833e-13	3.54748e-12	-1.00829
	E	Amino acid transport and metabolism	170	5197	3700	92424	0.00502671	0.014448	-0.318655
	F	Nucleotide transport and metabolism	37	5197	1642	92424	2.70161e-11	2.33653e-10	-1.38637
	G	Carbohydrate transport and metabolism	165	5197	3930	92424	4.45785e-05	0.000190201	-0.460196
	H	Coenzyme transport and metabolism	42	5197	2294	92424	7.06658e-20	1.16964e-18	-1.70168
	I	Lipid transport and metabolism	128	5197	2924	92424	0.00248213	0.00791644	-0.391149
	P	Inorganic ion transport and metabolism	181	5197	2993	92424	0.324668	0.482479	0.115355
	Q	Secondary metabolites biosynthesis, transport, and catabolism	55	5197	1962	92424	2.64596e-09	1.80151e-08	-1.06325
	no_annotation	Cluster without assigned function	1044	5197	17073	92424	0.00233456	0.00747058	0.15912
16	D	Cell cycle control, cell division, chromosome partitioning	187	7628	2209	92424	0.736287	0.878056	0.0409364
	M	Cell wall/membrane/envelope biogenesis	109	7628	2137	92424	1.4422e-08	9.23007e-08	-0.757197
	N	Cell motility	14	7628	375	92424	0.000688478	0.00251308	-1.21739
	O	Post-translational modification, protein turnover, and chaperones	637	7628	7457	92424	0.355043	0.516874	0.0590529
	T	Signal transduction mechanisms	1398	7628	11241	92424	2.2158e-59	9.24855e-58	0.772948
	U	Intracellular trafficking, secretion, and vesicular transport	428	7628	4792	92424	0.0867733	0.162775	0.131732
	V	Defense mechanisms	96	7628	1228	92424	0.620072	0.780169	-0.0861937
	W	Extracellular structures	159	7628	868	92424	3.55067e-21	6.3123e-20	1.33614
	Y	Nuclear structure	34	7628	263	92424	0.0125339	0.0320014	0.725422
	Z	Cytoskeleton	320	7628	2856	92424	3.15012e-08	1.95104e-07	0.506232
	A	RNA processing and modification	210	7628	2547	92424	1.02451	1	-0.00162171
	B	Chromatin structure and dynamics	99	7628	1359	92424	0.205506	0.331573	-0.197983
	J	Translation, ribosomal structure and biogenesis	213	7628	3738	92424	1.39369e-09	9.91069e-09	-0.594476
	K	Transcription	721	7628	6887	92424	2.13483e-11	1.86313e-10	0.412685
	L	Replication, recombination and repair	256	7628	4772	92424	4.04851e-15	5.04749e-14	-0.695917
	C	Energy production and conversion	140	7628	3177	92424	4.4356e-18	6.6534e-17	-0.990423
	E	Amino acid transport and metabolism	199	7628	3700	92424	8.29264e-12	7.65474e-11	-0.685
	F	Nucleotide transport and metabolism	70	7628	1642	92424	1.44769e-10	1.12079e-09	-1.02818
	G	Carbohydrate transport and metabolism	243	7628	3930	92424	6.46607e-07	3.44857e-06	-0.466227
	H	Coenzyme transport and metabolism	57	7628	2294	92424	1.23949e-31	2.76722e-30	-1.84759
	I	Lipid transport and metabolism	212	7628	2924	92424	0.0459471	0.0960984	-0.208833
	P	Inorganic ion transport and metabolism	290	7628	2993	92424	0.00495922	0.0142969	0.263364
	Q	Secondary metabolites biosynthesis, transport, and catabolism	102	7628	1962	92424	1.61955e-07	9.30997e-07	-0.726618
	no_annotation	Cluster without assigned function	1434	7628	17073	92424	0.451236	0.618838	0.0339007
17	D	Cell cycle control, cell division, chromosome partitioning	22	959	2209	92424	0.955041	1	-0.061194
	M	Cell wall/membrane/envelope biogenesis	21	959	2137	92424	0.910635	1	-0.0810866
	N	Cell motility	0	959	375	92424	0.0397084	0.0852798	nan
	O	Post-translational modification, protein turnover, and chaperones	90	959	7457	92424	0.152976	0.263185	0.241563
	T	Signal transduction mechanisms	146	959	11241	92424	0.00532071	0.0150675	0.37946
	U	Intracellular trafficking, secretion, and vesicular transport	43	959	4792	92424	0.364025	0.52472	-0.222336
	V	Defense mechanisms	21	959	1228	92424	0.038928	0.0841686	0.743431
	W	Extracellular structures	26	959	868	92424	4.35579e-06	2.13345e-05	1.58462
	Y	Nuclear structure	5	959	263	92424	0.280291	0.42711	0.889712
	Z	Cytoskeleton	31	959	2856	92424	0.849028	0.965719	0.0678504
	A	RNA processing and modification	23	959	2547	92424	0.575471	0.739561	-0.207738
	B	Chromatin structure and dynamics	10	959	1359	92424	0.331504	0.489606	-0.506515
	J	Translation, ribosomal structure and biogenesis	21	959	3738	92424	0.00212434	0.00689275	-0.919971
	K	Transcription	64	959	6887	92424	0.391971	0.555823	-0.172848
	L	Replication, recombination and repair	28	959	4772	92424	0.000927391	0.00326115	-0.863077
	C	Energy production and conversion	31	959	3177	92424	0.81385	0.933494	-0.0926514
	E	Amino acid transport and metabolism	32	959	3700	92424	0.329477	0.488115	-0.275319
	F	Nucleotide transport and metabolism	14	959	1642	92424	0.548835	0.717113	-0.290678
	G	Carbohydrate transport and metabolism	40	959	3930	92424	0.983524	1	-0.0293159
	H	Coenzyme transport and metabolism	12	959	2294	92424	0.0107213	0.0282737	-1.01386
	I	Lipid transport and metabolism	35	959	2924	92424	0.433414	0.602139	0.215808
	P	Inorganic ion transport and metabolism	28	959	2993	92424	0.655259	0.812168	-0.155709
	Q	Secondary metabolites biosynthesis, transport, and catabolism	11	959	1962	92424	0.0331746	0.0735511	-0.909484
	no_annotation	Cluster without assigned function	205	959	17073	92424	0.0242061	0.0564027	0.265888
18	D	Cell cycle control, cell division, chromosome partitioning	11	424	2209	92424	0.867875	0.98366	0.121918
	M	Cell wall/membrane/envelope biogenesis	3	424	2137	92424	0.0222487	0.0528682	-1.73657
	N	Cell motility	0	424	375	92424	0.355351	0.516874	nan
	O	Post-translational modification, protein turnover, and chaperones	37	424	7457	92424	0.667286	0.821275	0.124089
	T	Signal transduction mechanisms	93	424	11241	92424	2.2631e-08	1.41998e-07	1.02697
	U	Intracellular trafficking, secretion, and vesicular transport	15	424	4792	92424	0.143126	0.250275	-0.578535
	V	Defense mechanisms	7	424	1228	92424	0.669048	0.82239	0.319675
	W	Extracellular structures	10	424	868	92424	0.0148993	0.0374434	1.35944
	Y	Nuclear structure	3	424	263	92424	0.24257	0.377419	1.33018
	Z	Cytoskeleton	18	424	2856	92424	0.222505	0.354236	0.478072
	A	RNA processing and modification	9	424	2547	92424	0.533847	0.703974	-0.387531
	B	Chromatin structure and dynamics	5	424	1359	92424	0.81389	0.933494	-0.323935
	J	Translation, ribosomal structure and biogenesis	5	424	3738	92424	0.000986035	0.00345472	-1.82541
	K	Transcription	34	424	6887	92424	0.707012	0.853063	0.115281
	L	Replication, recombination and repair	10	424	4772	92424	0.0061794	0.0172448	-1.17624
	C	Energy production and conversion	6	424	3177	92424	0.0179204	0.0440115	-1.31438
	E	Amino acid transport and metabolism	6	424	3700	92424	0.0035416	0.0107593	-1.54314
	F	Nucleotide transport and metabolism	5	424	1642	92424	0.469581	0.63762	-0.602272
	G	Carbohydrate transport and metabolism	18	424	3930	92424	1.07277	1	-0.00244369
	H	Coenzyme transport and metabolism	2	424	2294	92424	0.00323654	0.0100553	-2.43054
	I	Lipid transport and metabolism	15	424	2924	92424	0.733116	0.876421	0.167618
	P	Inorganic ion transport and metabolism	10	424	2993	92424	0.378493	0.540695	-0.472314
	Q	Secondary metabolites biosynthesis, transport, and catabolism	2	424	1962	92424	0.0115718	0.0298628	-2.19946
	no_annotation	Cluster without assigned function	100	424	17073	92424	0.00969706	0.0260033	0.448174
19	D	Cell cycle control, cell division, chromosome partitioning	6	444	2209	92424	0.185587	0.30771	-0.84102
	M	Cell wall/membrane/envelope biogenesis	5	444	2137	92424	0.110486	0.200054	-1.05894
	N	Cell motility	0	444	375	92424	0.327474	0.485897	nan
	O	Post-translational modification, protein turnover, and chaperones	37	444	7457	92424	0.887012	0.99945	0.0510527
	T	Signal transduction mechanisms	91	444	11241	92424	8.32435e-07	4.34314e-06	0.902117
	U	Intracellular trafficking, secretion, and vesicular transport	27	444	4792	92424	0.446687	0.614449	0.245012
	V	Defense mechanisms	4	444	1228	92424	0.59276	0.753709	-0.569042
	W	Extracellular structures	15	444	868	92424	5.26053e-05	0.000222472	1.90125
	Y	Nuclear structure	0	444	263	92424	0.562627	0.731873	nan
	Z	Cytoskeleton	19	444	2856	92424	0.197023	0.322219	0.490292
	A	RNA processing and modification	12	444	2547	92424	1.09721	1	-0.0289818
	B	Chromatin structure and dynamics	5	444	1359	92424	0.725472	0.870086	-0.391524
	J	Translation, ribosomal structure and biogenesis	9	444	3738	92424	0.0281141	0.0645684	-1.03019
	K	Transcription	29	444	6887	92424	0.525739	0.695192	-0.205314
	L	Replication, recombination and repair	10	444	4772	92424	0.00330286	0.0102282	-1.24464
	C	Energy production and conversion	7	444	3177	92424	0.0280746	0.0645684	-1.15597
	E	Amino acid transport and metabolism	16	444	3700	92424	0.783071	0.913424	-0.158464
	F	Nucleotide transport and metabolism	3	444	1642	92424	0.0880262	0.164727	-1.41518
	G	Carbohydrate transport and metabolism	11	444	3930	92424	0.0670357	0.132963	-0.808846
	H	Coenzyme transport and metabolism	2	444	2294	92424	0.00212526	0.00689275	-2.49767
	I	Lipid transport and metabolism	11	444	2924	92424	0.502824	0.669502	-0.364478
	P	Inorganic ion transport and metabolism	13	444	2993	92424	0.844567	0.961785	-0.150683
	Q	Secondary metabolites biosynthesis, transport, and catabolism	5	444	1962	92424	0.178627	0.298229	-0.932571
	no_annotation	Cluster without assigned function	107	444	17073	92424	0.00359166	0.0108428	0.489376
20	D	Cell cycle control, cell division, chromosome partitioning	11	858	2209	92424	0.0306021	0.0691247	-0.921291
	M	Cell wall/membrane/envelope biogenesis	8	858	2137	92424	0.00408704	0.0120725	-1.3387
	N	Cell motility	0	858	375	92424	0.060116	0.122011	nan
	O	Post-translational modification, protein turnover, and chaperones	48	858	7457	92424	0.0063807	0.0177037	-0.571083
	T	Signal transduction mechanisms	237	858	11241	92424	2.34245e-34	5.48477e-33	1.48237
	U	Intracellular trafficking, secretion, and vesicular transport	48	858	4792	92424	0.628404	0.786529	0.117069
	V	Defense mechanisms	11	858	1228	92424	1.06222	1	-0.052679
	W	Extracellular structures	27	858	868	92424	1.5826e-07	9.15237e-07	1.80943
	Y	Nuclear structure	0	858	263	92424	0.171484	0.289323	nan
	Z	Cytoskeleton	41	858	2856	92424	0.00913255	0.0247634	0.661916
	A	RNA processing and modification	24	858	2547	92424	0.998193	1	0.022349
	B	Chromatin structure and dynamics	2	858	1359	92424	0.000553965	0.00205331	-2.68669
	J	Translation, ribosomal structure and biogenesis	24	858	3738	92424	0.0653303	0.130118	-0.554912
	K	Transcription	95	858	6887	92424	0.000165659	0.000659885	0.63603
	L	Replication, recombination and repair	11	858	4772	92424	2.20054e-09	1.5198e-08	-2.07834
	C	Energy production and conversion	10	858	3177	92424	4.68842e-05	0.000199154	-1.60315
	E	Amino acid transport and metabolism	13	858	3700	92424	3.99296e-05	0.000174238	-1.44737
	F	Nucleotide transport and metabolism	4	858	1642	92424	0.00126844	0.00430284	-1.95933
	G	Carbohydrate transport and metabolism	21	858	3930	92424	0.00649785	0.0179768	-0.829769
	H	Coenzyme transport and metabolism	5	858	2294	92424	4.24488e-05	0.000182739	-2.12897
	I	Lipid transport and metabolism	17	858	2924	92424	0.0471749	0.0980257	-0.697835
	P	Inorganic ion transport and metabolism	24	858	2993	92424	0.536129	0.706013	-0.219732
	Q	Secondary metabolites biosynthesis, transport, and catabolism	7	858	1962	92424	0.0045099	0.0131596	-1.40723
	no_annotation	Cluster without assigned function	170	858	17073	92424	0.330379	0.488696	0.12624
21	D	Cell cycle control, cell division, chromosome partitioning	20	2093	2209	92424	1.56638e-06	7.99853e-06	-1.36409
	M	Cell wall/membrane/envelope biogenesis	13	2093	2137	92424	1.80418e-09	1.26424e-08	-1.94589
	N	Cell motility	2	2093	375	92424	0.0174229	0.0429974	-2.11605
	O	Post-translational modification, protein turnover, and chaperones	152	2093	7457	92424	0.180977	0.301106	-0.16805
	T	Signal transduction mechanisms	534	2093	11241	92424	7.43999e-64	3.24654e-62	1.34894
	U	Intracellular trafficking, secretion, and vesicular transport	127	2093	4792	92424	0.0776958	0.148286	0.246411
	V	Defense mechanisms	18	2093	1228	92424	0.0602758	0.122078	-0.646284
	W	Extracellular structures	48	2093	868	92424	4.8685e-08	2.93947e-07	1.35737
	Y	Nuclear structure	0	2093	263	92424	0.00479692	0.0139125	nan
	Z	Cytoskeleton	80	2093	2856	92424	0.0643355	0.128404	0.325907
	A	RNA processing and modification	35	2093	2547	92424	0.00140554	0.00473446	-0.75012
	B	Chromatin structure and dynamics	16	2093	1359	92424	0.0045421	0.0132134	-0.970206
	J	Translation, ribosomal structure and biogenesis	35	2093	3738	92424	6.24023e-10	4.573e-09	-1.32968
	K	Transcription	249	2093	6887	92424	4.37758e-13	4.47072e-12	0.767665
	L	Replication, recombination and repair	50	2093	4772	92424	1.98057e-10	1.50901e-09	-1.17232
	C	Energy production and conversion	40	2093	3177	92424	3.74076e-05	0.000163978	-0.884818
	E	Amino acid transport and metabolism	19	2093	3700	92424	5.81404e-18	8.58689e-17	-2.21324
	F	Nucleotide transport and metabolism	17	2093	1642	92424	0.000278596	0.00107843	-1.16161
	G	Carbohydrate transport and metabolism	53	2093	3930	92424	3.09188e-05	0.000137417	-0.787513
	H	Coenzyme transport and metabolism	10	2093	2294	92424	1.16126e-12	1.10377e-11	-2.43388
	I	Lipid transport and metabolism	24	2093	2924	92424	2.04916e-09	1.4255e-08	-1.51574
	P	Inorganic ion transport and metabolism	48	2093	2993	92424	0.0120253	0.0307849	-0.52186
	Q	Secondary metabolites biosynthesis, transport, and catabolism	6	2093	1962	92424	5.87004e-13	5.80952e-12	-2.94459
	no_annotation	Cluster without assigned function	497	2093	17073	92424	1.30239e-09	9.33057e-09	0.470502
22	D	Cell cycle control, cell division, chromosome partitioning	40	3217	2209	92424	3.14928e-06	1.56648e-05	-0.984978
	M	Cell wall/membrane/envelope biogenesis	13	3217	2137	92424	8.93564e-19	1.45393e-17	-2.58768
	N	Cell motility	3	3217	375	92424	0.00172029	0.00575428	-2.16551
	O	Post-translational modification, protein turnover, and chaperones	258	3217	7457	92424	0.951343	1	-0.0097705
	T	Signal transduction mechanisms	798	3217	11241	92424	1.60249e-89	8.54659e-88	1.31505
	U	Intracellular trafficking, secretion, and vesicular transport	149	3217	4792	92424	0.158117	0.271057	-0.177
	V	Defense mechanisms	41	3217	1228	92424	0.863541	0.979905	-0.0630037
	W	Extracellular structures	86	3217	868	92424	1.73404e-17	2.48459e-16	1.635
	Y	Nuclear structure	6	3217	263	92424	0.375779	0.538429	-0.628762
	Z	Cytoskeleton	140	3217	2856	92424	7.89608e-05	0.000326734	0.534969
	A	RNA processing and modification	60	3217	2547	92424	0.00116531	0.00398114	-0.593562
	B	Chromatin structure and dynamics	33	3217	1359	92424	0.0321076	0.072017	-0.541832
	J	Translation, ribosomal structure and biogenesis	46	3217	3738	92424	3.63775e-18	5.63264e-17	-1.57346
	K	Transcription	286	3217	6887	92424	0.00224478	0.0072315	0.288184
	L	Replication, recombination and repair	72	3217	4772	92424	2.62473e-17	3.65179e-16	-1.28058
	C	Energy production and conversion	41	3217	3177	92424	1.1133e-14	1.31947e-13	-1.49691
	E	Amino acid transport and metabolism	44	3217	3700	92424	1.00145e-18	1.60232e-17	-1.62375
	F	Nucleotide transport and metabolism	28	3217	1642	92424	1.95651e-05	8.90167e-05	-1.06943
	G	Carbohydrate transport and metabolism	58	3217	3930	92424	6.91537e-15	8.40348e-14	-1.30528
	H	Coenzyme transport and metabolism	14	3217	2294	92424	4.62865e-20	7.79563e-19	-2.58515
	I	Lipid transport and metabolism	39	3217	2924	92424	5.07967e-13	5.07967e-12	-1.44542
	P	Inorganic ion transport and metabolism	88	3217	2993	92424	0.106544	0.194454	-0.25927
	Q	Secondary metabolites biosynthesis, transport, and catabolism	13	3217	1962	92424	1.65355e-16	2.20474e-15	-2.46074
	no_annotation	Cluster without assigned function	861	3217	17073	92424	7.24214e-32	1.65535e-30	0.718481
23	D	Cell cycle control, cell division, chromosome partitioning	10	577	2209	92424	0.371845	0.534387	-0.475925
	M	Cell wall/membrane/envelope biogenesis	7	577	2137	92424	0.0858611	0.161621	-0.951007
	N	Cell motility	0	577	375	92424	0.190123	0.313841	nan
	O	Post-translational modification, protein turnover, and chaperones	42	577	7457	92424	0.542866	0.710985	-0.161806
	T	Signal transduction mechanisms	138	577	11241	92424	7.91253e-15	9.49504e-14	1.19285
	U	Intracellular trafficking, secretion, and vesicular transport	26	577	4792	92424	0.530652	0.700723	-0.213962
	V	Defense mechanisms	6	577	1228	92424	0.707268	0.853063	-0.359792
	W	Extracellular structures	14	577	868	92424	0.00266258	0.00843591	1.40574
	Y	Nuclear structure	2	577	263	92424	0.97885	1	0.287515
	Z	Cytoskeleton	17	577	2856	92424	0.966334	1	-0.0713399
	A	RNA processing and modification	9	577	2547	92424	0.085757	0.161621	-0.842781
	B	Chromatin structure and dynamics	9	577	1359	92424	0.950834	1	0.0870165
	J	Translation, ribosomal structure and biogenesis	5	577	3738	92424	7.47267e-06	3.54591e-05	-2.27698
	K	Transcription	49	577	6887	92424	0.378331	0.540695	0.206285
	L	Replication, recombination and repair	15	577	4772	92424	0.0034382	0.0105453	-1.03315
	C	Energy production and conversion	10	577	3177	92424	0.0211782	0.0505749	-1.01786
	E	Amino acid transport and metabolism	7	577	3700	92424	0.000137921	0.000553992	-1.7703
	F	Nucleotide transport and metabolism	3	577	1642	92424	0.0161054	0.040159	-1.79758
	G	Carbohydrate transport and metabolism	10	577	3930	92424	0.00124786	0.00424803	-1.3379
	H	Coenzyme transport and metabolism	1	577	2294	92424	1.51708e-05	6.9684e-05	-3.88248
	I	Lipid transport and metabolism	8	577	2924	92424	0.0107794	0.0282737	-1.22166
	P	Inorganic ion transport and metabolism	17	577	2993	92424	0.806047	0.926712	-0.141554
	Q	Secondary metabolites biosynthesis, transport, and catabolism	2	577	1962	92424	0.00074888	0.00271292	-2.64823
	no_annotation	Cluster without assigned function	170	577	17073	92424	1.8114e-10	1.39115e-09	0.88904
24	D	Cell cycle control, cell division, chromosome partitioning	6	574	2209	92424	0.0314213	0.0708085	-1.21807
	M	Cell wall/membrane/envelope biogenesis	2	574	2137	92424	0.000304972	0.0011758	-2.76683
	N	Cell motility	2	574	375	92424	1.17587	1	-0.221782
	O	Post-translational modification, protein turnover, and chaperones	44	574	7457	92424	0.795826	0.921356	-0.080671
	T	Signal transduction mechanisms	127	574	11241	92424	3.0372e-11	2.58028e-10	1.04539
	U	Intracellular trafficking, secretion, and vesicular transport	27	574	4792	92424	0.686384	0.837266	-0.148633
	V	Defense mechanisms	8	574	1228	92424	0.98939	1	0.0703774
	W	Extracellular structures	12	574	868	92424	0.0179255	0.0440115	1.18255
	Y	Nuclear structure	1	574	263	92424	1.02661	1	-0.712943
	Z	Cytoskeleton	14	574	2856	92424	0.441835	0.611183	-0.352972
	A	RNA processing and modification	19	574	2547	92424	0.479362	0.648151	0.274531
	B	Chromatin structure and dynamics	8	574	1359	92424	1.06145	1	-0.078856
	J	Translation, ribosomal structure and biogenesis	12	574	3738	92424	0.0141883	0.0357499	-0.985628
	K	Transcription	55	574	6887	92424	0.0685947	0.135218	0.399157
	L	Replication, recombination and repair	18	574	4772	92424	0.0260255	0.0602035	-0.753623
	C	Energy production and conversion	8	574	3177	92424	0.00424081	0.0124121	-1.33813
	E	Amino acid transport and metabolism	6	574	3700	92424	4.19993e-05	0.000181619	-1.98798
	F	Nucleotide transport and metabolism	5	574	1642	92424	0.115682	0.20875	-1.04615
	G	Carbohydrate transport and metabolism	12	574	3930	92424	0.00733345	0.0201851	-1.06126
	H	Coenzyme transport and metabolism	3	574	2294	92424	0.000673975	0.00246953	-2.2836
	I	Lipid transport and metabolism	11	574	2924	92424	0.0959777	0.176849	-0.745353
	P	Inorganic ion transport and metabolism	12	574	2993	92424	0.136495	0.240432	-0.651652
	Q	Secondary metabolites biosynthesis, transport, and catabolism	5	574	1962	92424	0.0339913	0.0750153	-1.30886
	no_annotation	Cluster without assigned function	157	574	17073	92424	2.19141e-07	1.24482e-06	0.737949
25	D	Cell cycle control, cell division, chromosome partitioning	28	2010	2209	92424	0.00200932	0.00665154	-0.80713
	M	Cell wall/membrane/envelope biogenesis	10	2010	2137	92424	1.10448e-10	8.62034e-10	-2.26855
	N	Cell motility	1	2010	375	92424	0.00483704	0.0139866	-3.06088
	O	Post-translational modification, protein turnover, and chaperones	131	2010	7457	92424	0.00915731	0.0247634	-0.338784
	T	Signal transduction mechanisms	467	2010	11241	92424	5.98048e-44	1.51086e-42	1.1617
	U	Intracellular trafficking, secretion, and vesicular transport	85	2010	4792	92424	0.0517139	0.106307	-0.314719
	V	Defense mechanisms	25	2010	1228	92424	0.834966	0.953284	-0.098554
	W	Extracellular structures	36	2010	868	92424	0.00045463	0.00170486	0.9735
	Y	Nuclear structure	2	2010	263	92424	0.146519	0.253896	-1.53936
	Z	Cytoskeleton	67	2010	2856	92424	0.558524	0.727521	0.115542
	A	RNA processing and modification	37	2010	2547	92424	0.00961108	0.0258449	-0.606552
	B	Chromatin structure and dynamics	21	2010	1359	92424	0.120335	0.215525	-0.508623
	J	Translation, ribosomal structure and biogenesis	40	2010	3738	92424	2.94859e-07	1.64572e-06	-1.07057
	K	Transcription	239	2010	6887	92424	1.40023e-12	1.31786e-11	0.765891
	L	Replication, recombination and repair	50	2010	4772	92424	2.27133e-09	1.55748e-08	-1.11109
	C	Energy production and conversion	29	2010	3177	92424	4.18475e-08	2.54263e-07	-1.30112
	E	Amino acid transport and metabolism	18	2010	3700	92424	1.89694e-17	2.67803e-16	-2.23207
	F	Nucleotide transport and metabolism	8	2010	1642	92424	3.34573e-08	2.05891e-07	-2.20347
	G	Carbohydrate transport and metabolism	45	2010	3930	92424	1.1576e-06	6.00701e-06	-0.971263
	H	Coenzyme transport and metabolism	11	2010	2294	92424	3.15464e-11	2.63344e-10	-2.23498
	I	Lipid transport and metabolism	27	2010	2924	92424	2.05775e-07	1.17586e-06	-1.28165
	P	Inorganic ion transport and metabolism	41	2010	2993	92424	0.00142504	0.00478335	-0.696804
	Q	Secondary metabolites biosynthesis, transport, and catabolism	7	2010	1962	92424	1.84934e-11	1.64386e-10	-2.66082
	no_annotation	Cluster without assigned function	585	2010	17073	92424	1.52983e-31	3.26364e-30	0.880212
26	D	Cell cycle control, cell division, chromosome partitioning	16	753	2209	92424	0.744861	0.884983	-0.174966
	M	Cell wall/membrane/envelope biogenesis	2	753	2137	92424	7.49813e-06	3.54591e-05	-3.16251
	N	Cell motility	0	753	375	92424	0.0924739	0.17105	nan
	O	Post-translational modification, protein turnover, and chaperones	54	753	7457	92424	0.403727	0.568296	-0.185458
	T	Signal transduction mechanisms	169	753	11241	92424	3.92649e-15	4.95978e-14	1.0749
	U	Intracellular trafficking, secretion, and vesicular transport	33	753	4792	92424	0.362235	0.523714	-0.256634
	V	Defense mechanisms	11	753	1228	92424	0.835117	0.953284	0.139939
	W	Extracellular structures	5	753	868	92424	0.578702	0.741727	-0.507651
	Y	Nuclear structure	0	753	263	92424	0.231907	0.366169	nan
	Z	Cytoskeleton	27	753	2856	92424	0.483404	0.649955	0.22394
	A	RNA processing and modification	30	753	2547	92424	0.0608159	0.122549	0.555561
	B	Chromatin structure and dynamics	8	753	1359	92424	0.44515	0.614	-0.478151
	J	Translation, ribosomal structure and biogenesis	11	753	3738	92424	6.89444e-05	0.000290292	-1.51535
	K	Transcription	71	753	6887	92424	0.0508173	0.104688	0.374122
	L	Replication, recombination and repair	21	753	4772	92424	0.00194298	0.00645419	-0.929997
	C	Energy production and conversion	11	753	3177	92424	0.0013803	0.00466581	-1.27082
	E	Amino acid transport and metabolism	8	753	3700	92424	2.43598e-06	1.21799e-05	-1.96641
	F	Nucleotide transport and metabolism	9	753	1642	92424	0.277898	0.424137	-0.584296
	G	Carbohydrate transport and metabolism	13	753	3930	92424	0.000178466	0.000705053	-1.3453
	H	Coenzyme transport and metabolism	1	753	2294	92424	2.26861e-07	1.2811e-06	-4.26998
	I	Lipid transport and metabolism	9	753	2924	92424	0.000784978	0.00280141	-1.44096
	P	Inorganic ion transport and metabolism	14	753	2993	92424	0.0299893	0.0680609	-0.826172
	Q	Secondary metabolites biosynthesis, transport, and catabolism	6	753	1962	92424	0.00733811	0.0201851	-1.44063
	no_annotation	Cluster without assigned function	224	753	17073	92424	7.26104e-14	7.83213e-13	0.911031
27	D	Cell cycle control, cell division, chromosome partitioning	16	1322	2209	92424	0.00293202	0.00916853	-1.00959
	M	Cell wall/membrane/envelope biogenesis	3	1322	2137	92424	3.46313e-10	2.59735e-09	-3.39861
	N	Cell motility	2	1322	375	92424	0.190168	0.313841	-1.44008
	O	Post-translational modification, protein turnover, and chaperones	96	1322	7457	92424	0.300691	0.451037	-0.16682
	T	Signal transduction mechanisms	293	1322	11241	92424	1.88764e-24	3.69824e-23	1.05984
	U	Intracellular trafficking, secretion, and vesicular transport	47	1322	4792	92424	0.00587183	0.0164343	-0.57586
	V	Defense mechanisms	23	1322	1228	92424	0.23727	0.372797	0.401544
	W	Extracellular structures	20	1322	868	92424	0.0545306	0.111858	0.709197
	Y	Nuclear structure	4	1322	263	92424	1.04007	1	0.0901448
	Z	Cytoskeleton	37	1322	2856	92424	0.6038	0.762694	-0.149219
	A	RNA processing and modification	18	1322	2547	92424	0.000922977	0.00325757	-1.04858
	B	Chromatin structure and dynamics	9	1322	1359	92424	0.0126468	0.0322041	-1.13381
	J	Translation, ribosomal structure and biogenesis	24	1322	3738	92424	6.37653e-06	3.06074e-05	-1.20072
	K	Transcription	103	1322	6887	92424	0.665097	0.820613	0.0706507
	L	Replication, recombination and repair	32	1322	4772	92424	7.9375e-07	4.16393e-06	-1.14572
	C	Energy production and conversion	12	1322	3177	92424	4.28991e-09	2.85994e-08	-1.9742
	E	Amino acid transport and metabolism	8	1322	3700	92424	1.26555e-14	1.48162e-13	-2.79443
	F	Nucleotide transport and metabolism	5	1322	1642	92424	7.40551e-06	3.53696e-05	-2.26891
	G	Carbohydrate transport and metabolism	33	1322	3930	92424	0.000844219	0.00300167	-0.803667
	H	Coenzyme transport and metabolism	7	1322	2294	92424	7.62365e-08	4.54578e-07	-2.27422
	I	Lipid transport and metabolism	26	1322	2924	92424	0.0102277	0.0273499	-0.711696
	P	Inorganic ion transport and metabolism	29	1322	2993	92424	0.0294883	0.0670824	-0.584379
	Q	Secondary metabolites biosynthesis, transport, and catabolism	12	1322	1962	92424	0.000913573	0.00323627	-1.25567
	no_annotation	Cluster without assigned function	463	1322	17073	92424	1.42436e-46	3.90681e-45	1.27339
28	D	Cell cycle control, cell division, chromosome partitioning	31	2701	2209	92424	3.29384e-06	1.62994e-05	-1.09948
	M	Cell wall/membrane/envelope biogenesis	21	2701	2137	92424	1.05356e-09	7.66227e-09	-1.62407
	N	Cell motility	5	2701	375	92424	0.0723838	0.141222	-1.15883
	O	Post-translational modification, protein turnover, and chaperones	210	2701	7457	92424	0.599229	0.758918	-0.0597452
	T	Signal transduction mechanisms	484	2701	11241	92424	1.95451e-18	3.07595e-17	0.680426
	U	Intracellular trafficking, secretion, and vesicular transport	100	2701	4792	92424	0.000271177	0.00105397	-0.521281
	V	Defense mechanisms	42	2701	1228	92424	0.336885	0.495267	0.237754
	W	Extracellular structures	36	2701	868	92424	0.04907	0.101306	0.529315
	Y	Nuclear structure	2	2701	263	92424	0.0326681	0.0727643	-1.97713
	Z	Cytoskeleton	79	2701	2856	92424	0.664348	0.820613	-0.0841506
	A	RNA processing and modification	37	2701	2547	92424	1.35851e-06	6.97418e-06	-1.05114
	B	Chromatin structure and dynamics	33	2701	1359	92424	0.312582	0.467412	-0.278304
	J	Translation, ribosomal structure and biogenesis	49	2701	3738	92424	4.7348e-11	3.85204e-10	-1.21455
	K	Transcription	257	2701	6887	92424	7.29082e-05	0.000305641	0.398242
	L	Replication, recombination and repair	42	2701	4772	92424	3.48166e-23	6.55372e-22	-1.81692
	C	Energy production and conversion	36	2701	3177	92424	8.91313e-12	8.14915e-11	-1.42522
	E	Amino acid transport and metabolism	21	2701	3700	92424	2.15029e-25	4.39209e-24	-2.44801
	F	Nucleotide transport and metabolism	10	2701	1642	92424	3.11213e-11	2.62074e-10	-2.31772
	G	Carbohydrate transport and metabolism	44	2701	3930	92424	1.34776e-14	1.55886e-13	-1.45091
	H	Coenzyme transport and metabolism	4	2701	2294	92424	2.61862e-24	5.02775e-23	-4.14238
	I	Lipid transport and metabolism	23	2701	2924	92424	5.13328e-16	6.65939e-15	-1.95994
	P	Inorganic ion transport and metabolism	38	2701	2993	92424	1.70576e-09	1.20406e-08	-1.25498
	Q	Secondary metabolites biosynthesis, transport, and catabolism	11	2701	1962	92424	6.4026e-14	6.98465e-13	-2.44248
	no_annotation	Cluster without assigned function	1086	2701	17073	92424	5.34122e-157	4.27297e-155	1.63296
29	D	Cell cycle control, cell division, chromosome partitioning	28	1961	2209	92424	0.00341229	0.0104993	-0.770213
	M	Cell wall/membrane/envelope biogenesis	5	1961	2137	92424	3.20775e-14	3.53959e-13	-3.23912
	N	Cell motility	1	1961	375	92424	0.00579734	0.0163209	-3.02447
	O	Post-translational modification, protein turnover, and chaperones	119	1961	7457	92424	0.000763567	0.0027403	-0.450416
	T	Signal transduction mechanisms	314	1961	11241	92424	4.6264e-07	2.52349e-06	0.472707
	U	Intracellular trafficking, secretion, and vesicular transport	70	1961	4792	92424	0.000754116	0.00272162	-0.573135
	V	Defense mechanisms	18	1961	1228	92424	0.120293	0.215525	-0.549323
	W	Extracellular structures	22	1961	868	92424	0.454814	0.622854	0.265305
	Y	Nuclear structure	2	1961	263	92424	0.162028	0.277237	-1.50294
	Z	Cytoskeleton	46	1961	2856	92424	0.0555373	0.11368	-0.416405
	A	RNA processing and modification	39	1961	2547	92424	0.0354498	0.0775212	-0.490834
	B	Chromatin structure and dynamics	15	1961	1359	92424	0.00626249	0.0174261	-0.968277
	J	Translation, ribosomal structure and biogenesis	48	1961	3738	92424	0.000136818	0.000551872	-0.761105
	K	Transcription	171	1961	6887	92424	0.0374704	0.0815682	0.252472
	L	Replication, recombination and repair	36	1961	4772	92424	2.72507e-14	3.07773e-13	-1.56271
	C	Energy production and conversion	31	1961	3177	92424	6.42623e-07	3.44647e-06	-1.16552
	E	Amino acid transport and metabolism	16	1961	3700	92424	4.08345e-18	6.2224e-17	-2.36755
	F	Nucleotide transport and metabolism	7	1961	1642	92424	1.45215e-08	9.23224e-08	-2.36121
	G	Carbohydrate transport and metabolism	32	1961	3930	92424	7.67236e-11	6.13789e-10	-1.44066
	H	Coenzyme transport and metabolism	11	1961	2294	92424	8.46602e-11	6.71684e-10	-2.19838
	I	Lipid transport and metabolism	15	1961	2924	92424	6.64539e-13	6.50977e-12	-2.10783
	P	Inorganic ion transport and metabolism	32	1961	2993	92424	1.22807e-05	5.72303e-05	-1.02848
	Q	Secondary metabolites biosynthesis, transport, and catabolism	8	1961	1962	92424	2.52759e-10	1.91062e-09	-2.43015
	no_annotation	Cluster without assigned function	875	1961	17073	92424	5.59537e-159	4.88323e-157	1.8852
30	D	Cell cycle control, cell division, chromosome partitioning	7	473	2209	92424	0.241892	0.376975	-0.707822
	M	Cell wall/membrane/envelope biogenesis	1	473	2137	92424	0.000372733	0.00142559	-3.48867
	N	Cell motility	0	473	375	92424	0.290882	0.439758	nan
	O	Post-translational modification, protein turnover, and chaperones	37	473	7457	92424	0.929153	1	-0.0487415
	T	Signal transduction mechanisms	74	473	11241	92424	0.0285684	0.0654551	0.424036
	U	Intracellular trafficking, secretion, and vesicular transport	21	473	4792	92424	0.541926	0.710723	-0.236228
	V	Defense mechanisms	5	473	1228	92424	0.798621	0.922595	-0.335385
	W	Extracellular structures	4	473	868	92424	1.085	1	-0.153374
	Y	Nuclear structure	1	473	263	92424	1.2203	1	-0.431605
	Z	Cytoskeleton	23	473	2856	92424	0.046762	0.097455	0.685095
	A	RNA processing and modification	16	473	2547	92424	0.473124	0.641524	0.306768
	B	Chromatin structure and dynamics	3	473	1359	92424	0.164096	0.279808	-1.22955
	J	Translation, ribosomal structure and biogenesis	17	473	3738	92424	0.725978	0.870086	-0.17792
	K	Transcription	51	473	6887	92424	0.0107584	0.0282737	0.589515
	L	Replication, recombination and repair	11	473	4772	92424	0.00315153	0.00982295	-1.19749
	C	Energy production and conversion	8	473	3177	92424	0.0347813	0.076233	-1.05292
	E	Amino acid transport and metabolism	7	473	3700	92424	0.00263087	0.00836304	-1.47797
	F	Nucleotide transport and metabolism	1	473	1642	92424	0.00390364	0.0115663	-3.1004
	G	Carbohydrate transport and metabolism	5	473	3930	92424	9.92337e-05	0.000403662	-2.06127
	H	Coenzyme transport and metabolism	2	473	2294	92424	0.00114787	0.00393556	-2.58981
	I	Lipid transport and metabolism	6	473	2924	92424	0.014029	0.0354418	-1.35103
	P	Inorganic ion transport and metabolism	10	473	2993	92424	0.198931	0.323684	-0.63449
	Q	Secondary metabolites biosynthesis, transport, and catabolism	0	473	1962	92424	7.61953e-05	0.000316656	nan
	no_annotation	Cluster without assigned function	163	473	17073	92424	1.93565e-16	2.54552e-15	1.22241
31	D	Cell cycle control, cell division, chromosome partitioning	0	78	2209	92424	0.302842	0.453554	nan
	M	Cell wall/membrane/envelope biogenesis	0	78	2137	92424	0.322294	0.480438	nan
	N	Cell motility	0	78	375	92424	1.45629	1	nan
	O	Post-translational modification, protein turnover, and chaperones	3	78	7457	92424	0.232754	0.366903	-1.13431
	T	Signal transduction mechanisms	8	78	11241	92424	0.762718	0.900626	-0.277093
	U	Intracellular trafficking, secretion, and vesicular transport	2	78	4792	92424	0.447649	0.614797	-1.05582
	V	Defense mechanisms	0	78	1228	92424	0.704272	0.852586	nan
	W	Extracellular structures	0	78	868	92424	0.957759	1	nan
	Y	Nuclear structure	0	78	263	92424	1.60125	1	nan
	Z	Cytoskeleton	3	78	2856	92424	0.869383	0.984207	0.327367
	A	RNA processing and modification	1	78	2547	92424	0.725814	0.870086	-1.12638
	B	Chromatin structure and dynamics	0	78	1359	92424	0.629541	0.786927	nan
	J	Translation, ribosomal structure and biogenesis	0	78	3738	92424	0.0797846	0.15137	nan
	K	Transcription	5	78	6887	92424	0.942061	1	-0.233479
	L	Replication, recombination and repair	0	78	4772	92424	0.0319501	0.0718317	nan
	C	Energy production and conversion	0	78	3177	92424	0.130503	0.231148	nan
	E	Amino acid transport and metabolism	2	78	3700	92424	0.782538	0.913424	-0.664657
	F	Nucleotide transport and metabolism	0	78	1642	92424	0.493791	0.659304	nan
	G	Carbohydrate transport and metabolism	0	78	3930	92424	0.0673706	0.133352	nan
	H	Coenzyme transport and metabolism	0	78	2294	92424	0.281365	0.428067	nan
	I	Lipid transport and metabolism	1	78	2924	92424	0.577886	0.741671	-1.33166
	P	Inorganic ion transport and metabolism	3	78	2993	92424	0.930147	1	0.257491
	Q	Secondary metabolites biosynthesis, transport, and catabolism	1	78	1962	92424	1.00957	1	-0.740365
	no_annotation	Cluster without assigned function	49	78	17073	92424	1.42656e-17	2.07499e-16	2.90223
32	D	Cell cycle control, cell division, chromosome partitioning	3	257	2209	92424	0.270872	0.414733	-1.05393
	M	Cell wall/membrane/envelope biogenesis	2	257	2137	92424	0.124461	0.222086	-1.59622
	N	Cell motility	0	257	375	92424	0.702454	0.851459	nan
	O	Post-translational modification, protein turnover, and chaperones	15	257	7457	92424	0.223005	0.354445	-0.502947
	T	Signal transduction mechanisms	31	257	11241	92424	1.05607	1	-0.0136131
	U	Intracellular trafficking, secretion, and vesicular transport	7	257	4792	92424	0.0827812	0.156437	-0.967684
	V	Defense mechanisms	1	257	1228	92424	0.286011	0.434448	-1.78829
	W	Extracellular structures	0	257	868	92424	0.176355	0.295981	nan
	Y	Nuclear structure	1	257	263	92424	1.03943	1	0.454433
	Z	Cytoskeleton	8	257	2856	92424	1.08223	1	0.0109441
	A	RNA processing and modification	8	257	2547	92424	0.827458	0.946793	0.181615
	B	Chromatin structure and dynamics	2	257	1359	92424	0.539536	0.709527	-0.929995
	J	Translation, ribosomal structure and biogenesis	12	257	3738	92424	0.694416	0.843848	0.21734
	K	Transcription	19	257	6887	92424	1.09279	1	-0.0123234
	L	Replication, recombination and repair	6	257	4772	92424	0.0391	0.0842097	-1.18978
	C	Energy production and conversion	7	257	3177	92424	0.678925	0.831336	-0.347227
	E	Amino acid transport and metabolism	6	257	3700	92424	0.215579	0.34608	-0.8046
	F	Nucleotide transport and metabolism	0	257	1642	92424	0.0198372	0.0478485	nan
	G	Carbohydrate transport and metabolism	0	257	3930	92424	2.78178e-05	0.00012479	nan
	H	Coenzyme transport and metabolism	1	257	2294	92424	0.0234609	0.0547992	-2.7074
	I	Lipid transport and metabolism	2	257	2924	92424	0.0228203	0.0538268	-2.06161
	P	Inorganic ion transport and metabolism	4	257	2993	92424	0.157794	0.270988	-1.08404
	Q	Secondary metabolites biosynthesis, transport, and catabolism	2	257	1962	92424	0.177032	0.296598	-1.47004
	no_annotation	Cluster without assigned function	120	257	17073	92424	9.92425e-25	1.98485e-23	1.95832
33	D	Cell cycle control, cell division, chromosome partitioning	2	171	2209	92424	0.443654	0.612818	-1.05038
	M	Cell wall/membrane/envelope biogenesis	2	171	2137	92424	0.48252	0.649955	-1.00137
	N	Cell motility	0	171	375	92424	0.997285	1	nan
	O	Post-translational modification, protein turnover, and chaperones	20	171	7457	92424	0.120307	0.215525	0.595067
	T	Signal transduction mechanisms	21	171	11241	92424	1.03203	1	0.0159356
	U	Intracellular trafficking, secretion, and vesicular transport	9	171	4792	92424	1.05952	1	0.0228756
	V	Defense mechanisms	0	171	1228	92424	0.202663	0.328643	nan
	W	Extracellular structures	3	171	868	92424	0.435195	0.603739	0.915806
	Y	Nuclear structure	0	171	263	92424	1.22803	1	nan
	Z	Cytoskeleton	7	171	2856	92424	0.557131	0.726692	0.421615
	A	RNA processing and modification	7	171	2547	92424	0.388868	0.552239	0.59222
	B	Chromatin structure and dynamics	2	171	1359	92424	1.07807	1	-0.335155
	J	Translation, ribosomal structure and biogenesis	6	171	3738	92424	0.918661	1	-0.213361
	K	Transcription	16	171	6887	92424	0.412608	0.57741	0.359216
	L	Replication, recombination and repair	3	171	4772	92424	0.042735	0.0907647	-1.61009
	C	Energy production and conversion	2	171	3177	92424	0.128483	0.228415	-1.59064
	E	Amino acid transport and metabolism	2	171	3700	92424	0.0615489	0.123355	-1.81912
	F	Nucleotide transport and metabolism	5	171	1642	92424	0.37905	0.540695	0.737528
	G	Carbohydrate transport and metabolism	2	171	3930	92424	0.0440228	0.0928833	-1.90992
	H	Coenzyme transport and metabolism	1	171	2294	92424	0.1452	0.25298	-2.11542
	I	Lipid transport and metabolism	3	171	2924	92424	0.414604	0.57936	-0.872712
	P	Inorganic ion transport and metabolism	6	171	2993	92424	0.958194	1	0.119982
	Q	Secondary metabolites biosynthesis, transport, and catabolism	1	171	1962	92424	0.239674	0.374884	-1.88445
	no_annotation	Cluster without assigned function	51	171	17073	92424	0.000427901	0.00162366	0.909461
34	D	Cell cycle control, cell division, chromosome partitioning	7	725	2209	92424	0.00797388	0.0218712	-1.33553
	M	Cell wall/membrane/envelope biogenesis	3	725	2137	92424	8.26038e-05	0.000340342	-2.51959
	N	Cell motility	0	725	375	92424	0.103719	0.190019	nan
	O	Post-translational modification, protein turnover, and chaperones	29	725	7457	92424	1.46516e-05	6.76228e-05	-1.08097
	T	Signal transduction mechanisms	42	725	11241	92424	1.16513e-08	7.50691e-08	-1.17781
	U	Intracellular trafficking, secretion, and vesicular transport	12	725	4792	92424	1.30865e-06	6.75431e-06	-1.70821
	V	Defense mechanisms	4	725	1228	92424	0.0712528	0.139313	-1.28601
	W	Extracellular structures	1	725	868	92424	0.0164982	0.0410317	-2.78882
	Y	Nuclear structure	2	725	263	92424	1.22457	1	-0.0452516
	Z	Cytoskeleton	16	725	2856	92424	0.194509	0.319804	-0.502087
	A	RNA processing and modification	11	725	2547	92424	0.0398726	0.0854413	-0.88453
	B	Chromatin structure and dynamics	3	725	1359	92424	0.0118822	0.0304999	-1.85291
	J	Translation, ribosomal structure and biogenesis	17	725	3738	92424	0.0172793	0.0427528	-0.816762
	K	Transcription	39	725	6887	92424	0.0326214	0.0727643	-0.505485
	L	Replication, recombination and repair	8	725	4772	92424	6.47564e-09	4.22899e-08	-2.29614
	C	Energy production and conversion	10	725	3177	92424	0.001007	0.00351533	-1.35486
	E	Amino acid transport and metabolism	8	725	3700	92424	5.74774e-06	2.77278e-05	-1.91069
	F	Nucleotide transport and metabolism	2	725	1642	92424	0.000437075	0.00165194	-2.71875
	G	Carbohydrate transport and metabolism	6	725	3930	92424	7.09321e-08	4.25593e-07	-2.42147
	H	Coenzyme transport and metabolism	4	725	2294	92424	0.000140542	0.000562167	-2.20685
	I	Lipid transport and metabolism	3	725	2924	92424	3.52953e-07	1.9362e-06	-2.98522
	P	Inorganic ion transport and metabolism	11	725	2993	92424	0.00586823	0.0164343	-1.12549
	Q	Secondary metabolites biosynthesis, transport, and catabolism	0	725	1962	92424	3.29742e-07	1.82978e-06	nan
	no_annotation	Cluster without assigned function	487	725	17073	92424	7.32873e-183	8.79447e-181	3.21206
35	D	Cell cycle control, cell division, chromosome partitioning	8	936	2209	92424	0.000765	0.0027403	-1.51576
	M	Cell wall/membrane/envelope biogenesis	2	936	2137	92424	1.51273e-07	8.80132e-07	-3.48007
	N	Cell motility	0	936	375	92424	0.043643	0.0922848	nan
	O	Post-translational modification, protein turnover, and chaperones	26	936	7457	92424	1.63852e-11	1.47007e-10	-1.62954
	T	Signal transduction mechanisms	47	936	11241	92424	1.15156e-13	1.22718e-12	-1.39888
	U	Intracellular trafficking, secretion, and vesicular transport	11	936	4792	92424	7.37461e-11	5.94926e-10	-2.21311
	V	Defense mechanisms	4	936	1228	92424	0.0104195	0.0277085	-1.65971
	W	Extracellular structures	4	936	868	92424	0.121389	0.217008	-1.15147
	Y	Nuclear structure	0	936	263	92424	0.137008	0.240893	nan
	Z	Cytoskeleton	16	936	2856	92424	0.0115007	0.0297593	-0.881365
	A	RNA processing and modification	12	936	2547	92424	0.00348104	0.0106089	-1.1338
	B	Chromatin structure and dynamics	3	936	1359	92424	0.00102895	0.00357896	-2.22616
	J	Translation, ribosomal structure and biogenesis	8	936	3738	92424	5.12816e-09	3.37194e-08	-2.3017
	K	Transcription	33	936	6887	92424	6.14684e-07	3.31515e-06	-1.14797
	L	Replication, recombination and repair	4	936	4772	92424	1.37171e-16	1.8547e-15	-3.67928
	C	Energy production and conversion	9	936	3177	92424	2.0096e-06	1.02075e-05	-1.8854
	E	Amino acid transport and metabolism	3	936	3700	92424	4.44988e-13	4.49672e-12	-3.71112
	F	Nucleotide transport and metabolism	0	936	1642	92424	9.48007e-08	5.58335e-07	nan
	G	Carbohydrate transport and metabolism	5	936	3930	92424	4.28123e-12	3.99027e-11	-3.06115
	H	Coenzyme transport and metabolism	1	936	2294	92424	2.6961e-09	1.82272e-08	-4.58717
	I	Lipid transport and metabolism	10	936	2924	92424	4.37392e-05	0.000187454	-1.60713
	P	Inorganic ion transport and metabolism	7	936	2993	92424	5.53153e-07	3.00015e-06	-2.16276
	Q	Secondary metabolites biosynthesis, transport, and catabolism	2	936	1962	92424	7.91788e-07	4.16393e-06	-3.35387
	no_annotation	Cluster without assigned function	721	936	17073	92424	0	0	3.9457
36	D	Cell cycle control, cell division, chromosome partitioning	0	184	2209	92424	0.0232266	0.0545171	nan
	M	Cell wall/membrane/envelope biogenesis	0	184	2137	92424	0.026903	0.0620838	nan
	N	Cell motility	0	184	375	92424	0.945848	1	nan
	O	Post-translational modification, protein turnover, and chaperones	3	184	7457	92424	0.000314094	0.00120612	-2.40714
	T	Signal transduction mechanisms	13	184	11241	92424	0.0346341	0.076084	-0.866378
	U	Intracellular trafficking, secretion, and vesicular transport	4	184	4792	92424	0.0711729	0.139313	-1.30086
	V	Defense mechanisms	0	184	1228	92424	0.17026	0.287763	nan
	W	Extracellular structures	0	184	868	92424	0.351768	0.513999	nan
	Y	Nuclear structure	0	184	263	92424	1.18328	1	nan
	Z	Cytoskeleton	1	184	2856	92424	0.0424394	0.0903367	-2.54723
	A	RNA processing and modification	5	184	2547	92424	1.14917	1	-0.0208478
	B	Chromatin structure and dynamics	3	184	1359	92424	1.01836	1	0.151714
	J	Translation, ribosomal structure and biogenesis	2	184	3738	92424	0.0386738	0.0838078	-1.94162
	K	Transcription	14	184	6887	92424	1.01531	1	0.0326306
	L	Replication, recombination and repair	4	184	4772	92424	0.0730814	0.141734	-1.29449
	C	Energy production and conversion	3	184	3177	92424	0.239769	0.374884	-1.10438
	E	Amino acid transport and metabolism	0	184	3700	92424	0.00107869	0.00372496	nan
	F	Nucleotide transport and metabolism	0	184	1642	92424	0.0736469	0.14197	nan
	G	Carbohydrate transport and metabolism	0	184	3930	92424	0.000668744	0.00245975	nan
	H	Coenzyme transport and metabolism	0	184	2294	92424	0.0195246	0.0472131	nan
	I	Lipid transport and metabolism	0	184	2924	92424	0.00536395	0.0151453	nan
	P	Inorganic ion transport and metabolism	3	184	2993	92424	0.300536	0.451037	-1.01525
	Q	Secondary metabolites biosynthesis, transport, and catabolism	0	184	1962	92424	0.0384321	0.0834724	nan
	no_annotation	Cluster without assigned function	129	184	17073	92424	1.80073e-52	6.40258e-51	3.38167
37	D	Cell cycle control, cell division, chromosome partitioning	0	52	2209	92424	0.568283	0.736238	nan
	M	Cell wall/membrane/envelope biogenesis	0	52	2137	92424	0.592361	0.753709	nan
	N	Cell motility	0	52	375	92424	1.61878	1	nan
	O	Post-translational modification, protein turnover, and chaperones	3	52	7457	92424	0.773645	0.907945	-0.519764
	T	Signal transduction mechanisms	3	52	11241	92424	0.217423	0.348458	-1.17783
	U	Intracellular trafficking, secretion, and vesicular transport	0	52	4792	92424	0.125413	0.22337	nan
	V	Defense mechanisms	0	52	1228	92424	0.997424	1	nan
	W	Extracellular structures	0	52	868	92424	1.22427	1	nan
	Y	Nuclear structure	0	52	263	92424	1.72448	1	nan
	Z	Cytoskeleton	2	52	2856	92424	0.960804	1	0.327264
	A	RNA processing and modification	0	52	2547	92424	0.467489	0.636173	nan
	B	Chromatin structure and dynamics	0	52	1359	92424	0.925565	1	nan
	J	Translation, ribosomal structure and biogenesis	0	52	3738	92424	0.233573	0.367591	nan
	K	Transcription	2	52	6887	92424	0.491388	0.657009	-1.00968
	L	Replication, recombination and repair	1	52	4772	92424	0.486406	0.652164	-1.47384
	C	Energy production and conversion	0	52	3177	92424	0.324242	0.482479	nan
	E	Amino acid transport and metabolism	0	52	3700	92424	0.238836	0.374645	nan
	F	Nucleotide transport and metabolism	0	52	1642	92424	0.787221	0.91715	nan
	G	Carbohydrate transport and metabolism	0	52	3930	92424	0.208672	0.336116	nan
	H	Coenzyme transport and metabolism	0	52	2294	92424	0.541092	0.7106	nan
	I	Lipid transport and metabolism	0	52	2924	92424	0.375679	0.538429	nan
	P	Inorganic ion transport and metabolism	0	52	2993	92424	0.360906	0.523139	nan
	Q	Secondary metabolites biosynthesis, transport, and catabolism	0	52	1962	92424	0.655132	0.812168	nan
	no_annotation	Cluster without assigned function	41	52	17073	92424	1.11001e-20	1.90287e-19	4.04329
38	D	Cell cycle control, cell division, chromosome partitioning	1	156	2209	92424	0.220964	0.352955	-1.92605
	M	Cell wall/membrane/envelope biogenesis	1	156	2137	92424	0.243655	0.378492	-1.87707
	N	Cell motility	0	156	375	92424	1.06011	1	nan
	O	Post-translational modification, protein turnover, and chaperones	5	156	7457	92424	0.0226514	0.05356	-1.40784
	T	Signal transduction mechanisms	6	156	11241	92424	0.00056926	0.00210188	-1.79335
	U	Intracellular trafficking, secretion, and vesicular transport	3	156	4792	92424	0.0725232	0.141222	-1.48128
	V	Defense mechanisms	1	156	1228	92424	0.769155	0.905998	-1.06282
	W	Extracellular structures	1	156	868	92424	1.13742	1	-0.55609
	Y	Nuclear structure	0	156	263	92424	1.28175	1	nan
	Z	Cytoskeleton	5	156	2856	92424	1.05988	1	0.0545326
	A	RNA processing and modification	2	156	2547	92424	0.386441	0.549605	-1.12705
	B	Chromatin structure and dynamics	1	156	1359	92424	0.659628	0.816035	-1.21124
	J	Translation, ribosomal structure and biogenesis	3	156	3738	92424	0.240618	0.375598	-1.10539
	K	Transcription	7	156	6887	92424	0.196257	0.322063	-0.778261
	L	Replication, recombination and repair	2	156	4772	92424	0.0231209	0.054402	-2.0696
	C	Energy production and conversion	3	156	3177	92424	0.425171	0.592401	-0.861471
	E	Amino acid transport and metabolism	0	156	3700	92424	0.00339351	0.0104751	nan
	F	Nucleotide transport and metabolism	1	156	1642	92424	0.465945	0.635379	-1.48883
	G	Carbohydrate transport and metabolism	0	156	3930	92424	0.00226276	0.00726505	nan
	H	Coenzyme transport and metabolism	1	156	2294	92424	0.19669	0.322219	-1.98191
	I	Lipid transport and metabolism	1	156	2924	92424	0.0806972	0.152799	-2.34226
	P	Inorganic ion transport and metabolism	0	156	2993	92424	0.0117178	0.0301584	nan
	Q	Secondary metabolites biosynthesis, transport, and catabolism	0	156	1962	92424	0.0701615	0.13774	nan
	no_annotation	Cluster without assigned function	112	156	17073	92424	2.16377e-47	6.2946e-46	3.49849
39	D	Cell cycle control, cell division, chromosome partitioning	0	15	2209	92424	1.39132	1	nan
	M	Cell wall/membrane/envelope biogenesis	0	15	2137	92424	1.40807	1	nan
	N	Cell motility	0	15	375	92424	1.88167	1	nan
	O	Post-translational modification, protein turnover, and chaperones	0	15	7457	92424	0.5662	0.734529	nan
	T	Signal transduction mechanisms	2	15	11241	92424	1.12029	1	0.151993
	U	Intracellular trafficking, secretion, and vesicular transport	3	15	4792	92424	0.0793612	0.150865	2.19346
	V	Defense mechanisms	0	15	1228	92424	1.6364	1	nan
	W	Extracellular structures	0	15	868	92424	1.73603	1	nan
	Y	Nuclear structure	0	15	263	92424	1.91631	1	nan
	Z	Cytoskeleton	1	15	2856	92424	0.751076	0.889067	1.16384
	A	RNA processing and modification	1	15	2547	92424	0.684857	0.836466	1.33407
	B	Chromatin structure and dynamics	0	15	1359	92424	1.60149	1	nan
	J	Translation, ribosomal structure and biogenesis	0	15	3738	92424	1.07662	1	nan
	K	Transcription	0	15	6887	92424	0.625935	0.785357	nan
	L	Replication, recombination and repair	1	15	4772	92424	1.09706	1	0.391838
	C	Energy production and conversion	0	15	3177	92424	1.18344	1	nan
	E	Amino acid transport and metabolism	0	15	3700	92424	1.08356	1	nan
	F	Nucleotide transport and metabolism	0	15	1642	92424	1.52843	1	nan
	G	Carbohydrate transport and metabolism	0	15	3930	92424	1.04218	1	nan
	H	Coenzyme transport and metabolism	0	15	2294	92424	1.37179	1	nan
	I	Lipid transport and metabolism	0	15	2924	92424	1.23478	1	nan
	P	Inorganic ion transport and metabolism	0	15	2993	92424	1.22057	1	nan
	Q	Secondary metabolites biosynthesis, transport, and catabolism	0	15	1962	92424	1.44957	1	nan
	no_annotation	Cluster without assigned function	7	15	17073	92424	0.0234488	0.0547992	1.9497
40	D	Cell cycle control, cell division, chromosome partitioning	0	39	2209	92424	0.778414	0.911314	nan
	M	Cell wall/membrane/envelope biogenesis	0	39	2137	92424	0.803019	0.924338	nan
	N	Cell motility	0	39	375	92424	1.70669	1	nan
	O	Post-translational modification, protein turnover, and chaperones	1	39	7457	92424	0.332449	0.489677	-1.73814
	T	Signal transduction mechanisms	3	39	11241	92424	0.570716	0.736479	-0.73281
	U	Intracellular trafficking, secretion, and vesicular transport	0	39	4792	92424	0.250657	0.387489	nan
	V	Defense mechanisms	0	39	1228	92424	1.18695	1	nan
	W	Extracellular structures	0	39	868	92424	1.38413	1	nan
	Y	Nuclear structure	0	39	263	92424	1.78959	1	nan
	Z	Cytoskeleton	0	39	2856	92424	0.587862	0.750462	nan
	A	RNA processing and modification	1	39	2547	92424	1.32761	1	-0.10689
	B	Chromatin structure and dynamics	1	39	1359	92424	0.877773	0.991368	0.818812
	J	Translation, ribosomal structure and biogenesis	0	39	3738	92424	0.3996	0.564141	nan
	K	Transcription	2	39	6887	92424	0.872785	0.986894	-0.575058
	L	Replication, recombination and repair	1	39	4772	92424	0.7901	0.918277	-1.04913
	C	Energy production and conversion	1	39	3177	92424	1.22082	1	-0.436021
	E	Amino acid transport and metabolism	0	39	3700	92424	0.406333	0.570292	nan
	F	Nucleotide transport and metabolism	0	39	1642	92424	0.99392	1	nan
	G	Carbohydrate transport and metabolism	0	39	3930	92424	0.367205	0.528511	nan
	H	Coenzyme transport and metabolism	0	39	2294	92424	0.750311	0.889067	nan
	I	Lipid transport and metabolism	1	39	2924	92424	1.29817	1	-0.312174
	P	Inorganic ion transport and metabolism	1	39	2993	92424	1.27691	1	-0.346948
	Q	Secondary metabolites biosynthesis, transport, and catabolism	1	39	1962	92424	1.13398	1	0.279117
	no_annotation	Cluster without assigned function	26	39	17073	92424	1.07521e-10	8.46065e-10	3.14386

## Sheet: Fig. 3 - H.sap, COG, c=0.8 loss
Figure 3: The enrichment of COG functional categories in gained and lost gene families along the H. sapiens lineage.
LOSS
c=0.8 (the gene families were reconstructed with the MMseqs2 cluster program using a c-value of 0.8)
quant = the number of successes in sample (the total number of assignments of a given category for a given phylostratum)
sample = the sample size (the total number of assigned categories for a given phylostratum)
hit = the number of successes in population (the total number of assignments of a given category over all phylostrata)
total = the population size (the total number of assigned categories over all phylostrata)
nan = not a number (log_odds cannot be calculated)
log_odds: To simplify graphical presentation, we set the upper bound of log-odds values to 4.0; this means that all significant log-odds values > 4.0 are presented in a respective figure as 4.0. If quant equals sample or quant equals hit, then division by zero prevents calculating exact log-odd values. In these instances, we also set log-odds to the upper bound of 4.0.
Phylostratum	COG	COG_description	quant	sample	hit	total	p_value	p_value_adjusted	log_odds
3	D	Cell cycle control, cell division, chromosome partitioning	3	50	1776	74974	0.229933	0.362801	1.39699
	M	Cell wall/membrane/envelope biogenesis	3	50	1806	74974	0.238553	0.373174	1.37219
	N	Cell motility	0	50	336	74974	1.59758	1	nan
	O	Post-translational modification, protein turnover, and chaperones	3	50	5891	74974	0.879772	0.964365	-0.418127
	T	Signal transduction mechanisms	0	50	8652	74974	0.00433961	0.01379	nan
	U	Intracellular trafficking, secretion, and vesicular transport	1	50	3547	74974	0.617197	0.762716	-1.28349
	V	Defense mechanisms	1	50	1058	74974	1.01753	1	0.512173
	W	Extracellular structures	0	50	642	74974	1.30084	1	nan
	Y	Nuclear structure	0	50	214	74974	1.73357	1	nan
	Z	Cytoskeleton	0	50	2122	74974	0.475733	0.629707	nan
	A	RNA processing and modification	0	50	1981	74974	0.524039	0.679835	nan
	B	Chromatin structure and dynamics	0	50	1023	74974	1.00601	1	nan
	J	Translation, ribosomal structure and biogenesis	5	50	2875	74974	0.084171	0.169832	1.48003
	K	Transcription	1	50	5037	74974	0.284076	0.42752	-1.82002
	L	Replication, recombination and repair	6	50	3998	74974	0.0980556	0.189463	1.27678
	C	Energy production and conversion	0	50	2597	74974	0.342981	0.49105	nan
	E	Amino acid transport and metabolism	4	50	3210	74974	0.330755	0.479569	0.959927
	F	Nucleotide transport and metabolism	5	50	1281	74974	0.0032387	0.0105489	2.68102
	G	Carbohydrate transport and metabolism	3	50	3265	74974	0.74454	0.866098	0.487753
	H	Coenzyme transport and metabolism	2	50	1824	74974	0.688548	0.823009	0.741354
	I	Lipid transport and metabolism	2	50	2432	74974	0.970923	1	0.313871
	P	Inorganic ion transport and metabolism	4	50	2522	74974	0.174159	0.291516	1.3222
	Q	Secondary metabolites biosynthesis, transport, and catabolism	1	50	1728	74974	1.35849	1	-0.209265
	no_annotation	Cluster without assigned function	6	50	15157	74974	0.193804	0.318467	-0.894388
4	D	Cell cycle control, cell division, chromosome partitioning	23	1642	1776	74974	0.00709651	0.0213598	-0.785687
	M	Cell wall/membrane/envelope biogenesis	93	1642	1806	74974	1.2092e-13	2.34636e-12	1.32778
	N	Cell motility	30	1642	336	74974	2.50436e-10	2.78534e-09	2.15099
	O	Post-translational modification, protein turnover, and chaperones	70	1642	5891	74974	4.18014e-09	4.14379e-08	-0.953319
	T	Signal transduction mechanisms	94	1642	8652	74974	5.56277e-16	1.40923e-14	-1.12153
	U	Intracellular trafficking, secretion, and vesicular transport	40	1642	3547	74974	1.87455e-06	1.16796e-05	-1.0083
	V	Defense mechanisms	71	1642	1058	74974	3.90857e-16	1.01846e-14	1.72798
	W	Extracellular structures	1	1642	642	74974	1.95147e-05	0.000106572	-3.85505
	Y	Nuclear structure	0	1642	214	74974	0.0173779	0.0454459	nan
	Z	Cytoskeleton	0	1642	2122	74974	3.9433e-21	1.63468e-19	nan
	A	RNA processing and modification	1	1642	1981	74974	4.55753e-18	1.48445e-16	-5.50898
	B	Chromatin structure and dynamics	0	1642	1023	74974	2.47885e-10	2.78534e-09	nan
	J	Translation, ribosomal structure and biogenesis	42	1642	2875	74974	0.00516152	0.0160112	-0.614338
	K	Transcription	96	1642	5037	74974	0.164387	0.281439	-0.218431
	L	Replication, recombination and repair	142	1642	3998	74974	2.86795e-08	2.46752e-07	0.770338
	C	Energy production and conversion	115	1642	2597	74974	2.96611e-12	4.43458e-11	1.1042
	E	Amino acid transport and metabolism	83	1642	3210	74974	0.138048	0.246862	0.257357
	F	Nucleotide transport and metabolism	34	1642	1281	74974	0.295086	0.438232	0.289577
	G	Carbohydrate transport and metabolism	61	1642	3265	74974	0.217404	0.347846	-0.24384
	H	Coenzyme transport and metabolism	77	1642	1824	74974	1.12574e-07	8.9276e-07	1.01155
	I	Lipid transport and metabolism	41	1642	2432	74974	0.0894005	0.176248	-0.396272
	P	Inorganic ion transport and metabolism	112	1642	2522	74974	4.92736e-12	6.91347e-11	1.10717
	Q	Secondary metabolites biosynthesis, transport, and catabolism	46	1642	1728	74974	0.207795	0.334822	0.296034
	no_annotation	Cluster without assigned function	370	1642	15157	74974	0.0209901	0.0530276	0.203715
5	D	Cell cycle control, cell division, chromosome partitioning	22	1304	1776	74974	0.112479	0.213711	-0.507157
	M	Cell wall/membrane/envelope biogenesis	60	1304	1806	74974	4.24884e-06	2.56619e-05	0.990468
	N	Cell motility	14	1304	336	74974	0.00512351	0.0159476	1.30575
	O	Post-translational modification, protein turnover, and chaperones	41	1304	5891	74974	1.24874e-12	2.03366e-11	-1.40988
	T	Signal transduction mechanisms	41	1304	8652	74974	1.9786e-28	1.20299e-26	-2.02759
	U	Intracellular trafficking, secretion, and vesicular transport	27	1304	3547	74974	5.70801e-07	4.00439e-06	-1.24686
	V	Defense mechanisms	58	1304	1058	74974	7.3349e-14	1.45422e-12	1.75818
	W	Extracellular structures	0	1304	642	74974	2.4421e-05	0.000130245	nan
	Y	Nuclear structure	0	1304	214	74974	0.0465593	0.106421	nan
	Z	Cytoskeleton	3	1304	2122	74974	8.1809e-13	1.38166e-11	-3.68293
	A	RNA processing and modification	3	1304	1981	74974	8.4735e-12	1.17088e-10	-3.58074
	B	Chromatin structure and dynamics	0	1304	1023	74974	2.82919e-08	2.45735e-07	nan
	J	Translation, ribosomal structure and biogenesis	45	1304	2875	74974	0.52033	0.676948	-0.160519
	K	Transcription	85	1304	5037	74974	0.825591	0.927264	-0.0474866
	L	Replication, recombination and repair	102	1304	3998	74974	0.000174847	0.000809446	0.603828
	C	Energy production and conversion	108	1304	2597	74974	3.00525e-16	8.30541e-15	1.36874
	E	Amino acid transport and metabolism	81	1304	3210	74974	0.00126621	0.00467307	0.57833
	F	Nucleotide transport and metabolism	31	1304	1281	74974	0.086875	0.172614	0.496568
	G	Carbohydrate transport and metabolism	86	1304	3265	74974	0.000223713	0.00101506	0.64676
	H	Coenzyme transport and metabolism	68	1304	1824	74974	1.25309e-08	1.14282e-07	1.17191
	I	Lipid transport and metabolism	21	1304	2432	74974	0.000340166	0.0014915	-1.04762
	P	Inorganic ion transport and metabolism	116	1304	2522	74974	1.06211e-20	4.03601e-19	1.53213
	Q	Secondary metabolites biosynthesis, transport, and catabolism	35	1304	1728	74974	0.402522	0.552862	0.229689
	no_annotation	Cluster without assigned function	257	1304	15157	74974	0.674272	0.811261	-0.0466536
6	D	Cell cycle control, cell division, chromosome partitioning	17	1768	1776	74974	1.55271e-05	8.53057e-05	-1.34245
	M	Cell wall/membrane/envelope biogenesis	77	1768	1806	74974	1.35917e-06	8.85404e-06	0.912595
	N	Cell motility	16	1768	336	74974	0.0134933	0.0370659	1.05664
	O	Post-translational modification, protein turnover, and chaperones	51	1768	5891	74974	8.32341e-19	3.03638e-17	-1.54527
	T	Signal transduction mechanisms	60	1768	8652	74974	1.2604e-35	1.9158e-33	-1.92042
	U	Intracellular trafficking, secretion, and vesicular transport	32	1768	3547	74974	5.71155e-11	7.23463e-10	-1.45218
	V	Defense mechanisms	52	1768	1058	74974	1.69628e-06	1.0669e-05	1.1209
	W	Extracellular structures	0	1768	642	74974	4.15324e-07	2.98248e-06	nan
	Y	Nuclear structure	0	1768	214	74974	0.0120209	0.0337326	nan
	Z	Cytoskeleton	3	1768	2122	74974	2.51443e-18	8.81983e-17	-4.13236
	A	RNA processing and modification	2	1768	1981	74974	3.89238e-18	1.31476e-16	-4.61669
	B	Chromatin structure and dynamics	1	1768	1023	74974	1.09838e-09	1.13833e-08	-4.64487
	J	Translation, ribosomal structure and biogenesis	125	1768	2875	74974	1.33773e-10	1.60527e-09	0.962887
	K	Transcription	155	1768	5037	74974	0.000939458	0.00363045	0.427442
	L	Replication, recombination and repair	160	1768	3998	74974	1.38098e-10	1.63566e-09	0.84672
	C	Energy production and conversion	172	1768	2597	74974	1.77064e-33	1.46802e-31	1.65333
	E	Amino acid transport and metabolism	100	1768	3210	74974	0.00645303	0.0196828	0.434298
	F	Nucleotide transport and metabolism	57	1768	1281	74974	1.08458e-05	6.1058e-05	0.970227
	G	Carbohydrate transport and metabolism	77	1768	3265	74974	1.0328	1	0.000127915
	H	Coenzyme transport and metabolism	121	1768	1824	74974	1.06403e-23	5.70819e-22	1.62509
	I	Lipid transport and metabolism	60	1768	2432	74974	0.756226	0.871907	0.0690644
	P	Inorganic ion transport and metabolism	72	1768	2522	74974	0.114651	0.216484	0.294003
	Q	Secondary metabolites biosynthesis, transport, and catabolism	48	1768	1728	74974	0.280211	0.424327	0.248704
	no_annotation	Cluster without assigned function	310	1768	15157	74974	0.00431563	0.0137617	-0.258867
7	D	Cell cycle control, cell division, chromosome partitioning	28	2150	1776	74974	0.000494058	0.00205745	-0.898269
	M	Cell wall/membrane/envelope biogenesis	114	2150	1806	74974	1.53942e-14	3.265e-13	1.23507
	N	Cell motility	18	2150	336	74974	0.0180404	0.0463461	0.944863
	O	Post-translational modification, protein turnover, and chaperones	142	2150	5891	74974	0.0283758	0.0688263	-0.277404
	T	Signal transduction mechanisms	88	2150	8652	74974	3.92721e-35	5.1166e-33	-1.64283
	U	Intracellular trafficking, secretion, and vesicular transport	85	2150	3547	74974	0.0890801	0.176228	-0.278067
	V	Defense mechanisms	34	2150	1058	74974	0.545273	0.700406	0.172035
	W	Extracellular structures	0	2150	642	74974	1.42307e-08	1.28499e-07	nan
	Y	Nuclear structure	1	2150	214	74974	0.0287394	0.0695234	-2.65626
	Z	Cytoskeleton	11	2150	2122	74974	2.87356e-15	6.71972e-14	-2.53731
	A	RNA processing and modification	14	2150	1981	74974	9.29411e-12	1.26511e-10	-2.0825
	B	Chromatin structure and dynamics	7	2150	1023	74974	1.20302e-06	8.06734e-06	-2.11489
	J	Translation, ribosomal structure and biogenesis	119	2150	2875	74974	0.000101597	0.000482586	0.574951
	K	Transcription	88	2150	5037	74974	1.76859e-07	1.35542e-06	-0.772726
	L	Replication, recombination and repair	119	2150	3998	74974	0.698937	0.832155	0.0585325
	C	Energy production and conversion	194	2150	2597	74974	2.52518e-33	1.91914e-31	1.53932
	E	Amino acid transport and metabolism	165	2150	3210	74974	1.10085e-12	1.82541e-11	0.929678
	F	Nucleotide transport and metabolism	83	2150	1281	74974	1.98104e-11	2.61842e-10	1.2635
	G	Carbohydrate transport and metabolism	139	2150	3265	74974	5.98442e-06	3.49858e-05	0.623971
	H	Coenzyme transport and metabolism	154	2150	1824	74974	3.39042e-32	2.37851e-30	1.71692
	I	Lipid transport and metabolism	102	2150	2432	74974	0.000212577	0.000969353	0.591524
	P	Inorganic ion transport and metabolism	84	2150	2522	74974	0.179211	0.29694	0.231211
	Q	Secondary metabolites biosynthesis, transport, and catabolism	90	2150	1728	74974	1.29097e-07	1.0063e-06	0.925011
	no_annotation	Cluster without assigned function	271	2150	15157	74974	6.62559e-21	2.62719e-19	-0.833047
8	D	Cell cycle control, cell division, chromosome partitioning	14	635	1776	74974	0.91926	0.986312	-0.106868
	M	Cell wall/membrane/envelope biogenesis	11	635	1806	74974	0.323176	0.471579	-0.48917
	N	Cell motility	3	635	336	74974	1.08536	1	0.077158
	O	Post-translational modification, protein turnover, and chaperones	58	635	5891	74974	0.261866	0.402735	0.239474
	T	Signal transduction mechanisms	47	635	8652	74974	0.000693344	0.00278559	-0.711691
	U	Intracellular trafficking, secretion, and vesicular transport	25	635	3547	74974	0.397897	0.548989	-0.27918
	V	Defense mechanisms	13	635	1058	74974	0.237824	0.373174	0.551789
	W	Extracellular structures	1	635	642	74974	0.0542356	0.121233	-2.46318
	Y	Nuclear structure	2	635	214	74974	1.08447	1	0.143729
	Z	Cytoskeleton	16	635	2122	74974	0.748446	0.868426	-0.173715
	A	RNA processing and modification	23	635	1981	74974	0.164561	0.281439	0.474332
	B	Chromatin structure and dynamics	9	635	1023	74974	1.00076	1	0.0560818
	J	Translation, ribosomal structure and biogenesis	31	635	2875	74974	0.207616	0.334822	0.367641
	K	Transcription	28	635	5037	74974	0.018039	0.0463461	-0.647313
	L	Replication, recombination and repair	36	635	3998	74974	0.75329	0.871907	0.094316
	C	Energy production and conversion	31	635	2597	74974	0.0740999	0.151863	0.52164
	E	Amino acid transport and metabolism	20	635	3210	74974	0.179401	0.29694	-0.463299
	F	Nucleotide transport and metabolism	29	635	1281	74974	4.91879e-06	2.95127e-05	1.48212
	G	Carbohydrate transport and metabolism	39	635	3265	74974	0.0421113	0.0969835	0.528529
	H	Coenzyme transport and metabolism	22	635	1824	74974	0.128997	0.237188	0.530735
	I	Lipid transport and metabolism	18	635	2432	74974	0.656586	0.797345	-0.202206
	P	Inorganic ion transport and metabolism	13	635	2522	74974	0.0683593	0.142337	-0.740929
	Q	Secondary metabolites biosynthesis, transport, and catabolism	21	635	1728	74974	0.131052	0.239999	0.541293
	no_annotation	Cluster without assigned function	125	635	15157	74974	0.78239	0.89416	-0.0484037
9	D	Cell cycle control, cell division, chromosome partitioning	7	258	1776	74974	0.823686	0.926265	0.201654
	M	Cell wall/membrane/envelope biogenesis	9	258	1806	74974	0.345906	0.492197	0.552556
	N	Cell motility	2	258	336	74974	0.64345	0.785577	0.798962
	O	Post-translational modification, protein turnover, and chaperones	29	258	5891	74974	0.0662965	0.139959	0.572853
	T	Signal transduction mechanisms	22	258	8652	74974	0.147208	0.259678	-0.486299
	U	Intracellular trafficking, secretion, and vesicular transport	11	258	3547	74974	0.869475	0.95884	-0.157654
	V	Defense mechanisms	1	258	1058	74974	0.239041	0.373297	-1.88281
	W	Extracellular structures	1	258	642	74974	0.701115	0.833659	-1.15311
	Y	Nuclear structure	0	258	214	74974	0.955434	1	nan
	Z	Cytoskeleton	10	258	2122	74974	0.396799	0.548304	0.471099
	A	RNA processing and modification	1	258	1981	74974	0.0158469	0.0423995	-2.80653
	B	Chromatin structure and dynamics	3	258	1023	74974	1.06258	1	-0.234446
	J	Translation, ribosomal structure and biogenesis	11	258	2875	74974	0.806637	0.915962	0.159989
	K	Transcription	11	258	5037	74974	0.13282	0.24178	-0.695467
	L	Replication, recombination and repair	11	258	3998	74974	0.547702	0.702538	-0.340009
	C	Energy production and conversion	5	258	2597	74974	0.229742	0.362801	-0.862724
	E	Amino acid transport and metabolism	12	258	3210	74974	0.852711	0.949539	0.125513
	F	Nucleotide transport and metabolism	3	258	1281	74974	0.710991	0.841016	-0.564824
	G	Carbohydrate transport and metabolism	14	258	3265	74974	0.47365	0.628776	0.334899
	H	Coenzyme transport and metabolism	7	258	1824	74974	0.87733	0.962846	0.16208
	I	Lipid transport and metabolism	13	258	2432	74974	0.158885	0.273919	0.665255
	P	Inorganic ion transport and metabolism	11	258	2522	74974	0.507586	0.663206	0.356829
	Q	Secondary metabolites biosynthesis, transport, and catabolism	2	258	1728	74974	0.123984	0.230291	-1.59781
	no_annotation	Cluster without assigned function	62	258	15157	74974	0.151131	0.263037	0.321236
10	D	Cell cycle control, cell division, chromosome partitioning	84	3320	1776	74974	0.563126	0.71528	0.102092
	M	Cell wall/membrane/envelope biogenesis	102	3320	1806	74974	0.0157427	0.042352	0.379804
	N	Cell motility	3	3320	336	74974	0.000365762	0.00158845	-2.36804
	O	Post-translational modification, protein turnover, and chaperones	245	3320	5891	74974	0.310526	0.457398	-0.102393
	T	Signal transduction mechanisms	165	3320	8652	74974	6.62459e-41	1.20833e-38	-1.36126
	U	Intracellular trafficking, secretion, and vesicular transport	169	3320	3547	74974	0.338527	0.488508	0.116423
	V	Defense mechanisms	35	3320	1058	74974	0.078841	0.160857	-0.442971
	W	Extracellular structures	4	3320	642	74974	1.59044e-08	1.42204e-07	-2.89678
	Y	Nuclear structure	6	3320	214	74974	0.320707	0.468725	-0.685269
	Z	Cytoskeleton	47	3320	2122	74974	5.07466e-08	4.13222e-07	-1.05434
	A	RNA processing and modification	106	3320	1981	74974	0.0540808	0.121184	0.295597
	B	Chromatin structure and dynamics	34	3320	1023	74974	0.0895268	0.176248	-0.435772
	J	Translation, ribosomal structure and biogenesis	157	3320	2875	74974	0.00867323	0.0255161	0.332183
	K	Transcription	192	3320	5037	74974	0.0275747	0.0672409	-0.240588
	L	Replication, recombination and repair	201	3320	3998	74974	0.0673626	0.140905	0.20375
	C	Energy production and conversion	151	3320	2597	74974	0.000917454	0.00357572	0.431035
	E	Amino acid transport and metabolism	234	3320	3210	74974	1.36126e-13	2.53361e-12	0.807244
	F	Nucleotide transport and metabolism	80	3320	1281	74974	0.00297392	0.00989859	0.534503
	G	Carbohydrate transport and metabolism	241	3320	3265	74974	1.46834e-14	3.1884e-13	0.828952
	H	Coenzyme transport and metabolism	123	3320	1824	74974	6.64482e-06	3.83549e-05	0.661942
	I	Lipid transport and metabolism	132	3320	2432	74974	0.0200707	0.050921	0.320232
	P	Inorganic ion transport and metabolism	126	3320	2522	74974	0.177038	0.294095	0.189412
	Q	Secondary metabolites biosynthesis, transport, and catabolism	137	3320	1728	74974	1.11165e-10	1.35176e-09	0.922508
	no_annotation	Cluster without assigned function	546	3320	15157	74974	1.69197e-08	1.49813e-07	-0.38
11	D	Cell cycle control, cell division, chromosome partitioning	19	1187	1776	74974	0.0853749	0.171425	-0.584485
	M	Cell wall/membrane/envelope biogenesis	36	1187	1806	74974	0.193623	0.318467	0.347769
	N	Cell motility	4	1187	336	74974	0.768212	0.883492	-0.418701
	O	Post-translational modification, protein turnover, and chaperones	94	1187	5891	74974	0.968009	1	0.0124553
	T	Signal transduction mechanisms	91	1187	8652	74974	1.16023e-05	6.49159e-05	-0.660642
	U	Intracellular trafficking, secretion, and vesicular transport	76	1187	3547	74974	0.0104892	0.0298943	0.470714
	V	Defense mechanisms	18	1187	1058	74974	0.823164	0.926265	0.107098
	W	Extracellular structures	5	1187	642	74974	0.117872	0.219387	-1.04167
	Y	Nuclear structure	0	1187	214	74974	0.0654191	0.139073	nan
	Z	Cytoskeleton	9	1187	2122	74974	6.87255e-07	4.71261e-06	-1.94811
	A	RNA processing and modification	48	1187	1981	74974	0.00562659	0.0172776	0.647565
	B	Chromatin structure and dynamics	13	1187	1023	74974	0.510219	0.665693	-0.325722
	J	Translation, ribosomal structure and biogenesis	56	1187	2875	74974	0.135004	0.243327	0.317885
	K	Transcription	65	1187	5037	74974	0.0896699	0.176248	-0.318664
	L	Replication, recombination and repair	65	1187	3998	74974	0.861123	0.951933	0.0411515
	C	Energy production and conversion	54	1187	2597	74974	0.054827	0.122255	0.417121
	E	Amino acid transport and metabolism	54	1187	3210	74974	0.685334	0.82132	0.0930878
	F	Nucleotide transport and metabolism	23	1187	1281	74974	0.598018	0.747113	0.188041
	G	Carbohydrate transport and metabolism	56	1187	3265	74974	0.575011	0.726329	0.122995
	H	Coenzyme transport and metabolism	35	1187	1824	74974	0.286789	0.429477	0.29009
	I	Lipid transport and metabolism	58	1187	2432	74974	0.00312344	0.0102467	0.627946
	P	Inorganic ion transport and metabolism	51	1187	2522	74974	0.09413	0.183433	0.373737
	Q	Secondary metabolites biosynthesis, transport, and catabolism	49	1187	1728	74974	0.000172144	0.000800997	0.88691
	no_annotation	Cluster without assigned function	208	1187	15157	74974	0.0201004	0.050921	-0.258026
12	D	Cell cycle control, cell division, chromosome partitioning	5	289	1776	74974	0.634792	0.778488	-0.464259
	M	Cell wall/membrane/envelope biogenesis	6	289	1806	74974	0.90685	0.978987	-0.220143
	N	Cell motility	2	289	336	74974	0.743797	0.866098	0.633453
	O	Post-translational modification, protein turnover, and chaperones	22	289	5891	74974	0.988166	1	-0.0497069
	T	Signal transduction mechanisms	39	289	8652	74974	0.340683	0.489296	0.259069
	U	Intracellular trafficking, secretion, and vesicular transport	26	289	3547	74974	0.00283938	0.00951265	0.998611
	V	Defense mechanisms	4	289	1058	74974	1.16706	1	-0.0284516
	W	Extracellular structures	1	289	642	74974	0.581235	0.731153	-1.31801
	Y	Nuclear structure	0	289	214	74974	0.874131	0.960491	nan
	Z	Cytoskeleton	8	289	2122	74974	1.1342	1	-0.0330805
	A	RNA processing and modification	6	289	1981	74974	0.712939	0.842228	-0.357467
	B	Chromatin structure and dynamics	3	289	1023	74974	0.885955	0.968164	-0.400571
	J	Translation, ribosomal structure and biogenesis	9	289	2875	74974	0.653735	0.794942	-0.312103
	K	Transcription	22	289	5037	74974	0.605786	0.752693	0.194952
	L	Replication, recombination and repair	9	289	3998	74974	0.105142	0.201026	-0.811828
	C	Energy production and conversion	9	289	2597	74974	0.908271	0.97913	-0.159328
	E	Amino acid transport and metabolism	11	289	3210	74974	0.831991	0.933303	-0.177542
	F	Nucleotide transport and metabolism	7	289	1281	74974	0.454302	0.609299	0.516363
	G	Carbohydrate transport and metabolism	7	289	3265	74974	0.124742	0.231229	-0.877785
	H	Coenzyme transport and metabolism	8	289	1824	74974	0.811888	0.917457	0.192043
	I	Lipid transport and metabolism	17	289	2432	74974	0.0282604	0.0687293	0.903302
	P	Inorganic ion transport and metabolism	14	289	2522	74974	0.223825	0.356245	0.550997
	Q	Secondary metabolites biosynthesis, transport, and catabolism	3	289	1728	74974	0.196276	0.321371	-1.17247
	no_annotation	Cluster without assigned function	51	289	15157	74974	0.309107	0.456897	-0.24271
13	D	Cell cycle control, cell division, chromosome partitioning	194	7928	1776	74974	0.650592	0.792422	0.053794
	M	Cell wall/membrane/envelope biogenesis	309	7928	1806	74974	2.41439e-17	7.46122e-16	0.828505
	N	Cell motility	87	7928	336	74974	3.74424e-15	8.53686e-14	1.57362
	O	Post-translational modification, protein turnover, and chaperones	603	7928	5891	74974	0.391719	0.542929	-0.0567669
	T	Signal transduction mechanisms	563	7928	8652	74974	1.41754e-43	3.232e-41	-0.843849
	U	Intracellular trafficking, secretion, and vesicular transport	361	7928	3547	74974	0.449409	0.604514	-0.0645563
	V	Defense mechanisms	87	7928	1058	74974	0.0115121	0.0325047	-0.405389
	W	Extracellular structures	18	7928	642	74974	1.30785e-13	2.48491e-12	-2.04557
	Y	Nuclear structure	16	7928	214	74974	0.163058	0.280054	-0.550587
	Z	Cytoskeleton	133	7928	2122	74974	3.351e-12	4.92922e-11	-0.841462
	A	RNA processing and modification	188	7928	1981	74974	0.117072	0.218343	-0.177932
	B	Chromatin structure and dynamics	87	7928	1023	74974	0.0302338	0.0727525	-0.351662
	J	Translation, ribosomal structure and biogenesis	384	7928	2875	74974	1.93614e-06	1.19308e-05	0.39958
	K	Transcription	429	7928	5037	74974	4.94205e-07	3.52121e-06	-0.367437
	L	Replication, recombination and repair	438	7928	3998	74974	0.43451	0.587942	0.0605264
	C	Energy production and conversion	344	7928	2597	74974	1.43934e-05	7.95562e-05	0.38344
	E	Amino acid transport and metabolism	474	7928	3210	74974	6.48863e-14	1.31503e-12	0.579847
	F	Nucleotide transport and metabolism	144	7928	1281	74974	0.457834	0.612559	0.1008
	G	Carbohydrate transport and metabolism	497	7928	3265	74974	6.75306e-17	1.98671e-15	0.635171
	H	Coenzyme transport and metabolism	240	7928	1824	74974	0.000482328	0.00202711	0.367511
	I	Lipid transport and metabolism	338	7928	2432	74974	2.19468e-07	1.64062e-06	0.466036
	P	Inorganic ion transport and metabolism	295	7928	2522	74974	0.0696457	0.144357	0.16978
	Q	Secondary metabolites biosynthesis, transport, and catabolism	274	7928	1728	74974	1.29497e-11	1.73679e-10	0.691455
	no_annotation	Cluster without assigned function	1425	7928	15157	74974	1.11701e-07	8.9276e-07	-0.233171
14	D	Cell cycle control, cell division, chromosome partitioning	17	357	1776	74974	0.0111648	0.0316221	1.05033
	M	Cell wall/membrane/envelope biogenesis	12	357	1806	74974	0.313726	0.459997	0.497652
	N	Cell motility	0	357	336	74974	0.400841	0.551383	nan
	O	Post-translational modification, protein turnover, and chaperones	40	357	5891	74974	0.0305261	0.0732626	0.568529
	T	Signal transduction mechanisms	35	357	8652	74974	0.34499	0.492197	-0.264425
	U	Intracellular trafficking, secretion, and vesicular transport	19	357	3547	74974	0.664603	0.804937	0.179752
	V	Defense mechanisms	2	357	1058	74974	0.238279	0.373174	-1.34942
	W	Extracellular structures	1	357	642	74974	0.37765	0.529872	-1.62514
	Y	Nuclear structure	2	357	214	74974	0.542502	0.698817	0.983516
	Z	Cytoskeleton	19	357	2122	74974	0.0139625	0.0380114	0.954787
	A	RNA processing and modification	21	357	1981	74974	0.00126267	0.00467307	1.21218
	B	Chromatin structure and dynamics	9	357	1023	74974	0.116536	0.218236	0.908617
	J	Translation, ribosomal structure and biogenesis	14	357	2875	74974	1.00793	1	0.0337982
	K	Transcription	24	357	5037	74974	1.05773	1	0.00100821
	L	Replication, recombination and repair	11	357	3998	74974	0.0607233	0.131231	-0.828291
	C	Energy production and conversion	9	357	2597	74974	0.413075	0.564032	-0.47435
	E	Amino acid transport and metabolism	15	357	3210	74974	1.07649	1	-0.0284812
	F	Nucleotide transport and metabolism	5	357	1281	74974	0.855793	0.950649	-0.292584
	G	Carbohydrate transport and metabolism	11	357	3265	74974	0.289538	0.432199	-0.520306
	H	Coenzyme transport and metabolism	7	357	1824	74974	0.717843	0.845831	-0.319548
	I	Lipid transport and metabolism	18	357	2432	74974	0.0900887	0.17669	0.667345
	P	Inorganic ion transport and metabolism	14	357	2522	74974	0.634646	0.778488	0.23086
	Q	Secondary metabolites biosynthesis, transport, and catabolism	7	357	1728	74974	0.838523	0.937172	-0.239336
	no_annotation	Cluster without assigned function	45	357	15157	74974	0.000210453	0.000964487	-0.816233
15	D	Cell cycle control, cell division, chromosome partitioning	27	1159	1776	74974	1.03103	1	-0.0250542
	M	Cell wall/membrane/envelope biogenesis	29	1159	1806	74974	0.887379	0.968164	0.0571165
	N	Cell motility	4	1159	336	74974	0.810202	0.916755	-0.383594
	O	Post-translational modification, protein turnover, and chaperones	115	1159	5891	74974	0.0123334	0.0341886	0.375803
	T	Signal transduction mechanisms	114	1159	8652	74974	0.070192	0.145159	-0.261793
	U	Intracellular trafficking, secretion, and vesicular transport	57	1159	3547	74974	0.80118	0.912205	0.0597202
	V	Defense mechanisms	13	1159	1058	74974	0.485542	0.639905	-0.340183
	W	Extracellular structures	4	1159	642	74974	0.0586366	0.128241	-1.33199
	Y	Nuclear structure	3	1159	214	74974	1.15583	1	-0.143566
	Z	Cytoskeleton	30	1159	2122	74974	0.697841	0.831936	-0.134458
	A	RNA processing and modification	33	1159	1981	74974	0.710598	0.841016	0.112667
	B	Chromatin structure and dynamics	25	1159	1023	74974	0.0364719	0.0852882	0.685743
	J	Translation, ribosomal structure and biogenesis	41	1159	2875	74974	0.663327	0.80446	-0.122631
	K	Transcription	66	1159	5037	74974	0.174206	0.291516	-0.257961
	L	Replication, recombination and repair	116	1159	3998	74974	1.76196e-10	2.06014e-09	1.00256
	C	Energy production and conversion	38	1159	2597	74974	0.807493	0.915962	-0.0832836
	E	Amino acid transport and metabolism	54	1159	3210	74974	0.560804	0.713323	0.129761
	F	Nucleotide transport and metabolism	19	1159	1281	74974	0.973404	1	-0.0616391
	G	Carbohydrate transport and metabolism	67	1159	3265	74974	0.024913	0.061741	0.438106
	H	Coenzyme transport and metabolism	27	1159	1824	74974	0.916689	0.985873	-0.0650755
	I	Lipid transport and metabolism	47	1159	2432	74974	0.143934	0.254888	0.340117
	P	Inorganic ion transport and metabolism	26	1159	2522	74974	0.0319653	0.0761159	-0.608896
	Q	Secondary metabolites biosynthesis, transport, and catabolism	29	1159	1728	74974	0.704608	0.836722	0.123436
	no_annotation	Cluster without assigned function	175	1159	15157	74974	7.49731e-06	4.27347e-05	-0.517908
16	D	Cell cycle control, cell division, chromosome partitioning	63	2005	1776	74974	0.0310866	0.0742172	0.432367
	M	Cell wall/membrane/envelope biogenesis	57	2005	1806	74974	0.229249	0.362801	0.252792
	N	Cell motility	11	2005	336	74974	0.580738	0.731153	0.302242
	O	Post-translational modification, protein turnover, and chaperones	179	2005	5891	74974	0.0816281	0.166172	0.206961
	T	Signal transduction mechanisms	202	2005	8652	74974	0.0379636	0.0883235	-0.225271
	U	Intracellular trafficking, secretion, and vesicular transport	101	2005	3547	74974	0.540861	0.697687	0.0978895
	V	Defense mechanisms	28	2005	1058	74974	1.05506	1	-0.0156844
	W	Extracellular structures	12	2005	642	74974	0.24469	0.381465	-0.532485
	Y	Nuclear structure	6	2005	214	74974	1.02133	1	0.0703378
	Z	Cytoskeleton	75	2005	2122	74974	0.0194534	0.049696	0.429084
	A	RNA processing and modification	66	2005	1981	74974	0.0840362	0.169832	0.336797
	B	Chromatin structure and dynamics	35	2005	1023	74974	0.170719	0.288325	0.372264
	J	Translation, ribosomal structure and biogenesis	105	2005	2875	74974	0.00185349	0.00662894	0.485954
	K	Transcription	117	2005	5037	74974	0.115368	0.216493	-0.222435
	L	Replication, recombination and repair	129	2005	3998	74974	0.0334761	0.0795058	0.296436
	C	Energy production and conversion	77	2005	2597	74974	0.380335	0.532695	0.158981
	E	Amino acid transport and metabolism	100	2005	3210	74974	0.131683	0.24019	0.23774
	F	Nucleotide transport and metabolism	32	2005	1281	74974	0.777514	0.889703	-0.102645
	G	Carbohydrate transport and metabolism	77	2005	3265	74974	0.274758	0.419029	-0.193992
	H	Coenzyme transport and metabolism	45	2005	1824	74974	0.642221	0.785262	-0.122249
	I	Lipid transport and metabolism	77	2005	2432	74974	0.148395	0.260763	0.260052
	P	Inorganic ion transport and metabolism	53	2005	2522	74974	0.0728441	0.149963	-0.367192
	Q	Secondary metabolites biosynthesis, transport, and catabolism	44	2005	1728	74974	0.812835	0.917457	-0.0743077
	no_annotation	Cluster without assigned function	314	2005	15157	74974	1.36034e-07	1.05138e-06	-0.459639
17	D	Cell cycle control, cell division, chromosome partitioning	351	12587	1776	74974	0.00097291	0.00371253	0.295359
	M	Cell wall/membrane/envelope biogenesis	362	12587	1806	74974	0.000276314	0.00122329	0.321617
	N	Cell motility	69	12587	336	74974	0.082177	0.166841	0.358882
	O	Post-translational modification, protein turnover, and chaperones	1011	12587	5891	74974	0.434374	0.587942	0.0415026
	T	Signal transduction mechanisms	1081	12587	8652	74974	9.20487e-32	5.99631e-30	-0.555907
	U	Intracellular trafficking, secretion, and vesicular transport	606	12587	3547	74974	0.64233	0.785262	0.0319143
	V	Defense mechanisms	150	12587	1058	74974	0.0222558	0.0556091	-0.292275
	W	Extracellular structures	59	12587	642	74974	3.9406e-08	3.29709e-07	-1.00216
	Y	Nuclear structure	51	12587	214	74974	0.0102941	0.0295228	0.635091
	Z	Cytoskeleton	316	12587	2122	74974	0.017719	0.0461705	-0.211189
	A	RNA processing and modification	380	12587	1981	74974	0.00486874	0.0152587	0.241128
	B	Chromatin structure and dynamics	244	12587	1023	74974	7.80443e-09	7.49225e-08	0.644682
	J	Translation, ribosomal structure and biogenesis	560	12587	2875	74974	0.000122886	0.000580684	0.272902
	K	Transcription	779	12587	5037	74974	0.00922884	0.0268048	-0.150987
	L	Replication, recombination and repair	967	12587	3998	74974	1.59407e-34	1.61533e-32	0.704578
	C	Energy production and conversion	438	12587	2597	74974	0.931642	0.996082	0.00823631
	E	Amino acid transport and metabolism	697	12587	3210	74974	1.82052e-13	3.32062e-12	0.482001
	F	Nucleotide transport and metabolism	273	12587	1281	74974	2.62794e-05	0.000138537	0.432923
	G	Carbohydrate transport and metabolism	672	12587	3265	74974	8.54043e-09	8.11341e-08	0.379133
	H	Coenzyme transport and metabolism	427	12587	1824	74974	2.79612e-13	5.00012e-12	0.616405
	I	Lipid transport and metabolism	481	12587	2432	74974	9.46026e-05	0.000451715	0.299581
	P	Inorganic ion transport and metabolism	431	12587	2522	74974	0.697105	0.831936	0.0319604
	Q	Secondary metabolites biosynthesis, transport, and catabolism	378	12587	1728	74974	3.77207e-08	3.18531e-07	0.485238
	no_annotation	Cluster without assigned function	1804	12587	15157	74974	2.21988e-77	1.01227e-74	-0.702869
18	D	Cell cycle control, cell division, chromosome partitioning	88	3478	1776	74974	0.552144	0.707241	0.102368
	M	Cell wall/membrane/envelope biogenesis	70	3478	1806	74974	0.126858	0.2342	-0.276865
	N	Cell motility	8	3478	336	74974	0.0493805	0.112028	-0.999331
	O	Post-translational modification, protein turnover, and chaperones	348	3478	5891	74974	3.69098e-06	2.24412e-05	0.403696
	T	Signal transduction mechanisms	437	3478	8652	74974	0.0582682	0.127742	0.146599
	U	Intracellular trafficking, secretion, and vesicular transport	182	3478	3547	74974	0.168441	0.285536	0.160927
	V	Defense mechanisms	52	3478	1058	74974	0.707621	0.839208	0.0888467
	W	Extracellular structures	30	3478	642	74974	1.01999	1	0.0111311
	Y	Nuclear structure	11	3478	214	74974	0.815212	0.919003	0.156096
	Z	Cytoskeleton	127	3478	2122	74974	0.0045542	0.0143717	0.400882
	A	RNA processing and modification	99	3478	1981	74974	0.470027	0.624875	0.116015
	B	Chromatin structure and dynamics	61	3478	1023	74974	0.0577057	0.12712	0.388361
	J	Translation, ribosomal structure and biogenesis	121	3478	2875	74974	0.282137	0.425305	-0.152502
	K	Transcription	182	3478	5037	74974	0.000246483	0.00109655	-0.399839
	L	Replication, recombination and repair	237	3478	3998	74974	0.000139922	0.00065778	0.397233
	C	Energy production and conversion	87	3478	2597	74974	0.00109117	0.00409524	-0.504007
	E	Amino acid transport and metabolism	185	3478	3210	74974	0.00304166	0.0100507	0.346681
	F	Nucleotide transport and metabolism	35	3478	1281	74974	0.0006036	0.00245752	-0.803045
	G	Carbohydrate transport and metabolism	161	3478	3265	74974	0.439019	0.592286	0.0968807
	H	Coenzyme transport and metabolism	45	3478	1824	74974	1.66842e-06	1.05667e-05	-0.961029
	I	Lipid transport and metabolism	109	3478	2432	74974	0.754402	0.871907	-0.0537724
	P	Inorganic ion transport and metabolism	106	3478	2522	74974	0.311896	0.458051	-0.153893
	Q	Secondary metabolites biosynthesis, transport, and catabolism	81	3478	1728	74974	0.955409	1	0.0161315
	no_annotation	Cluster without assigned function	616	3478	15157	74974	0.000145088	0.000678565	-0.246325
19	D	Cell cycle control, cell division, chromosome partitioning	47	1920	1776	74974	0.859364	0.951933	0.0498517
	M	Cell wall/membrane/envelope biogenesis	50	1920	1806	74974	0.611949	0.757255	0.11853
	N	Cell motility	5	1920	336	74974	0.275936	0.420102	-0.801764
	O	Post-translational modification, protein turnover, and chaperones	183	1920	5891	74974	0.00800913	0.0239486	0.313853
	T	Signal transduction mechanisms	306	1920	8652	74974	6.55996e-09	6.43299e-08	0.55575
	U	Intracellular trafficking, secretion, and vesicular transport	78	1920	3547	74974	0.174751	0.291892	-0.235471
	V	Defense mechanisms	25	1920	1058	74974	0.77572	0.889645	-0.12062
	W	Extracellular structures	36	1920	642	74974	2.72869e-05	0.000143021	1.19183
	Y	Nuclear structure	1	1920	214	74974	0.0511332	0.115429	-2.48839
	Z	Cytoskeleton	64	1920	2122	74974	0.205777	0.333098	0.250442
	A	RNA processing and modification	52	1920	1981	74974	0.894873	0.970421	0.0375927
	B	Chromatin structure and dynamics	24	1920	1023	74974	0.755952	0.871907	-0.131311
	J	Translation, ribosomal structure and biogenesis	49	1920	2875	74974	0.00221841	0.00775169	-0.619671
	K	Transcription	118	1920	5037	74974	0.332846	0.481834	-0.140781
	L	Replication, recombination and repair	78	1920	3998	74974	0.0110775	0.0314726	-0.421185
	C	Energy production and conversion	36	1920	2597	74974	3.95345e-05	0.000203703	-0.926957
	E	Amino acid transport and metabolism	74	1920	3210	74974	0.38083	0.532695	-0.162067
	F	Nucleotide transport and metabolism	24	1920	1281	74974	0.128488	0.236729	-0.467914
	G	Carbohydrate transport and metabolism	84	1920	3265	74974	0.997144	1	0.00714989
	H	Coenzyme transport and metabolism	31	1920	1824	74974	0.0165864	0.0435932	-0.616545
	I	Lipid transport and metabolism	69	1920	2432	74974	0.413128	0.564032	0.15727
	P	Inorganic ion transport and metabolism	57	1920	2522	74974	0.365138	0.516288	-0.190738
	Q	Secondary metabolites biosynthesis, transport, and catabolism	28	1920	1728	74974	0.0103312	0.0295363	-0.686954
	no_annotation	Cluster without assigned function	401	1920	15157	74974	0.47559	0.629707	0.060697
20	D	Cell cycle control, cell division, chromosome partitioning	63	2340	1776	74974	0.328131	0.476522	0.195977
	M	Cell wall/membrane/envelope biogenesis	56	2340	1806	74974	1.03084	1	-0.00995882
	N	Cell motility	11	2340	336	74974	0.95743	1	0.0715284
	O	Post-translational modification, protein turnover, and chaperones	237	2340	5891	74974	7.39011e-05	0.000362354	0.416897
	T	Signal transduction mechanisms	281	2340	8652	74974	0.488927	0.643436	0.0672147
	U	Intracellular trafficking, secretion, and vesicular transport	143	2340	3547	74974	0.00240581	0.00830327	0.404647
	V	Defense mechanisms	30	2340	1058	74974	0.66938	0.807961	-0.144618
	W	Extracellular structures	21	2340	642	74974	0.888545	0.968164	0.0705506
	Y	Nuclear structure	11	2340	214	74974	0.147619	0.2599	0.75292
	Z	Cytoskeleton	81	2340	2122	74974	0.0768401	0.157126	0.310558
	A	RNA processing and modification	83	2340	1981	74974	0.0093162	0.0269726	0.454741
	B	Chromatin structure and dynamics	53	2340	1023	74974	0.000571631	0.00236967	0.7758
	J	Translation, ribosomal structure and biogenesis	62	2340	2875	74974	0.00178901	0.00644891	-0.565876
	K	Transcription	165	2340	5037	74974	0.536053	0.692465	0.0774129
	L	Replication, recombination and repair	129	2340	3998	74974	0.719529	0.846724	0.0523858
	C	Energy production and conversion	67	2340	2597	74974	0.113388	0.214988	-0.292005
	E	Amino acid transport and metabolism	98	2340	3210	74974	0.872439	0.96041	-0.0343051
	F	Nucleotide transport and metabolism	30	2340	1281	74974	0.115199	0.216493	-0.43236
	G	Carbohydrate transport and metabolism	115	2340	3265	74974	0.198013	0.322849	0.189158
	H	Coenzyme transport and metabolism	43	2340	1824	74974	0.0594279	0.129352	-0.425201
	I	Lipid transport and metabolism	79	2340	2432	74974	0.746467	0.867233	0.061597
	P	Inorganic ion transport and metabolism	87	2340	2522	74974	0.362657	0.513576	0.154769
	Q	Secondary metabolites biosynthesis, transport, and catabolism	69	2340	1728	74974	0.0476101	0.108551	0.378338
	no_annotation	Cluster without assigned function	326	2340	15157	74974	1.27435e-15	3.14109e-14	-0.664591
21	D	Cell cycle control, cell division, chromosome partitioning	22	825	1776	74974	0.631993	0.778488	0.177345
	M	Cell wall/membrane/envelope biogenesis	20	825	1806	74974	1.03959	1	0.00953136
	N	Cell motility	1	825	336	74974	0.22907	0.362801	-1.90291
	O	Post-translational modification, protein turnover, and chaperones	77	825	5891	74974	0.134092	0.242643	0.274914
	T	Signal transduction mechanisms	142	825	8652	74974	1.65608e-06	1.05619e-05	0.681328
	U	Intracellular trafficking, secretion, and vesicular transport	40	825	3547	74974	0.919052	0.986312	0.0375961
	V	Defense mechanisms	11	825	1058	74974	1.00428	1	-0.0838758
	W	Extracellular structures	9	825	642	74974	0.556251	0.709512	0.357209
	Y	Nuclear structure	9	825	214	74974	0.00134412	0.00492306	1.99217
	Z	Cytoskeleton	31	825	2122	74974	0.140329	0.249962	0.428095
	A	RNA processing and modification	31	825	1981	74974	0.0678094	0.141515	0.531634
	B	Chromatin structure and dynamics	13	825	1023	74974	0.677339	0.813754	0.213318
	J	Translation, ribosomal structure and biogenesis	38	825	2875	74974	0.286164	0.429246	0.279414
	K	Transcription	70	825	5037	74974	0.0551291	0.122379	0.3689
	L	Replication, recombination and repair	40	825	3998	74974	0.5974	0.747113	-0.146178
	C	Energy production and conversion	21	825	2597	74974	0.166377	0.283618	-0.462523
	E	Amino acid transport and metabolism	27	825	3210	74974	0.168245	0.285536	-0.406689
	F	Nucleotide transport and metabolism	13	825	1281	74974	0.905382	0.978987	-0.11998
	G	Carbohydrate transport and metabolism	32	825	3265	74974	0.567975	0.719436	-0.176011
	H	Coenzyme transport and metabolism	21	825	1824	74974	0.894613	0.970421	0.0677077
	I	Lipid transport and metabolism	28	825	2432	74974	0.860727	0.951933	0.0682885
	P	Inorganic ion transport and metabolism	36	825	2522	74974	0.140807	0.250323	0.395374
	Q	Secondary metabolites biosynthesis, transport, and catabolism	11	825	1728	74974	0.064484	0.137727	-0.810788
	no_annotation	Cluster without assigned function	82	825	15157	74974	1.85141e-15	4.44338e-14	-1.2093
22	D	Cell cycle control, cell division, chromosome partitioning	6	286	1776	74974	0.964246	1	-0.179867
	M	Cell wall/membrane/envelope biogenesis	3	286	1806	74974	0.169417	0.286657	-1.22255
	N	Cell motility	1	286	336	74974	1.2658	1	-0.360732
	O	Post-translational modification, protein turnover, and chaperones	26	286	5891	74974	0.494089	0.649292	0.23076
	T	Signal transduction mechanisms	44	286	8652	74974	0.0588116	0.128316	0.481032
	U	Intracellular trafficking, secretion, and vesicular transport	22	286	3547	74974	0.0361987	0.0848669	0.75047
	V	Defense mechanisms	3	286	1058	74974	0.849361	0.948123	-0.434658
	W	Extracellular structures	1	286	642	74974	0.592042	0.742699	-1.30284
	Y	Nuclear structure	1	286	214	74974	1.11831	1	0.294941
	Z	Cytoskeleton	13	286	2122	74974	0.130551	0.239562	0.712604
	A	RNA processing and modification	4	286	1981	74974	0.248271	0.385729	-0.938762
	B	Chromatin structure and dynamics	2	286	1023	74974	0.500385	0.655677	-0.976783
	J	Translation, ribosomal structure and biogenesis	2	286	2875	74974	0.00211627	0.0074519	-2.50609
	K	Transcription	16	286	5037	74974	0.533851	0.69158	-0.282387
	L	Replication, recombination and repair	7	286	3998	74974	0.0269781	0.06614	-1.16994
	C	Energy production and conversion	3	286	2597	74974	0.020035	0.050921	-1.76307
	E	Amino acid transport and metabolism	10	286	3210	74974	0.633391	0.778488	-0.305039
	F	Nucleotide transport and metabolism	1	286	1281	74974	0.0858718	0.171425	-2.3131
	G	Carbohydrate transport and metabolism	7	286	3265	74974	0.133562	0.242643	-0.862295
	H	Coenzyme transport and metabolism	4	286	1824	74974	0.345941	0.492197	-0.816276
	I	Lipid transport and metabolism	9	286	2432	74974	1.10055	1	-0.0453864
	P	Inorganic ion transport and metabolism	13	286	2522	74974	0.339875	0.488905	0.454077
	Q	Secondary metabolites biosynthesis, transport, and catabolism	10	286	1728	74974	0.255422	0.395492	0.621905
	no_annotation	Cluster without assigned function	78	286	15157	74974	0.00493768	0.0154218	0.567952
23	D	Cell cycle control, cell division, chromosome partitioning	89	2729	1776	74974	0.00346656	0.011211	0.495689
	M	Cell wall/membrane/envelope biogenesis	36	2729	1806	74974	5.76736e-05	0.000290598	-0.909783
	N	Cell motility	3	2729	336	74974	0.00329948	0.0107086	-2.07304
	O	Post-translational modification, protein turnover, and chaperones	254	2729	5891	74974	0.00559698	0.0172447	0.278168
	T	Signal transduction mechanisms	446	2729	8652	74974	3.34551e-14	6.93434e-13	0.608384
	U	Intracellular trafficking, secretion, and vesicular transport	159	2729	3547	74974	0.00862697	0.0254621	0.330428
	V	Defense mechanisms	47	2729	1058	74974	0.191891	0.316465	0.304206
	W	Extracellular structures	47	2729	642	74974	1.27161e-05	7.07137e-05	1.07743
	Y	Nuclear structure	14	2729	214	74974	0.0514314	0.115816	0.893373
	Z	Cytoskeleton	131	2729	2122	74974	8.9468e-09	8.41184e-08	0.831253
	A	RNA processing and modification	85	2729	1981	74974	0.137184	0.2458	0.254384
	B	Chromatin structure and dynamics	44	2729	1023	74974	0.293134	0.436114	0.254487
	J	Translation, ribosomal structure and biogenesis	86	2729	2875	74974	0.0599585	0.130196	-0.303416
	K	Transcription	214	2729	5037	74974	0.0211419	0.0532635	0.250341
	L	Replication, recombination and repair	147	2729	3998	74974	0.923067	0.988922	0.0159638
	C	Energy production and conversion	43	2729	2597	74974	1.62823e-09	1.64994e-08	-1.19484
	E	Amino acid transport and metabolism	94	2729	3210	74974	0.0273319	0.0668275	-0.337474
	F	Nucleotide transport and metabolism	27	2729	1281	74974	0.00205689	0.00729915	-0.821898
	G	Carbohydrate transport and metabolism	86	2729	3265	74974	0.00127075	0.00467307	-0.500365
	H	Coenzyme transport and metabolism	29	2729	1824	74974	2.03553e-07	1.53422e-06	-1.24622
	I	Lipid transport and metabolism	74	2729	2432	74974	0.116925	0.218343	-0.275654
	P	Inorganic ion transport and metabolism	87	2729	2522	74974	0.650794	0.792422	-0.0830312
	Q	Secondary metabolites biosynthesis, transport, and catabolism	36	2729	1728	74974	0.00022621	0.0010213	-0.843168
	no_annotation	Cluster without assigned function	451	2729	15157	74974	6.4612e-07	4.49818e-06	-0.368433
24	D	Cell cycle control, cell division, chromosome partitioning	23	816	1776	74974	0.452754	0.608118	0.260576
	M	Cell wall/membrane/envelope biogenesis	12	816	1806	74974	0.08565	0.171425	-0.732069
	N	Cell motility	0	816	336	74974	0.0501804	0.11356	nan
	O	Post-translational modification, protein turnover, and chaperones	78	816	5891	74974	0.0859002	0.171425	0.313406
	T	Signal transduction mechanisms	86	816	8652	74974	0.400506	0.551383	-0.148662
	U	Intracellular trafficking, secretion, and vesicular transport	36	816	3547	74974	0.743517	0.866098	-0.106731
	V	Defense mechanisms	5	816	1058	74974	0.0522307	0.117326	-1.22424
	W	Extracellular structures	9	816	642	74974	0.535928	0.692465	0.373386
	Y	Nuclear structure	0	816	214	74974	0.191647	0.316465	nan
	Z	Cytoskeleton	23	816	2122	74974	1.07482	1	-0.00621054
	A	RNA processing and modification	12	816	1981	74974	0.0343164	0.0812899	-0.869845
	B	Chromatin structure and dynamics	19	816	1023	74974	0.0368117	0.0858627	0.796597
	J	Translation, ribosomal structure and biogenesis	19	816	2875	74974	0.0222434	0.0556091	-0.748634
	K	Transcription	52	816	5037	74974	0.757688	0.87249	-0.0824455
	L	Replication, recombination and repair	60	816	3998	74974	0.0163299	0.0431189	0.500995
	C	Energy production and conversion	24	816	2597	74974	0.477141	0.630657	-0.24626
	E	Amino acid transport and metabolism	36	816	3210	74974	0.901637	0.976595	0.0457145
	F	Nucleotide transport and metabolism	11	816	1281	74974	0.522826	0.679226	-0.350632
	G	Carbohydrate transport and metabolism	33	816	3265	74974	0.742714	0.866098	-0.112659
	H	Coenzyme transport and metabolism	15	816	1824	74974	0.319382	0.467538	-0.417059
	I	Lipid transport and metabolism	24	816	2432	74974	0.714964	0.843528	-0.147323
	P	Inorganic ion transport and metabolism	18	816	2522	74974	0.0686045	0.142522	-0.631579
	Q	Secondary metabolites biosynthesis, transport, and catabolism	14	816	1728	74974	0.31095	0.457398	-0.438676
	no_annotation	Cluster without assigned function	207	816	15157	74974	0.000388934	0.00168108	0.428835
25	D	Cell cycle control, cell division, chromosome partitioning	16	726	1776	74974	0.893815	0.970421	-0.10758
	M	Cell wall/membrane/envelope biogenesis	10	726	1806	74974	0.0732392	0.150437	-0.827721
	N	Cell motility	2	726	336	74974	0.734014	0.859113	-0.70999
	O	Post-translational modification, protein turnover, and chaperones	68	726	5891	74974	0.152606	0.264595	0.280208
	T	Signal transduction mechanisms	130	726	8652	74974	5.46071e-07	3.86059e-06	0.7504
	U	Intracellular trafficking, secretion, and vesicular transport	38	726	3547	74974	0.567409	0.719436	0.155037
	V	Defense mechanisms	7	726	1058	74974	0.391438	0.542929	-0.560543
	W	Extracellular structures	6	726	642	74974	1.14245	1	-0.0521202
	Y	Nuclear structure	4	726	214	74974	0.310089	0.457398	0.965878
	Z	Cytoskeleton	26	726	2122	74974	0.267893	0.409243	0.354557
	A	RNA processing and modification	21	726	1981	74974	0.734767	0.859113	0.135669
	B	Chromatin structure and dynamics	15	726	1023	74974	0.152515	0.264595	0.616249
	J	Translation, ribosomal structure and biogenesis	21	726	2875	74974	0.211411	0.338852	-0.424416
	K	Transcription	41	726	5037	74974	0.276383	0.420102	-0.269398
	L	Replication, recombination and repair	36	726	3998	74974	0.729137	0.855821	-0.111591
	C	Energy production and conversion	9	726	2597	74974	0.000314902	0.0013874	-1.52465
	E	Amino acid transport and metabolism	23	726	3210	74974	0.153245	0.265198	-0.455032
	F	Nucleotide transport and metabolism	7	726	1281	74974	0.141232	0.25059	-0.842548
	G	Carbohydrate transport and metabolism	26	726	3265	74974	0.351205	0.498909	-0.29639
	H	Coenzyme transport and metabolism	6	726	1824	74974	0.00229071	0.00797377	-1.59073
	I	Lipid transport and metabolism	18	726	2432	74974	0.284897	0.428049	-0.402511
	P	Inorganic ion transport and metabolism	23	726	2522	74974	0.873004	0.96041	-0.090283
	Q	Secondary metabolites biosynthesis, transport, and catabolism	12	726	1728	74974	0.289554	0.432199	-0.493322
	no_annotation	Cluster without assigned function	161	726	15157	74974	0.204202	0.331373	0.171096
26	D	Cell cycle control, cell division, chromosome partitioning	68	2493	1776	74974	0.259912	0.401763	0.216513
	M	Cell wall/membrane/envelope biogenesis	38	2493	1806	74974	0.00241268	0.00830327	-0.691795
	N	Cell motility	4	2493	336	74974	0.0244614	0.0609529	-1.5177
	O	Post-translational modification, protein turnover, and chaperones	213	2493	5891	74974	0.210414	0.337848	0.13635
	T	Signal transduction mechanisms	392	2493	8652	74974	2.3658e-10	2.69701e-09	0.536681
	U	Intracellular trafficking, secretion, and vesicular transport	110	2493	3547	74974	0.479237	0.632509	-0.108909
	V	Defense mechanisms	39	2493	1058	74974	0.554636	0.708443	0.156433
	W	Extracellular structures	51	2493	642	74974	2.97833e-08	2.53854e-07	1.34507
	Y	Nuclear structure	11	2493	214	74974	0.205995	0.333098	0.658077
	Z	Cytoskeleton	86	2493	2122	74974	0.0723921	0.14937	0.305932
	A	RNA processing and modification	65	2493	1981	74974	0.977324	1	-0.0204016
	B	Chromatin structure and dynamics	47	2493	1023	74974	0.0352201	0.0832143	0.493399
	J	Translation, ribosomal structure and biogenesis	65	2493	2875	74974	0.000788206	0.00313905	-0.591269
	K	Transcription	187	2493	5037	74974	0.125357	0.231898	0.177346
	L	Replication, recombination and repair	107	2493	3998	74974	0.0179633	0.0463461	-0.339126
	C	Energy production and conversion	52	2493	2597	74974	5.52759e-05	0.000280064	-0.772519
	E	Amino acid transport and metabolism	90	2493	3210	74974	0.0969266	0.18768	-0.264261
	F	Nucleotide transport and metabolism	33	2493	1281	74974	0.144817	0.255955	-0.385193
	G	Carbohydrate transport and metabolism	97	2493	3265	74974	0.267821	0.409243	-0.175018
	H	Coenzyme transport and metabolism	25	2493	1824	74974	1.93659e-07	1.47181e-06	-1.32919
	I	Lipid transport and metabolism	78	2493	2432	74974	0.797455	0.909099	-0.0556215
	P	Inorganic ion transport and metabolism	69	2493	2522	74974	0.0985299	0.189977	-0.299337
	Q	Secondary metabolites biosynthesis, transport, and catabolism	36	2493	1728	74974	0.00254395	0.00865702	-0.706033
	no_annotation	Cluster without assigned function	530	2493	15157	74974	0.196832	0.321704	0.0947869
27	D	Cell cycle control, cell division, chromosome partitioning	54	1872	1776	74974	0.16479	0.281439	0.300114
	M	Cell wall/membrane/envelope biogenesis	34	1872	1806	74974	0.096906	0.18768	-0.4254
	N	Cell motility	5	1872	336	74974	0.3083	0.456445	-0.76419
	O	Post-translational modification, protein turnover, and chaperones	154	1872	5891	74974	0.571702	0.723151	0.073903
	T	Signal transduction mechanisms	367	1872	8652	74974	2.20746e-24	1.25825e-22	0.931887
	U	Intracellular trafficking, secretion, and vesicular transport	108	1872	3547	74974	0.0413819	0.0955451	0.310584
	V	Defense mechanisms	22	1872	1058	74974	0.444039	0.598173	-0.273655
	W	Extracellular structures	30	1872	642	74974	0.00188725	0.00672333	0.94794
	Y	Nuclear structure	15	1872	214	74974	0.000706357	0.00282543	1.5652
	Z	Cytoskeleton	112	1872	2122	74974	3.74412e-13	6.56661e-12	1.17042
	A	RNA processing and modification	61	1872	1981	74974	0.114152	0.215988	0.320501
	B	Chromatin structure and dynamics	33	1872	1023	74974	0.168091	0.285536	0.386355
	J	Translation, ribosomal structure and biogenesis	44	1872	2875	74974	0.00039409	0.00169533	-0.743073
	K	Transcription	124	1872	5037	74974	0.915741	0.985873	-0.0224303
	L	Replication, recombination and repair	72	1872	3998	74974	0.00300895	0.00997878	-0.504717
	C	Energy production and conversion	46	1872	2597	74974	0.014415	0.0391265	-0.521377
	E	Amino acid transport and metabolism	56	1872	3210	74974	0.00422941	0.0135341	-0.548165
	F	Nucleotide transport and metabolism	29	1872	1281	74974	0.669802	0.807961	-0.147178
	G	Carbohydrate transport and metabolism	57	1872	3265	74974	0.00394946	0.0126828	-0.547441
	H	Coenzyme transport and metabolism	30	1872	1824	74974	0.0163587	0.0431189	-0.627355
	I	Lipid transport and metabolism	72	1872	2432	74974	0.15978	0.274943	0.261852
	P	Inorganic ion transport and metabolism	71	1872	2522	74974	0.327684	0.476522	0.184432
	Q	Secondary metabolites biosynthesis, transport, and catabolism	25	1872	1728	74974	0.00322507	0.0105422	-0.817358
	no_annotation	Cluster without assigned function	251	1872	15157	74974	8.92743e-15	1.98581e-13	-0.726098
28	D	Cell cycle control, cell division, chromosome partitioning	30	1143	1776	74974	0.618182	0.762899	0.154226
	M	Cell wall/membrane/envelope biogenesis	13	1143	1806	74974	0.00283772	0.00951265	-1.11336
	N	Cell motility	5	1143	336	74974	1.16524	1	-0.0355875
	O	Post-translational modification, protein turnover, and chaperones	95	1143	5891	74974	0.595761	0.746338	0.0895802
	T	Signal transduction mechanisms	204	1143	8652	74974	3.65631e-10	3.9697e-09	0.749678
	U	Intracellular trafficking, secretion, and vesicular transport	48	1143	3547	74974	0.438413	0.592286	-0.182586
	V	Defense mechanisms	20	1143	1058	74974	0.38771	0.539834	0.320707
	W	Extracellular structures	22	1143	642	74974	0.000888001	0.00350587	1.21251
	Y	Nuclear structure	5	1143	214	74974	0.458747	0.612559	0.630133
	Z	Cytoskeleton	36	1143	2122	74974	0.558777	0.711738	0.161553
	A	RNA processing and modification	39	1143	1981	74974	0.131372	0.240103	0.387034
	B	Chromatin structure and dynamics	15	1143	1023	74974	1.01282	1	-0.0578341
	J	Translation, ribosomal structure and biogenesis	30	1143	2875	74974	0.0308624	0.0738755	-0.572313
	K	Transcription	93	1143	5037	74974	0.0668302	0.140436	0.303466
	L	Replication, recombination and repair	46	1143	3998	74974	0.0482194	0.109666	-0.431582
	C	Energy production and conversion	25	1143	2597	74974	0.0153433	0.0413997	-0.690739
	E	Amino acid transport and metabolism	23	1143	3210	74974	3.74944e-05	0.000194289	-1.13542
	F	Nucleotide transport and metabolism	16	1143	1281	74974	0.497667	0.653053	-0.296187
	G	Carbohydrate transport and metabolism	41	1143	3265	74974	0.222371	0.35455	-0.295469
	H	Coenzyme transport and metabolism	12	1143	1824	74974	0.00104663	0.00394431	-1.2457
	I	Lipid transport and metabolism	36	1143	2432	74974	0.942873	1	-0.0445832
	P	Inorganic ion transport and metabolism	42	1143	2522	74974	0.601005	0.749818	0.13424
	Q	Secondary metabolites biosynthesis, transport, and catabolism	17	1143	1728	74974	0.0665545	0.140179	-0.652041
	no_annotation	Cluster without assigned function	230	1143	15157	74974	0.971785	1	-0.00853964
29	D	Cell cycle control, cell division, chromosome partitioning	34	1379	1776	74974	0.860486	0.951933	0.0603042
	M	Cell wall/membrane/envelope biogenesis	13	1379	1806	74974	8.75286e-05	0.00042236	-1.39173
	N	Cell motility	3	1379	336	74974	0.265748	0.407331	-1.0599
	O	Post-translational modification, protein turnover, and chaperones	123	1379	5891	74974	0.15681	0.270854	0.20361
	T	Signal transduction mechanisms	263	1379	8652	74974	3.28451e-16	8.81022e-15	0.873232
	U	Intracellular trafficking, secretion, and vesicular transport	79	1379	3547	74974	0.0956914	0.186078	0.297279
	V	Defense mechanisms	12	1379	1058	74974	0.094003	0.183433	-0.715834
	W	Extracellular structures	25	1379	642	74974	0.00089875	0.00353302	1.12689
	Y	Nuclear structure	3	1379	214	74974	0.888124	0.968164	-0.399224
	Z	Cytoskeleton	38	1379	2122	74974	0.950486	1	-0.040428
	A	RNA processing and modification	38	1379	1981	74974	0.837499	0.937172	0.0634832
	B	Chromatin structure and dynamics	21	1379	1023	74974	0.670643	0.807961	0.163926
	J	Translation, ribosomal structure and biogenesis	35	1379	2875	74974	0.00970842	0.0279308	-0.624165
	K	Transcription	101	1379	5037	74974	0.391432	0.542929	0.136574
	L	Replication, recombination and repair	37	1379	3998	74974	1.88257e-06	1.16796e-05	-1.04486
	C	Energy production and conversion	28	1379	2597	74974	0.00219913	0.00771388	-0.803389
	E	Amino acid transport and metabolism	36	1379	3210	74974	0.00126896	0.00467307	-0.749687
	F	Nucleotide transport and metabolism	12	1379	1281	74974	0.012205	0.0340122	-0.999085
	G	Carbohydrate transport and metabolism	37	1379	3265	74974	0.00140254	0.00509607	-0.734529
	H	Coenzyme transport and metabolism	17	1379	1824	74974	0.00208781	0.00738016	-1.01197
	I	Lipid transport and metabolism	29	1379	2432	74974	0.0138839	0.0379106	-0.651956
	P	Inorganic ion transport and metabolism	44	1379	2522	74974	0.792121	0.904149	-0.080246
	Q	Secondary metabolites biosynthesis, transport, and catabolism	31	1379	1728	74974	0.981271	1	-0.0375153
	no_annotation	Cluster without assigned function	320	1379	15157	74974	0.0066105	0.0200959	0.259027
30	D	Cell cycle control, cell division, chromosome partitioning	69	3876	1776	74974	0.0122324	0.0340122	-0.440701
	M	Cell wall/membrane/envelope biogenesis	40	3876	1806	74974	2.23931e-10	2.58513e-09	-1.28849
	N	Cell motility	8	3876	336	74974	0.017391	0.0454459	-1.16407
	O	Post-translational modification, protein turnover, and chaperones	300	3876	5891	74974	0.809438	0.916755	-0.0248415
	T	Signal transduction mechanisms	701	3876	8652	74974	1.51235e-34	1.61533e-32	0.810236
	U	Intracellular trafficking, secretion, and vesicular transport	164	3876	3547	74974	0.139094	0.248245	-0.177329
	V	Defense mechanisms	55	3876	1058	74974	1.00567	1	0.0085432
	W	Extracellular structures	70	3876	642	74974	9.49422e-09	8.83543e-08	1.18122
	Y	Nuclear structure	11	3876	214	74974	1.10238	1	-0.00876074
	Z	Cytoskeleton	135	3876	2122	74974	0.0163142	0.0431189	0.327859
	A	RNA processing and modification	99	3876	1981	74974	0.774648	0.889645	-0.0529014
	B	Chromatin structure and dynamics	45	3876	1023	74974	0.292239	0.435494	-0.247804
	J	Translation, ribosomal structure and biogenesis	141	3876	2875	74974	0.545102	0.700406	-0.0831895
	K	Transcription	285	3876	5037	74974	0.115156	0.216493	0.148051
	L	Replication, recombination and repair	138	3876	3998	74974	1.26596e-07	9.95307e-07	-0.636922
	C	Energy production and conversion	91	3876	2597	74974	4.88521e-05	0.0002489	-0.603701
	E	Amino acid transport and metabolism	103	3876	3210	74974	5.84073e-08	4.71394e-07	-0.743246
	F	Nucleotide transport and metabolism	45	3876	1281	74974	0.00566345	0.0173324	-0.590895
	G	Carbohydrate transport and metabolism	115	3876	3265	74974	5.79976e-06	3.41251e-05	-0.600403
	H	Coenzyme transport and metabolism	39	3876	1824	74974	5.01534e-11	6.44224e-10	-1.34123
	I	Lipid transport and metabolism	104	3876	2432	74974	0.0436004	0.10016	-0.296058
	P	Inorganic ion transport and metabolism	110	3876	2522	74974	0.0641816	0.137403	-0.265743
	Q	Secondary metabolites biosynthesis, transport, and catabolism	68	3876	1728	74974	0.0180218	0.0463461	-0.420885
	no_annotation	Cluster without assigned function	940	3876	15157	74974	3.6084e-10	3.96489e-09	0.35721
31	D	Cell cycle control, cell division, chromosome partitioning	63	2591	1776	74974	0.867575	0.957903	0.04
	M	Cell wall/membrane/envelope biogenesis	27	2591	1806	74974	3.95681e-07	2.86398e-06	-1.25868
	N	Cell motility	4	2591	336	74974	0.0179138	0.0463461	-1.57537
	O	Post-translational modification, protein turnover, and chaperones	164	2591	5891	74974	0.00284754	0.00951265	-0.346523
	T	Signal transduction mechanisms	465	2591	8652	74974	2.64874e-22	1.27139e-20	0.778238
	U	Intracellular trafficking, secretion, and vesicular transport	143	2591	3547	74974	0.0649906	0.138485	0.243338
	V	Defense mechanisms	38	2591	1058	74974	0.854242	0.950084	0.0584849
	W	Extracellular structures	36	2591	642	74974	0.00701851	0.0212587	0.738877
	Y	Nuclear structure	7	2591	214	74974	1.07778	1	-0.0822908
	Z	Cytoskeleton	95	2591	2122	74974	0.0136646	0.0374238	0.401709
	A	RNA processing and modification	70	2591	1981	74974	0.882693	0.966405	0.0341531
	B	Chromatin structure and dynamics	35	2591	1023	74974	1.04092	1	-0.0152209
	J	Translation, ribosomal structure and biogenesis	83	2591	2875	74974	0.0931193	0.182242	-0.277752
	K	Transcription	256	2591	5037	74974	8.65341e-10	9.07116e-09	0.632475
	L	Replication, recombination and repair	67	2591	3998	74974	4.69945e-12	6.69671e-11	-1.11328
	C	Energy production and conversion	66	2591	2597	74974	0.00827909	0.0246749	-0.471152
	E	Amino acid transport and metabolism	51	2591	3210	74974	8.16429e-11	1.00619e-09	-1.18445
	F	Nucleotide transport and metabolism	30	2591	1281	74974	0.0263722	0.0648288	-0.586256
	G	Carbohydrate transport and metabolism	68	2591	3265	74974	3.37703e-06	2.06701e-05	-0.777772
	H	Coenzyme transport and metabolism	29	2591	1824	74974	1.49507e-06	9.67021e-06	-1.16771
	I	Lipid transport and metabolism	58	2591	2432	74974	0.00250296	0.00854942	-0.566502
	P	Inorganic ion transport and metabolism	64	2591	2522	74974	0.00905466	0.0263829	-0.472958
	Q	Secondary metabolites biosynthesis, transport, and catabolism	30	2591	1728	74974	2.07776e-05	0.000112793	-1.03611
	no_annotation	Cluster without assigned function	642	2591	15157	74974	1.05853e-08	9.75133e-08	0.393132
32	D	Cell cycle control, cell division, chromosome partitioning	11	940	1776	74974	0.0118095	0.0332416	-1.04447
	M	Cell wall/membrane/envelope biogenesis	11	940	1806	74974	0.00956263	0.0275985	-1.06938
	N	Cell motility	1	940	336	74974	0.150962	0.263037	-2.09364
	O	Post-translational modification, protein turnover, and chaperones	69	940	5891	74974	0.603276	0.750597	-0.107566
	T	Signal transduction mechanisms	173	940	8652	74974	8.11618e-10	8.60692e-09	0.802285
	U	Intracellular trafficking, secretion, and vesicular transport	42	940	3547	74974	0.776489	0.889645	-0.087524
	V	Defense mechanisms	17	940	1058	74974	0.362616	0.513576	0.368992
	W	Extracellular structures	12	940	642	74974	0.226406	0.359725	0.591345
	Y	Nuclear structure	0	940	214	74974	0.133889	0.242643	nan
	Z	Cytoskeleton	29	940	2122	74974	0.688411	0.823009	0.129844
	A	RNA processing and modification	30	940	1981	74974	0.337941	0.488435	0.284541
	B	Chromatin structure and dynamics	12	940	1023	74974	0.962288	1	-0.0985225
	J	Translation, ribosomal structure and biogenesis	27	940	2875	74974	0.134993	0.243327	-0.436011
	K	Transcription	88	940	5037	74974	0.00230977	0.00800953	0.527886
	L	Replication, recombination and repair	26	940	3998	74974	0.00017691	0.000814858	-0.994916
	C	Energy production and conversion	27	940	2597	74974	0.365888	0.516547	-0.282207
	E	Amino acid transport and metabolism	13	940	3210	74974	6.58084e-07	4.54676e-06	-1.68627
	F	Nucleotide transport and metabolism	4	940	1281	74974	0.000664707	0.00269428	-2.03811
	G	Carbohydrate transport and metabolism	21	940	3265	74974	0.000681727	0.00275104	-1.0039
	H	Coenzyme transport and metabolism	11	940	1824	74974	0.00841429	0.0249204	-1.08414
	I	Lipid transport and metabolism	15	940	2432	74974	0.00247676	0.00849174	-1.05741
	P	Inorganic ion transport and metabolism	25	940	2522	74974	0.261552	0.402735	-0.35335
	Q	Secondary metabolites biosynthesis, transport, and catabolism	7	940	1728	74974	0.000413932	0.00176405	-1.66544
	no_annotation	Cluster without assigned function	269	940	15157	74974	7.85309e-10	8.42591e-09	0.671424
33	D	Cell cycle control, cell division, chromosome partitioning	12	900	1776	74974	0.0388365	0.0901243	-0.852181
	M	Cell wall/membrane/envelope biogenesis	11	900	1806	74974	0.0163042	0.0431189	-1.00509
	N	Cell motility	3	900	336	74974	0.850632	0.948382	-0.433201
	O	Post-translational modification, protein turnover, and chaperones	78	900	5891	74974	0.395046	0.54671	0.156114
	T	Signal transduction mechanisms	165	900	8652	74974	2.70744e-09	2.71339e-08	0.794805
	U	Intracellular trafficking, secretion, and vesicular transport	55	900	3547	74974	0.0670566	0.140588	0.395727
	V	Defense mechanisms	15	900	1058	74974	0.585904	0.736012	0.247055
	W	Extracellular structures	9	900	642	74974	0.732299	0.858428	0.22888
	Y	Nuclear structure	4	900	214	74974	0.51308	0.66847	0.650983
	Z	Cytoskeleton	39	900	2122	74974	0.0129886	0.0357874	0.646615
	A	RNA processing and modification	30	900	1981	74974	0.235998	0.371728	0.350193
	B	Chromatin structure and dynamics	9	900	1023	74974	0.430656	0.584461	-0.458404
	J	Translation, ribosomal structure and biogenesis	23	900	2875	74974	0.04466	0.102337	-0.610594
	K	Transcription	75	900	5037	74974	0.0661496	0.139959	0.340511
	L	Replication, recombination and repair	23	900	3998	74974	6.05751e-05	0.000301882	-1.1125
	C	Energy production and conversion	17	900	2597	74974	0.00703962	0.0212587	-0.906428
	E	Amino acid transport and metabolism	22	900	3210	74974	0.0044701	0.0141553	-0.843868
	F	Nucleotide transport and metabolism	10	900	1281	74974	0.195806	0.321179	-0.635771
	G	Carbohydrate transport and metabolism	19	900	3265	74974	0.000398801	0.00170754	-1.08749
	H	Coenzyme transport and metabolism	8	900	1824	74974	0.00104298	0.00394431	-1.48658
	I	Lipid transport and metabolism	19	900	2432	74974	0.0551509	0.122379	-0.642782
	P	Inorganic ion transport and metabolism	35	900	2522	74974	0.425391	0.57904	0.219946
	Q	Secondary metabolites biosynthesis, transport, and catabolism	6	900	1728	74974	0.000246046	0.00109655	-1.82629
	no_annotation	Cluster without assigned function	213	900	15157	74974	0.0120673	0.0337587	0.294867
34	D	Cell cycle control, cell division, chromosome partitioning	15	756	1776	74974	0.579904	0.731153	-0.263781
	M	Cell wall/membrane/envelope biogenesis	9	756	1806	74974	0.0251254	0.0620113	-1.04229
	N	Cell motility	0	756	336	74974	0.0658896	0.139747	nan
	O	Post-translational modification, protein turnover, and chaperones	51	756	5891	74974	0.281439	0.424955	-0.239562
	T	Signal transduction mechanisms	155	756	8652	74974	1.65395e-12	2.55661e-11	0.996232
	U	Intracellular trafficking, secretion, and vesicular transport	46	756	3547	74974	0.101838	0.195528	0.388105
	V	Defense mechanisms	4	756	1058	74974	0.0357285	0.0839804	-1.4374
	W	Extracellular structures	20	756	642	74974	2.35149e-05	0.000126897	1.68494
	Y	Nuclear structure	4	756	214	74974	0.342722	0.49105	0.906559
	Z	Cytoskeleton	39	756	2122	74974	0.00059988	0.00245752	0.913538
	A	RNA processing and modification	20	756	1981	74974	1.05831	1	0.00184206
	B	Chromatin structure and dynamics	10	756	1023	74974	1.08636	1	-0.0458676
	J	Translation, ribosomal structure and biogenesis	15	756	2875	74974	0.00550236	0.0170107	-0.985451
	K	Transcription	70	756	5037	74974	0.00885928	0.0259796	0.508607
	L	Replication, recombination and repair	20	756	3998	74974	0.000438712	0.00186096	-1.05946
	C	Energy production and conversion	22	756	2597	74974	0.46957	0.624875	-0.262023
	E	Amino acid transport and metabolism	10	756	3210	74974	5.63115e-06	3.33481e-05	-1.74906
	F	Nucleotide transport and metabolism	12	756	1281	74974	0.941758	1	-0.109072
	G	Carbohydrate transport and metabolism	20	756	3265	74974	0.0185229	0.0474519	-0.750654
	H	Coenzyme transport and metabolism	11	756	1824	74974	0.0866452	0.172534	-0.762026
	I	Lipid transport and metabolism	17	756	2432	74974	0.135916	0.244488	-0.548019
	P	Inorganic ion transport and metabolism	18	756	2522	74974	0.149429	0.261572	-0.517604
	Q	Secondary metabolites biosynthesis, transport, and catabolism	6	756	1728	74974	0.00271428	0.00916823	-1.57004
	no_annotation	Cluster without assigned function	162	756	15157	74974	0.42837	0.582225	0.107207
35	D	Cell cycle control, cell division, chromosome partitioning	37	1121	1776	74974	0.0581921	0.127742	0.501254
	M	Cell wall/membrane/envelope biogenesis	8	1121	1806	74974	2.78808e-05	0.000145299	-1.7956
	N	Cell motility	0	1121	336	74974	0.0125249	0.0346142	nan
	O	Post-translational modification, protein turnover, and chaperones	99	1121	5891	74974	0.245874	0.382657	0.186872
	T	Signal transduction mechanisms	152	1121	8652	74974	0.0404758	0.0936901	0.270293
	U	Intracellular trafficking, secretion, and vesicular transport	67	1121	3547	74974	0.0628606	0.135529	0.362293
	V	Defense mechanisms	11	1121	1058	74974	0.265081	0.406993	-0.537188
	W	Extracellular structures	13	1121	642	74974	0.339144	0.488624	0.44981
	Y	Nuclear structure	3	1121	214	74974	1.20439	1	-0.0946
	Z	Cytoskeleton	38	1121	2122	74974	0.295518	0.438232	0.273044
	A	RNA processing and modification	47	1121	1981	74974	0.0030927	0.0101825	0.702524
	B	Chromatin structure and dynamics	20	1121	1023	74974	0.277398	0.420943	0.399865
	J	Translation, ribosomal structure and biogenesis	49	1121	2875	74974	0.384109	0.535639	0.200155
	K	Transcription	119	1121	5037	74974	1.30915e-06	8.62225e-06	0.735244
	L	Replication, recombination and repair	42	1121	3998	74974	0.0158533	0.0423995	-0.540046
	C	Energy production and conversion	38	1121	2597	74974	0.976473	1	-0.0327614
	E	Amino acid transport and metabolism	23	1121	3210	74974	6.39793e-05	0.000315401	-1.10636
	F	Nucleotide transport and metabolism	11	1121	1281	74974	0.0605357	0.131137	-0.820181
	G	Carbohydrate transport and metabolism	23	1121	3265	74974	3.99965e-05	0.000204926	-1.13216
	H	Coenzyme transport and metabolism	11	1121	1824	74974	0.000588835	0.00242994	-1.34456
	I	Lipid transport and metabolism	28	1121	2432	74974	0.174061	0.291516	-0.393318
	P	Inorganic ion transport and metabolism	19	1121	2522	74974	0.000935004	0.00362861	-1.0248
	Q	Secondary metabolites biosynthesis, transport, and catabolism	13	1121	1728	74974	0.00733042	0.0219913	-1.01882
	no_annotation	Cluster without assigned function	250	1121	15157	74974	0.0889777	0.176228	0.182659
36	D	Cell cycle control, cell division, chromosome partitioning	66	2987	1776	74974	0.610396	0.75636	-0.106868
	M	Cell wall/membrane/envelope biogenesis	35	2987	1806	74974	1.0788e-06	7.28786e-06	-1.08903
	N	Cell motility	5	2987	336	74974	0.0146785	0.0397235	-1.46202
	O	Post-translational modification, protein turnover, and chaperones	255	2987	5891	74974	0.171777	0.289042	0.135986
	T	Signal transduction mechanisms	526	2987	8652	74974	2.73098e-23	1.3837e-21	0.748208
	U	Intracellular trafficking, secretion, and vesicular transport	142	2987	3547	74974	0.977213	1	0.00763746
	V	Defense mechanisms	37	2987	1058	74974	0.468096	0.624128	-0.197973
	W	Extracellular structures	42	2987	642	74974	0.00270633	0.00916823	0.762821
	Y	Nuclear structure	7	2987	214	74974	0.755941	0.871907	-0.295934
	Z	Cytoskeleton	115	2987	2122	74974	0.00125288	0.00467307	0.48148
	A	RNA processing and modification	83	2987	1981	74974	0.667014	0.806787	0.0778498
	B	Chromatin structure and dynamics	36	2987	1023	74974	0.501342	0.655988	-0.188438
	J	Translation, ribosomal structure and biogenesis	91	2987	2875	74974	0.0213396	0.0536136	-0.356448
	K	Transcription	252	2987	5037	74974	0.000240987	0.00108266	0.371868
	L	Replication, recombination and repair	81	2987	3998	74974	1.58928e-12	2.49901e-11	-1.04577
	C	Energy production and conversion	59	2987	2597	74974	1.31414e-06	8.62225e-06	-0.858867
	E	Amino acid transport and metabolism	62	2987	3210	74974	3.27352e-11	4.26492e-10	-1.10931
	F	Nucleotide transport and metabolism	48	2987	1281	74974	0.72884	0.855821	-0.0935801
	G	Carbohydrate transport and metabolism	77	2987	3265	74974	2.4734e-07	1.83394e-06	-0.808353
	H	Coenzyme transport and metabolism	36	2987	1824	74974	1.54948e-06	9.95158e-06	-1.06203
	I	Lipid transport and metabolism	57	2987	2432	74974	8.39844e-06	4.75738e-05	-0.810458
	P	Inorganic ion transport and metabolism	82	2987	2522	74974	0.0571434	0.126186	-0.313735
	Q	Secondary metabolites biosynthesis, transport, and catabolism	33	2987	1728	74974	1.30209e-06	8.62225e-06	-1.11006
	no_annotation	Cluster without assigned function	760	2987	15157	74974	1.89153e-12	2.87513e-11	0.44902
37	D	Cell cycle control, cell division, chromosome partitioning	15	684	1776	74974	0.889631	0.96819	-0.114881
	M	Cell wall/membrane/envelope biogenesis	4	684	1806	74974	0.000471042	0.00198884	-2.07932
	N	Cell motility	1	684	336	74974	0.375164	0.528824	-1.6294
	O	Post-translational modification, protein turnover, and chaperones	43	684	5891	74974	0.13679	0.245576	-0.349049
	T	Signal transduction mechanisms	89	684	8652	74974	0.251861	0.390641	0.199285
	U	Intracellular trafficking, secretion, and vesicular transport	27	684	3547	74974	0.382272	0.533892	-0.275371
	V	Defense mechanisms	3	684	1058	74974	0.0251581	0.0620113	-1.70933
	W	Extracellular structures	3	684	642	74974	0.323996	0.472019	-0.977803
	Y	Nuclear structure	0	684	214	74974	0.280558	0.424327	nan
	Z	Cytoskeleton	25	684	2122	74974	0.238269	0.373174	0.385182
	A	RNA processing and modification	15	684	1981	74974	0.553322	0.707755	-0.277833
	B	Chromatin structure and dynamics	2	684	1023	74974	0.00890309	0.0260244	-2.24848
	J	Translation, ribosomal structure and biogenesis	21	684	2875	74974	0.345278	0.492197	-0.334954
	K	Transcription	57	684	5037	74974	0.112473	0.213711	0.339414
	L	Replication, recombination and repair	14	684	3998	74974	2.4343e-05	0.000130245	-1.4393
	C	Energy production and conversion	9	684	2597	74974	0.000838319	0.00332412	-1.43671
	E	Amino acid transport and metabolism	13	684	3210	74974	0.000958851	0.0036769	-1.21481
	F	Nucleotide transport and metabolism	7	684	1281	74974	0.202114	0.32857	-0.754882
	G	Carbohydrate transport and metabolism	15	684	3265	74974	0.00352408	0.0113568	-1.02885
	H	Coenzyme transport and metabolism	6	684	1824	74974	0.00464836	0.0146183	-1.50318
	I	Lipid transport and metabolism	12	684	2432	74974	0.0247049	0.061392	-0.915044
	P	Inorganic ion transport and metabolism	20	684	2522	74974	0.609489	0.756264	-0.210522
	Q	Secondary metabolites biosynthesis, transport, and catabolism	6	684	1728	74974	0.00841612	0.0249204	-1.423
	no_annotation	Cluster without assigned function	277	684	15157	74974	8.12584e-34	7.41077e-32	1.44219
38	D	Cell cycle control, cell division, chromosome partitioning	25	1395	1776	74974	0.171762	0.289042	-0.417809
	M	Cell wall/membrane/envelope biogenesis	12	1395	1806	74974	2.45683e-05	0.000130269	-1.52619
	N	Cell motility	2	1395	336	74974	0.0995839	0.191605	-1.66724
	O	Post-translational modification, protein turnover, and chaperones	97	1395	5891	74974	0.221095	0.353132	-0.193827
	T	Signal transduction mechanisms	204	1395	8652	74974	0.000492124	0.00205745	0.40113
	U	Intracellular trafficking, secretion, and vesicular transport	49	1395	3547	74974	0.0298375	0.0719888	-0.455332
	V	Defense mechanisms	24	1395	1058	74974	0.376975	0.529872	0.296518
	W	Extracellular structures	28	1395	642	74974	7.71157e-05	0.000376094	1.28338
	Y	Nuclear structure	0	1395	214	74974	0.0357246	0.0839804	nan
	Z	Cytoskeleton	75	1395	2122	74974	2.90051e-07	2.13328e-06	0.989502
	A	RNA processing and modification	28	1395	1981	74974	0.150407	0.262781	-0.412723
	B	Chromatin structure and dynamics	11	1395	1023	74974	0.0640999	0.137403	-0.811164
	J	Translation, ribosomal structure and biogenesis	31	1395	2875	74974	0.00090731	0.00355136	-0.823001
	K	Transcription	96	1395	5037	74974	0.836397	0.937093	0.0379093
	L	Replication, recombination and repair	23	1395	3998	74974	1.57322e-12	2.49901e-11	-1.76836
	C	Energy production and conversion	28	1395	2597	74974	0.00170303	0.00616335	-0.820699
	E	Amino acid transport and metabolism	23	1395	3210	74974	4.86431e-08	3.99662e-07	-1.43336
	F	Nucleotide transport and metabolism	18	1395	1281	74974	0.261469	0.402735	-0.418
	G	Carbohydrate transport and metabolism	33	1395	3265	74974	9.43874e-05	0.000451715	-0.923127
	H	Coenzyme transport and metabolism	11	1395	1824	74974	6.44328e-06	3.74285e-05	-1.66835
	I	Lipid transport and metabolism	24	1395	2432	74974	0.000603337	0.00245752	-0.950668
	P	Inorganic ion transport and metabolism	27	1395	2522	74974	0.00180142	0.00646808	-0.830552
	Q	Secondary metabolites biosynthesis, transport, and catabolism	10	1395	1728	74974	7.23819e-06	4.15172e-05	-1.72734
	no_annotation	Cluster without assigned function	516	1395	15157	74974	3.95224e-48	1.20148e-45	1.24069
39	D	Cell cycle control, cell division, chromosome partitioning	19	640	1776	74974	0.377297	0.529872	0.337804
	M	Cell wall/membrane/envelope biogenesis	1	640	1806	74974	5.28644e-06	3.15113e-05	-3.99118
	N	Cell motility	0	640	336	74974	0.111488	0.212713	nan
	O	Post-translational modification, protein turnover, and chaperones	48	640	5891	74974	0.806798	0.915962	-0.0733576
	T	Signal transduction mechanisms	75	640	8652	74974	0.923862	0.988922	0.0253111
	U	Intracellular trafficking, secretion, and vesicular transport	31	640	3547	74974	0.944806	1	0.036007
	V	Defense mechanisms	7	640	1058	74974	0.635082	0.778488	-0.375063
	W	Extracellular structures	2	640	642	74974	0.175484	0.292046	-1.47008
	Y	Nuclear structure	1	640	214	74974	0.907066	0.978987	-0.876787
	Z	Cytoskeleton	22	640	2122	74974	0.409934	0.561351	0.292185
	A	RNA processing and modification	23	640	1981	74974	0.175338	0.292046	0.462494
	B	Chromatin structure and dynamics	6	640	1023	74974	0.458413	0.612559	-0.55162
	J	Translation, ribosomal structure and biogenesis	29	640	2875	74974	0.407012	0.558188	0.253646
	K	Transcription	54	640	5037	74974	0.103016	0.197374	0.358961
	L	Replication, recombination and repair	17	640	3998	74974	0.00139119	0.00507504	-1.05222
	C	Energy production and conversion	14	640	2597	74974	0.082323	0.166841	-0.686785
	E	Amino acid transport and metabolism	9	640	3210	74974	6.27743e-05	0.000311142	-1.65765
	F	Nucleotide transport and metabolism	11	640	1281	74974	1.06755	1	0.00877575
	G	Carbohydrate transport and metabolism	18	640	3265	74974	0.0567789	0.125685	-0.658439
	H	Coenzyme transport and metabolism	4	640	1824	74974	0.000959541	0.0036769	-1.99663
	I	Lipid transport and metabolism	14	640	2432	74974	0.148768	0.260916	-0.588237
	P	Inorganic ion transport and metabolism	13	640	2522	74974	0.0632876	0.136128	-0.75258
	Q	Secondary metabolites biosynthesis, transport, and catabolism	2	640	1728	74974	8.17162e-05	0.00039641	-2.92279
	no_annotation	Cluster without assigned function	220	640	15157	74974	7.44094e-17	2.12067e-15	1.05861
40	D	Cell cycle control, cell division, chromosome partitioning	30	2438	1776	74974	5.91443e-05	0.000296371	-0.985309
	M	Cell wall/membrane/envelope biogenesis	13	2438	1806	74974	4.43288e-13	7.62791e-12	-2.24119
	N	Cell motility	1	2438	336	74974	0.000361056	0.00157552	-3.49918
	O	Post-translational modification, protein turnover, and chaperones	128	2438	5891	74974	3.58256e-07	2.61384e-06	-0.639304
	T	Signal transduction mechanisms	207	2438	8652	74974	7.44595e-07	5.06769e-06	-0.506035
	U	Intracellular trafficking, secretion, and vesicular transport	102	2438	3547	74974	0.209953	0.337702	-0.191477
	V	Defense mechanisms	7	2438	1058	74974	1.90059e-08	1.66667e-07	-2.35217
	W	Extracellular structures	13	2438	642	74974	0.0851442	0.171416	-0.706401
	Y	Nuclear structure	5	2438	214	74974	0.602897	0.750597	-0.491705
	Z	Cytoskeleton	62	2438	2122	74974	0.423023	0.576677	-0.163707
	A	RNA processing and modification	54	2438	1981	74974	0.198241	0.322849	-0.268857
	B	Chromatin structure and dynamics	20	2438	1023	74974	0.0162544	0.0431189	-0.761455
	J	Translation, ribosomal structure and biogenesis	89	2438	2875	74974	0.678128	0.813754	-0.0761715
	K	Transcription	164	2438	5037	74974	1.01036	1	0.00202048
	L	Replication, recombination and repair	39	2438	3998	74974	7.34344e-22	3.34861e-20	-1.8283
	C	Energy production and conversion	40	2438	2597	74974	4.83865e-08	3.99662e-07	-1.13129
	E	Amino acid transport and metabolism	25	2438	3210	74974	2.09179e-21	9.08434e-20	-2.1482
	F	Nucleotide transport and metabolism	22	2438	1281	74974	0.000976998	0.00371259	-0.955887
	G	Carbohydrate transport and metabolism	33	2438	3265	74974	2.45435e-17	7.46122e-16	-1.76499
	H	Coenzyme transport and metabolism	17	2438	1824	74974	7.71523e-11	9.63875e-10	-1.86329
	I	Lipid transport and metabolism	34	2438	2432	74974	7.47163e-09	7.24907e-08	-1.27347
	P	Inorganic ion transport and metabolism	34	2438	2522	74974	1.21597e-09	1.24603e-08	-1.32847
	Q	Secondary metabolites biosynthesis, transport, and catabolism	13	2438	1728	74974	3.49037e-12	5.05272e-11	-2.17543
	no_annotation	Cluster without assigned function	1286	2438	15157	74974	1.74482e-287	1.59127e-284	2.23918

[truncated: 55 more sheets: Fig. 4a - H.sap, GO 0051321, Fig. 4b - H.sap, GO 0000280, Fig. 4c - H.sap, GO 0005789, Fig. 4d - H.sap, GO 0016567, Figure 5a - Hsap, cilium gain, Figure 5b - Dmel, cilium gain, Figure 5c - Scer, cilium gain, Figure 5d - Athal, cilium gain, Fig. 6a - H.sap, GO 0006954, Fig. 6b - H.sap, GO 0045580, Fig. 6c - H.sap, GO 0006955, Fig. 7a- D.mel, GO 0007552 gain, Fig. 7b- D.mel, GO 0007552 loss, Fig. 7c- D.mel, GO 0048707 gain, Fig. 7d- D.mel, GO 0048707 loss, Fig. 8a- S.cer, GO 0005747 loss, Fig. 8b- S.cer, GO 0006119 loss, Fig. 8c- S.cer, GO 0030964 loss, Fig. 8d- S.cer, GO 0045271 loss, Fig 9a - Athal GO 0009536 gain …]
